# Supplementary material for: A harmonized and spatially explicit dataset from 16 million payments from the European Union's Common Agricultural Policy for 2015
Source: Patterns (N Y). 2021 Apr 9;2(4):100236. doi: 10.1016/j.patter.2021.100236 (PMC8085596; doi:10.1016/j.patter.2021.100236)
Supplement: Document S2. Tables S1–S13 [file mmc2.zip]

Archive with 30 entries (27 files):
- Nicholas-Individual-Tables-R4/
- Nicholas-Individual-Tables-R4/Table_S13_PII_country_measures_comp.xlsx
- __MACOSX/
- __MACOSX/Nicholas-Individual-Tables-R4/
- __MACOSX/Nicholas-Individual-Tables-R4/._Table_S13_PII_country_measures_comp.xlsx
- __MACOSX/Nicholas-Individual-Tables-R4/._~$Table_S12_Nuts0_Compare.xlsx
- Nicholas-Individual-Tables-R4/Table_S9_Output_Condensed_2016.xlsx
- __MACOSX/Nicholas-Individual-Tables-R4/._Table_S9_Output_Condensed_2016.xlsx
- Nicholas-Individual-Tables-R4/Table_S7_Output_Condensed_2014.xlsx
- __MACOSX/Nicholas-Individual-Tables-R4/._Table_S7_Output_Condensed_2014.xlsx
- Nicholas-Individual-Tables-R4/Table_S1_Country_overview.xlsx
- __MACOSX/Nicholas-Individual-Tables-R4/._Table_S1_Country_overview.xlsx
- Nicholas-Individual-Tables-R4/Table_S11_Eurostat_subsidy_data.xlsx
- __MACOSX/Nicholas-Individual-Tables-R4/._Table_S11_Eurostat_subsidy_data.xlsx
- Nicholas-Individual-Tables-R4/Table_S10_Our_data_vs_EU_data.xlsx
- __MACOSX/Nicholas-Individual-Tables-R4/._Table_S10_Our_data_vs_EU_data.xlsx
- Nicholas-Individual-Tables-R4/Table_S5_Google_Translate.xlsx
- __MACOSX/Nicholas-Individual-Tables-R4/._Table_S5_Google_Translate.xlsx
- Nicholas-Individual-Tables-R4/Table_S2_Rosetta_Stone.xlsx
- __MACOSX/Nicholas-Individual-Tables-R4/._Table_S2_Rosetta_Stone.xlsx
- Nicholas-Individual-Tables-R4/Table_S4_Meta-data_Rosetta_Stone.xlsx
- __MACOSX/Nicholas-Individual-Tables-R4/._Table_S4_Meta-data_Rosetta_Stone.xlsx
- Nicholas-Individual-Tables-R4/Table_S3_Regulations.xlsx
- __MACOSX/Nicholas-Individual-Tables-R4/._Table_S3_Regulations.xlsx
- Nicholas-Individual-Tables-R4/Table_S8_Output_Condensed_2015.xlsx
- __MACOSX/Nicholas-Individual-Tables-R4/._Table_S8_Output_Condensed_2015.xlsx
- Nicholas-Individual-Tables-R4/Table_S6_Measure_Correspondence.xlsx
- __MACOSX/Nicholas-Individual-Tables-R4/._Table_S6_Measure_Correspondence.xlsx
- Nicholas-Individual-Tables-R4/Table_S12_Nuts0_Compare.xlsx
- __MACOSX/Nicholas-Individual-Tables-R4/._Table_S12_Nuts0_Compare.xlsx
