# Supplementary material for: A harmonized and spatially explicit dataset from 16 million payments from the European Union's Common Agricultural Policy for 2015
Source: Patterns (N Y). 2021 Apr 9;2(4):100236. doi: 10.1016/j.patter.2021.100236 (PMC8085596; doi:10.1016/j.patter.2021.100236)
Supplement: Document S2. Tables S1–S13 [file mmc2.zip › Nicholas-Individual-Tables-R4/Table_S13_PII_country_measures_comp.xlsx]

## Sheet: 13. PII_country_measures_comp
	NUTS0	id	our_euro	ec_euro
1	AT	AT.IV/A.1	0	225168
2	AT	AT.IV/A.15	0	4.77194e+07
3	AT	AT.IV/A.16	0	1.2435e+07
4	AT	AT.IV/A.18	0	3.22423e+07
5	AT	AT.IV/A.19	0	4.05701e+06
6	AT	AT.IV/A.21	0	80132.6
7	AT	AT.IV/A.3	0	7491.58
8	AT	AT.IV/A.4	0	1.07859e+06
9	AT	AT.IV/A.6	0	1.18286e+06
10	AT	AT.IV/A.7	0	606851
11	AT	AT.V/B.1.1	10930756	4368197
12	AT	AT.V/B.1.10	4573688	1.82519e+06
13	AT	AT.V/B.1.13	3934407	1.83255e+06
14	AT	AT.V/B.1.14	6570814	3.12713e+06
15	AT	AT.V/B.1.2.	4.8958e+06	2.35009e+06
16	AT	AT.V/B.1.6	5.54201e+07	1.51168e+07
17	AT	AT.V/B.1.7	2610762	795070
18	AT	AT.V/B.1.8	17638660	8.10678e+06
19	AT	AT.V/B.1.9	1198455	575404
20	AT	AT.V/B.2.1	2.29232e+08	-480187
21	AT	AT.V/B.2.10	0	0
22	AT	AT.V/B.2.11	12333	6553.23
23	AT	AT.V/B.2.12	5482120	2.18449e+06
24	AT	AT.V/B.2.2	3.00585e+07	-40121.1
25	AT	AT.V/B.2.3	84750.9	48494.2
26	AT	AT.V/B.2.4	4.68644e+08	-1.43471e+06
27	AT	AT.V/B.2.5	3.24773e+07	-100645
28	AT	AT.V/B.2.6	0	0
29	AT	AT.V/B.2.7	208717	153321
30	AT	AT.V/B.3.1	3.38525e+06	1.60613e+06
31	AT	AT.V/B.3.2	557914	194299
32	AT	AT.V/B.3.3	5158848	1.83801e+06
33	AT	AT.V/B.3.4	80236281	3.33469e+07
34	AT	AT.V/B.3.5	395336	139339
35	AT	AT.V/B.3.6	41117611	1.68906e+07
36	AT	AT.V/B.3.7	9541637	3.7813e+06
37	AT	AT.V/B.3.8	8230587	223465
38	AT	AT.V/B.4.1	4.47433e+06	1.80866e+06
39	AT	AT.V/B.4.2	2918603	519115
40	AT	AT.V/B.4.3	7.48311e+07	3.06566e+07
41	AT	AT.V/B.4.4	5269552	2.39166e+06
42	AT	AT.V/B.4.5	0	3.31357e+06
43	AT	AT.V/B.4.6	3.35657e+06	1.44999e+07
44	BE	BE.IV/A.1	2.14295e+06	1.19496e+06
45	BE	BE.IV/A.15	2.81314e+07	2.2188e+07
46	BE	BE.IV/A.16	1.02226e+06	520128
47	BE	BE.IV/A.17	2.50683e+06	1.0119e+06
48	BE	BE.IV/A.18	8.48756e+06	8.65366e+06
49	BE	BE.IV/A.24	435422	290919
50	BE	BE.IV/A.25	131770	176027
51	BE	BE.IV/A.4	4.87914e+07	3.00817e+07
52	BE	BE.IV/A.6	8.99778e+06	5.11643e+06
53	BE	BE.IV/A.7	7150	10618.1
54	BE	BE.V/B.1.1	3.93482e+06	1.11489e+06
55	BE	BE.V/B.1.10	0	0
56	BE	BE.V/B.1.13	55240.5	16030.4
57	BE	BE.V/B.1.14	19437.5	4053.45
58	BE	BE.V/B.1.2.	6.26197e+06	1.9829e+06
59	BE	BE.V/B.1.4	505983	190455
60	BE	BE.V/B.1.6	1.96209e+07	6.91336e+06
61	BE	BE.V/B.1.8	1.30248e+06	1.52232e+06
62	BE	BE.V/B.2.10	0	0
63	BE	BE.V/B.2.13	298236	14608.3
64	BE	BE.V/B.2.2	6333.18	-1581.16
65	BE	BE.V/B.2.3	6133.48	1.03904e+06
66	BE	BE.V/B.2.4	1.36259e+07	6.74005e+06
67	BE	BE.V/B.2.6	91313.6	181288
68	BE	BE.V/B.2.7	51206.9	16991.8
69	BE	BE.V/B.2.8	0	25603.4
70	BE	BE.V/B.3.1	257620	104183
71	BE	BE.V/B.3.2	1.09601e+06	2.62374e+06
72	BE	BE.V/B.3.3	3.52192e+06	1.9038e+06
73	BE	BE.V/B.3.4	287072	650704
74	BE	BE.V/B.3.5	551385	343408
75	BE	BE.V/B.3.6	714872	1.04212e+06
76	BE	BE.V/B.3.7	148520	110167
77	BE	BE.V/B.4.1	18340.5	13266.7
78	BE	BE.V/B.4.2	219485	105454
79	BE	BE.V/B.4.3	6.78506e+06	2.48744e+06
80	BE	BE.V/B.4.4	993695	281763
81	BE	BE.V/B.4.5	978267	445417
82	BE	BE.V/B.4.6	1.21309e+06	381465
83	BG	BG.V/B.1.1	1.01311e+06	3.06105e+06
84	BG	BG.V/B.1.15	464927	6.31074e+06
85	BG	BG.V/B.1.16	NA	51135.1
86	BG	BG.V/B.1.17	NA	435920
87	BG	BG.V/B.1.2.	1.39631e+06	1.68821e+06
88	BG	BG.V/B.1.4	0	11004.5
89	BG	BG.V/B.1.6	2.75769e+07	1.08234e+08
90	BG	BG.V/B.1.7	186020	-4.67645e+06
91	BG	BG.V/B.1.8	3.3322e+06	-1.08942e+07
92	BG	BG.V/B.2.1	1.06708e+07	2.85506e+06
93	BG	BG.V/B.2.12	8.19117e+06	8.35069e+06
94	BG	BG.V/B.2.2	3.17187e+06	813044
95	BG	BG.V/B.2.3	0	1.34229e+06
96	BG	BG.V/B.2.4	0	1.06876e+08
97	BG	BG.V/B.2.9	2.06452e+06	1.84196e+06
98	BG	BG.V/B.3.1	1.79282e+06	2.52514e+07
99	BG	BG.V/B.3.2	593582	1.84754e+07
100	BG	BG.V/B.3.3	6.42633e+06	6.09544e+06
101	BG	BG.V/B.3.4	2.05448e+08	2.0526e+08
102	BG	BG.V/B.3.5	2.99166e+07	4.44328e+07
103	BG	BG.V/B.4.1	161856	4.23704e+06
104	BG	BG.V/B.4.2	210978	212752
105	BG	BG.V/B.4.3	6.42114e+06	1.41576e+07
106	BG	BG.V/B.4.4	82404.1	204300
107	BG	BG.V/B.4.5	1.35751e+06	2.07909e+06
108	BG	BG.V/B.4.6	0	6.01908e+06
109	BG	BG.V/B.4.7	NA	-8323.13
110	CY	CY.IV/A.14	0	54702.5
111	CY	CY.V/B.1.1	151064	151064
112	CY	CY.V/B.1.10	17291.3	56207.9
113	CY	CY.V/B.1.12	0	0
114	CY	CY.V/B.1.13	158817	141617
115	CY	CY.V/B.1.14	0	26486.7
116	CY	CY.V/B.1.16	50000	0
117	CY	CY.V/B.1.2.	620138	1.12276e+06
118	CY	CY.V/B.1.3	1.06314e+06	1.0556e+06
119	CY	CY.V/B.1.4	25918	7648
120	CY	CY.V/B.1.6	6.39516e+06	7.20914e+06
121	CY	CY.V/B.1.8	455200	513916
122	CY	CY.V/B.2.1	614004	24466.6
123	CY	CY.V/B.2.11	0	0
124	CY	CY.V/B.2.12	0	110143
125	CY	CY.V/B.2.13	0	2.20586e+06
126	CY	CY.V/B.2.2	4.12935e+06	230341
127	CY	CY.V/B.2.3	0	0
128	CY	CY.V/B.2.4	6.90616e+06	4.25309e+06
129	CY	CY.V/B.2.7	31828	31827.9
130	CY	CY.V/B.2.8	0	0
131	CY	CY.V/B.2.9	192636	9658.38
132	CY	CY.V/B.3.3	0	128991
133	CY	CY.V/B.3.4	0	4.81647e+06
134	CY	CY.V/B.3.5	0	271668
135	CY	CY.V/B.3.6	164752	685128
136	CY	CY.V/B.3.8	0	0
137	CY	CY.V/B.4.1	0	563807
138	CY	CY.V/B.4.2	0	383431
139	CY	CY.V/B.4.3	170915	3.33314e+06
140	CY	CY.V/B.4.4	38766.7	124120
141	CY	CY.V/B.4.5	0	489537
142	CY	CY.V/B.4.6	136038	663298
143	CZ	CZ.IV/A.15	6.12234e+07	1.06865e+08
144	CZ	CZ.IV/A.16	2.29828e+07	4.32676e+07
145	CZ	CZ.IV/A.18	6.65316e+07	4.7544e+07
146	CZ	CZ.V/B.1.1	258843	1.33862e+06
147	CZ	CZ.V/B.1.10	8.44926e+06	4.39911e+07
148	CZ	CZ.V/B.1.16	NA	0
149	CZ	CZ.V/B.1.2.	261348	647255
150	CZ	CZ.V/B.1.3	2.19686e+06	3.70685e+06
151	CZ	CZ.V/B.1.4	3292.48	938520
152	CZ	CZ.V/B.1.6	2.38058e+07	5.17778e+07
153	CZ	CZ.V/B.1.7	646718	1.367e+06
154	CZ	CZ.V/B.1.8	8.15497e+06	1.57491e+07
155	CZ	CZ.V/B.1.9	5.74842e+06	9.64148e+06
156	CZ	CZ.V/B.2.1	0	1.32933e+07
157	CZ	CZ.V/B.2.10	0	53609.3
158	CZ	CZ.V/B.2.11	NA	155635
159	CZ	CZ.V/B.2.12	870295	3.96499e+06
160	CZ	CZ.V/B.2.13	303166	1.26074e+06
161	CZ	CZ.V/B.2.2	0	1.12056e+07
162	CZ	CZ.V/B.2.3	322991	310125
163	CZ	CZ.V/B.2.4	3.54202e+07	-598878
164	CZ	CZ.V/B.2.7	NA	1.05356e+06
165	CZ	CZ.V/B.3.1	5.89626e+06	8.77961e+06
166	CZ	CZ.V/B.3.2	7.37608e+06	1.5134e+07
167	CZ	CZ.V/B.3.3	4.39497e+06	6.9759e+06
168	CZ	CZ.V/B.3.4	215767	654634
169	CZ	CZ.V/B.3.5	597613	5.16736e+06
170	CZ	CZ.V/B.3.6	143126	4.80544e+06
171	CZ	CZ.V/B.3.7	0	0
172	CZ	CZ.V/B.3.8	NA	246117
173	CZ	CZ.V/B.4.1	146375	1.07865e+06
174	CZ	CZ.V/B.4.2	0	30149.9
175	CZ	CZ.V/B.4.3	1.17582e+06	9.43125e+06
176	CZ	CZ.V/B.4.4	0	5.82297e+06
177	CZ	CZ.V/B.4.5	3.80226e+06	1.57309e+06
178	CZ	CZ.V/B.4.6	1.09127e+06	2.76267e+06
179	DE	DE.IV/A.1	173042	138433
180	DE	DE.IV/A.15	6.47724e+07	1.48117e+08
181	DE	DE.IV/A.16	4.84992e+07	7.56484e+07
182	DE	DE.IV/A.17	0	4.40311e+06
183	DE	DE.IV/A.18	0	1.87378e+08
184	DE	DE.IV/A.19	6.30574e+06	514032
185	DE	DE.IV/A.2	222388	487020
186	DE	DE.IV/A.20	393159	242565
187	DE	DE.IV/A.21	0	317278
188	DE	DE.IV/A.24	0	6.51486e+06
189	DE	DE.IV/A.25	2.19432e+07	6.50674e+06
190	DE	DE.IV/A.4	3.20824e+07	3.37116e+07
191	DE	DE.IV/A.5	14560437	1.67962e+07
192	DE	DE.IV/A.6	52988	189726
193	DE	DE.IV/A.7	1.19673e+08	1.05124e+07
194	DE	DE.V/B.1.1	2.75337e+06	1.72752e+06
195	DE	DE.V/B.1.10	0	4.49236e+07
196	DE	DE.V/B.1.11	7.22744e+07	43864288
197	DE	DE.V/B.1.13	0	0
198	DE	DE.V/B.1.14	0	0
199	DE	DE.V/B.1.2.	0	0
200	DE	DE.V/B.1.3	242500	184688
201	DE	DE.V/B.1.4	141576	225
202	DE	DE.V/B.1.5	0	0
203	DE	DE.V/B.1.6	1.70065e+08	7.41534e+07
204	DE	DE.V/B.1.7	0	0
205	DE	DE.V/B.1.8	2.0009e+07	1.05779e+07
206	DE	DE.V/B.1.9	366124	40901.6
207	DE	DE.V/B.2.1	101308	-53025.7
208	DE	DE.V/B.2.10	0	-256.91
209	DE	DE.V/B.2.11	0	111582
210	DE	DE.V/B.2.12	0	1.1851e+06
211	DE	DE.V/B.2.13	1.6519e+07	7.45879e+06
212	DE	DE.V/B.2.2	1.16211e+08	260954
213	DE	DE.V/B.2.3	1.254e+07	5.63192e+06
214	DE	DE.V/B.2.4	2.61734e+08	1.56078e+08
215	DE	DE.V/B.2.5	0	4.1972e+06
216	DE	DE.V/B.2.6	2.44398e+06	775926
217	DE	DE.V/B.2.7	1.94584e+06	1.34934e+06
218	DE	DE.V/B.2.9	27310	0
219	DE	DE.V/B.3.1	6.2087e+06	2.40678e+06
220	DE	DE.V/B.3.2	1.86933e+06	560904
221	DE	DE.V/B.3.3	2.53127e+07	1.0533e+07
222	DE	DE.V/B.3.4	7.87587e+07	7.30336e+07
223	DE	DE.V/B.3.5	9.09744e+07	4.75481e+07
224	DE	DE.V/B.3.6	1.2982e+08	8.73072e+07
225	DE	DE.V/B.3.7	1.5784e+06	855956
226	DE	DE.V/B.3.8	5.14867e+06	1.30872e+06
227	DE	DE.V/B.4.1	1.94069e+08	2.79412e+06
228	DE	DE.V/B.4.2	0	644065
229	DE	DE.V/B.4.3	0	9.97249e+07
230	DE	DE.V/B.4.4	23360.5	3.91894e+06
231	DE	DE.V/B.4.5	2.60747e+06	6.53301e+06
232	DE	DE.V/B.4.6	0	1.08373e+07
233	DK	DK.IV/A.1	NA	1.70467e+06
234	DK	DK.IV/A.15	0	591689
235	DK	DK.IV/A.16	0	5.38219e+06
236	DK	DK.IV/A.21	0	3.62996e+06
237	DK	DK.IV/A.24	NA	6.66411e+06
238	DK	DK.IV/A.4	0	4.88542e+06
239	DK	DK.IV/A.7	0	426245
240	DK	DK.V/B.1.1	1.13536e+07	5.23118e+06
241	DK	DK.V/B.1.10	0	30678.9
242	DK	DK.V/B.1.11	0	11.56
243	DK	DK.V/B.1.13	0	0
244	DK	DK.V/B.1.14	0	149219
245	DK	DK.V/B.1.2.	0	0
246	DK	DK.V/B.1.3	0	0
247	DK	DK.V/B.1.4	0	0
248	DK	DK.V/B.1.6	5.0533e+07	2.46855e+07
249	DK	DK.V/B.1.8	0	610629
250	DK	DK.V/B.1.9	0	3.57623e+06
251	DK	DK.V/B.2.11	NA	128778
252	DK	DK.V/B.2.12	0	0
253	DK	DK.V/B.2.13	0	361336
254	DK	DK.V/B.2.2	5.20076e+07	58627.9
255	DK	DK.V/B.2.3	0	0
256	DK	DK.V/B.2.4	0	9.15255e+06
257	DK	DK.V/B.2.6	0	1.88049e+07
258	DK	DK.V/B.2.7	2.78258e+06	1.77726e+06
259	DK	DK.V/B.3.1	897360	52843.8
260	DK	DK.V/B.3.3	0	0
261	DK	DK.V/B.3.4	6.69181e+06	5.09087e+06
262	DK	DK.V/B.3.5	0	0
263	DK	DK.V/B.3.6	0	384398
264	DK	DK.V/B.3.7	2.05894e+06	536725
265	DK	DK.V/B.4.1	2.74904e+07	133286
266	DK	DK.V/B.4.3	0	1.91619e+07
267	DK	DK.V/B.4.4	0	7467.46
268	DK	DK.V/B.4.5	0	1.43127e+06
269	DK	DK.V/B.4.6	2.9243e+06	5.31968e+06
270	EE	EE.IV/A.15	2.40114e+07	1.80089e+07
271	EE	EE.IV/A.17	5.12982e+06	3.46486e+06
272	EE	EE.IV/A.19	4.50154e+06	3.82631e+06
273	EE	EE.IV/A.2	0	101817
274	EE	EE.IV/A.24	743537	946331
275	EE	EE.IV/A.25	3.55134e+06	5.56177e+06
276	EE	EE.IV/A.4	1.39975e+06	3.15882e+06
277	EE	EE.IV/A.6	7.94409e+06	6.68e+06
278	EE	EE.V/B.1.1	729443	394248
279	EE	EE.V/B.1.10	3.22309e+06	1.30572e+06
280	EE	EE.V/B.1.12	0	-2214.16
281	EE	EE.V/B.1.15	0	0
282	EE	EE.V/B.1.16	395699	272635
283	EE	EE.V/B.1.2.	158195	6.34579e+06
284	EE	EE.V/B.1.4	215789	58793.8
285	EE	EE.V/B.1.6	3.2588e+06	1.23407e+06
286	EE	EE.V/B.1.7	1.66236e+06	590996
287	EE	EE.V/B.1.8	5.62505e+06	1.80479e+06
288	EE	EE.V/B.1.9	1.28362e+06	508314
289	EE	EE.V/B.2.10	3258.7	-168.83
290	EE	EE.V/B.2.2	24569.7	-7663.32
291	EE	EE.V/B.2.3	2299.55	-946.24
292	EE	EE.V/B.2.4	1.56944e+07	9.85609e+06
293	EE	EE.V/B.2.5	33113.5	-26053.5
294	EE	EE.V/B.2.6	108286	-96
295	EE	EE.V/B.2.7	0	0
296	EE	EE.V/B.3.2	0	3.70674e+06
297	EE	EE.V/B.3.5	92703.1	548809
298	EE	EE.V/B.4.1	9.1226e+06	195364
299	EE	EE.V/B.4.3	0	2.60786e+06
300	EE	EE.V/B.4.4	0	80280.7
301	EE	EE.V/B.4.5	0	1.58706e+06
302	EE	EE.V/B.4.6	1.09656e+06	674289
303	ES	ES.IV/A.15	4.51864e+06	1.02589e+07
304	ES	ES.IV/A.16	362683	1.51635e+07
305	ES	ES.IV/A.18	4.03827e+06	3.14676e+07
306	ES	ES.IV/A.2	0	478161
307	ES	ES.IV/A.24	433220	636747
308	ES	ES.IV/A.25	54591.1	228522
309	ES	ES.IV/A.4	1.11385e+07	1.44913e+07
310	ES	ES.IV/A.6	7.54904e+06	8.99968e+06
311	ES	ES.IV/A.7	218070	505952
312	ES	ES.V/B.1.1	8.82043e+06	8.40543e+06
313	ES	ES.V/B.1.10	1.79263e+08	156180227
314	ES	ES.V/B.1.11	1.0644e+06	2.80627e+06
315	ES	ES.V/B.1.12	130.91	98.18
316	ES	ES.V/B.1.13	1.75115e+06	1.9977e+06
317	ES	ES.V/B.1.14	5.60634e+06	3.99099e+06
318	ES	ES.V/B.1.18	718182	131099
319	ES	ES.V/B.1.2.	7.98618e+07	7.21527e+07
320	ES	ES.V/B.1.3	2.41451e+07	1.14129e+07
321	ES	ES.V/B.1.4	9.79578e+06	4.27871e+06
322	ES	ES.V/B.1.5	1.06797e+06	1.08249e+06
323	ES	ES.V/B.1.6	1.1837e+08	8.95615e+07
324	ES	ES.V/B.1.7	2.78685e+06	4.02067e+06
325	ES	ES.V/B.1.8	1.84552e+08	1.26178e+08
326	ES	ES.V/B.1.9	5.33081e+06	4.21356e+06
327	ES	ES.V/B.2.1	4.53961e+07	2.66034e+07
328	ES	ES.V/B.2.11	458278	540222
329	ES	ES.V/B.2.12	1.35053e+08	1.1485e+08
330	ES	ES.V/B.2.13	4.66552e+07	6.2806e+07
331	ES	ES.V/B.2.2	5.42276e+07	3.11854e+07
332	ES	ES.V/B.2.3	-135.36	0
333	ES	ES.V/B.2.4	3.0217e+08	1.59864e+08
334	ES	ES.V/B.2.5	1.55239e+07	6.52004e+06
335	ES	ES.V/B.2.6	7.18193e+06	3.8847e+06
336	ES	ES.V/B.2.7	4.02589e+07	2.17867e+07
337	ES	ES.V/B.2.8	0	0
338	ES	ES.V/B.2.9	8.19427e+06	3.71623e+06
339	ES	ES.V/B.3.1	1.00254e+06	1.91446e+06
340	ES	ES.V/B.3.2	2.45046e+06	2.25868e+06
341	ES	ES.V/B.3.3	2.343e+06	3.14106e+06
342	ES	ES.V/B.3.4	4.72992e+07	3.95581e+07
343	ES	ES.V/B.3.5	1.3021e+07	7.35321e+06
344	ES	ES.V/B.3.6	1.83247e+07	2.38206e+07
345	ES	ES.V/B.3.7	65600.2	14782.1
346	ES	ES.V/B.3.8	0	0
347	ES	ES.V/B.4.1	3.40847e+07	3.84838e+07
348	ES	ES.V/B.4.2	1.89468e+06	3.00752e+06
349	ES	ES.V/B.4.3	2.03951e+08	1.93026e+08
350	ES	ES.V/B.4.4	5.17507e+06	7.06209e+06
351	ES	ES.V/B.4.5	2.60879e+07	2.50288e+07
352	ES	ES.V/B.4.6	1.68033e+07	1.93802e+07
353	FR	FR.IV/A.1	0	219536
354	FR	FR.IV/A.15	2.13653e+08	1.77633e+08
355	FR	FR.IV/A.18	5.68275e+08	467171279
356	FR	FR.IV/A.25	0	75366.6
357	FR	FR.IV/A.3	2.37533e+06	1.99398e+06
358	FR	FR.IV/A.4	3.20703e+07	2.95948e+07
359	FR	FR.IV/A.6	6.17676e+07	6.46169e+07
360	FR	FR.V/B.1.1	5.196e+07	3.69865e+07
361	FR	FR.V/B.1.10	8.5169e+07	6.80021e+07
362	FR	FR.V/B.1.11	67047.4	9836.48
363	FR	FR.V/B.1.12	213021	97143.1
364	FR	FR.V/B.1.13	6.46518e+06	253390
365	FR	FR.V/B.1.14	85626.8	3.99237e+06
366	FR	FR.V/B.1.18	0	13875
367	FR	FR.V/B.1.2.	3.82058e+07	9.96701e+07
368	FR	FR.V/B.1.3	505081	471281
369	FR	FR.V/B.1.4	188254	161193
370	FR	FR.V/B.1.5	0	0
371	FR	FR.V/B.1.6	1.45365e+08	8.36503e+07
372	FR	FR.V/B.1.7	5.54527e+06	3.27734e+06
373	FR	FR.V/B.1.8	1.0004e+08	6.92255e+07
374	FR	FR.V/B.1.9	1.23889e+06	1.24764e+06
375	FR	FR.V/B.2.1	2.23427e+06	-378383
376	FR	FR.V/B.2.11	0	0
377	FR	FR.V/B.2.12	2.75843e+07	1.53012e+07
378	FR	FR.V/B.2.13	4.49632e+06	4.27534e+06
379	FR	FR.V/B.2.2	0	10035.9
380	FR	FR.V/B.2.4	1.04463e+08	3.27468e+07
381	FR	FR.V/B.2.6	7.22486e+06	5.74755e+06
382	FR	FR.V/B.2.7	422392	255710
383	FR	FR.V/B.2.8	189453	221760
384	FR	FR.V/B.2.9	0	0
385	FR	FR.V/B.3.1	1.1768e+07	7.57442e+06
386	FR	FR.V/B.3.2	3.21965e+06	1.92995e+06
387	FR	FR.V/B.3.3	4.07232e+07	3.01201e+07
388	FR	FR.V/B.3.4	9.59674e+07	7.8754e+07
389	FR	FR.V/B.3.5	0	0
390	FR	FR.V/B.3.6	7.67262e+07	4.4079e+07
391	FR	FR.V/B.3.7	1.66347e+06	723706
392	FR	FR.V/B.3.8	3.39132e+07	1.09225e+07
393	FR	FR.V/B.4.1	1.35467e+07	5.48092e+06
394	FR	FR.V/B.4.2	532168	697617
395	FR	FR.V/B.4.3	1.55867e+08	121553104
396	FR	FR.V/B.4.4	8.41596e+06	6034923
397	FR	FR.V/B.4.5	3.25919e+06	1.41518e+07
398	FR	FR.V/B.4.6	1.20628e+07	1.46118e+07
399	HR	HR.IV/A.23	3.56524e+07	5.4673e+07
400	HR	HR.IV/A.24	0	2705.54
401	HR	HR.IV/A.25	0	664072
402	HR	HR.IV/A.5	29436.5	9.58168e+06
403	HU	HU.V/B.1.1	7.93878e+06	1.32422e+07
404	HU	HU.V/B.1.10	6.35768e+06	6.16223e+06
405	HU	HU.V/B.1.12	0	103.49
406	HU	HU.V/B.1.15	0	0
407	HU	HU.V/B.1.16	0	3.51599e+06
408	HU	HU.V/B.1.2.	5.08771e+07	1.11945e+08
409	HU	HU.V/B.1.3	0	451121
410	HU	HU.V/B.1.4	2.4106e+06	1.93805e+06
411	HU	HU.V/B.1.6	1.41495e+08	1.52994e+08
412	HU	HU.V/B.1.7	0	381354
413	HU	HU.V/B.1.8	58440.4	2.51814e+07
414	HU	HU.V/B.2.10	1.10289e+07	1.5119e+07
415	HU	HU.V/B.2.11	2.69495e+06	3.94908e+06
416	HU	HU.V/B.2.12	1.11248e+06	1.80389e+06
417	HU	HU.V/B.2.13	210860	1.22519e+07
418	HU	HU.V/B.2.2	0	8.12277e+06
419	HU	HU.V/B.2.3	7.20266e+06	6.39123e+06
420	HU	HU.V/B.2.4	3.3412e+06	5.27374e+07
421	HU	HU.V/B.2.5	0	3.06756e+07
422	HU	HU.V/B.2.6	786065	317263
423	HU	HU.V/B.2.7	6.29019e+06	1.20724e+07
424	HU	HU.V/B.2.8	0	406765
425	HU	HU.V/B.2.9	0	0
426	HU	HU.V/B.3.1	5.9108e+06	7.3486e+06
427	HU	HU.V/B.3.2	5.48154e+06	6.04832e+06
428	HU	HU.V/B.3.3	3.09395e+07	3.88449e+07
429	HU	HU.V/B.3.4	245517	7.06891e+07
430	HU	HU.V/B.3.5	7.41013e+06	5.56739e+06
431	HU	HU.V/B.3.6	1.01443e+07	9.29822e+06
432	HU	HU.V/B.3.7	0	0
433	HU	HU.V/B.3.8	1.01556e+07	-48.6
434	HU	HU.V/B.4.1	2.0313e+07	2.0037e+07
435	HU	HU.V/B.4.2	1.04298e+06	856853
436	HU	HU.V/B.4.3	1.72913e+07	1.41736e+07
437	HU	HU.V/B.4.4	1.7421e+07	2.3731e+07
438	HU	HU.V/B.4.5	5.45897e+06	6.87618e+06
439	HU	HU.V/B.4.6	0	1.60386e+07
440	IE	IE.IV/A.1	0	31056
441	IE	IE.IV/A.15	0	2.01882e+08
442	IE	IE.IV/A.16	0	977333
443	IE	IE.IV/A.17	0	2.71428e+07
444	IE	IE.IV/A.18	0	2.13156e+08
445	IE	IE.IV/A.21	0	42249.9
446	IE	IE.IV/A.24	0	482381
447	IE	IE.IV/A.25	366339	34546.6
448	IE	IE.IV/A.4	0	1.0996e+07
449	IE	IE.V/B.1.1	46566.9	81.14
450	IE	IE.V/B.1.2.	0	0
451	IE	IE.V/B.1.3	0	5.68718e+06
452	IE	IE.V/B.1.6	0	1.47273e+07
453	IE	IE.V/B.2.2	0	-189220
454	IE	IE.V/B.2.3	0	1.26164e+06
455	IE	IE.V/B.2.4	3.335e+08	1.55045e+06
456	IE	IE.V/B.2.6	0	-62333.2
457	IE	IE.V/B.3.4	0	0
458	IE	IE.V/B.4.1	0	977858
459	IE	IE.V/B.4.3	8.88507e+07	1.76078e+07
460	IE	IE.V/B.4.4	0	298497
461	IE	IE.V/B.4.5	0	-19228.5
462	IE	IE.V/B.4.6	0	50
463	IT	IT.IV/A.15	0	2.47137e+07
464	IT	IT.IV/A.16	0	4.32417e+06
465	IT	IT.IV/A.18	0	1.33239e+07
466	IT	IT.IV/A.19	0	4.43549e+06
467	IT	IT.IV/A.2	0	177161
468	IT	IT.IV/A.24	0	324729
469	IT	IT.IV/A.4	0	7.657e+06
470	IT	IT.IV/A.6	0	88780.5
471	IT	IT.IV/A.7	0	57509.4
472	IT	IT.V/B.1.1	0	1.88764e+07
473	IT	IT.V/B.1.10	0	1.10892e+08
474	IT	IT.V/B.1.11	0	3.13231e+07
475	IT	IT.V/B.1.12	0	138301
476	IT	IT.V/B.1.13	0	1.44006e+06
477	IT	IT.V/B.1.14	0	1.35837e+07
478	IT	IT.V/B.1.18	0	49398.3
479	IT	IT.V/B.1.2.	0	4.32561e+07
480	IT	IT.V/B.1.3	0	3.39147e+06
481	IT	IT.V/B.1.4	0	5.03466e+06
482	IT	IT.V/B.1.5	0	372062
483	IT	IT.V/B.1.6	0	2.90128e+08
484	IT	IT.V/B.1.7	0	1.03347e+07
485	IT	IT.V/B.1.8	0	8.79355e+07
486	IT	IT.V/B.1.9	0	2.47237e+07
487	IT	IT.V/B.2.1	0	4.28216e+07
488	IT	IT.V/B.2.10	0	0
489	IT	IT.V/B.2.11	0	6.56815e+06
490	IT	IT.V/B.2.12	0	6.03971e+07
491	IT	IT.V/B.2.13	0	2.88049e+07
492	IT	IT.V/B.2.2	0	7.39737e+06
493	IT	IT.V/B.2.3	0	7.64451e+06
494	IT	IT.V/B.2.4	0	239858282
495	IT	IT.V/B.2.5	0	1.00692e+07
496	IT	IT.V/B.2.6	0	4.0479e+07
497	IT	IT.V/B.2.7	0	1.77009e+07
498	IT	IT.V/B.2.8	0	13310.5
499	IT	IT.V/B.2.9	0	2.83106e+06
500	IT	IT.V/B.3.1	0	6.8275e+07
501	IT	IT.V/B.3.2	0	9.41918e+06
502	IT	IT.V/B.3.3	0	2.50768e+07
503	IT	IT.V/B.3.4	0	6.52264e+07
504	IT	IT.V/B.3.5	0	3.2008e+07
505	IT	IT.V/B.3.6	0	1.83408e+07
506	IT	IT.V/B.3.7	0	2.77443e+06
507	IT	IT.V/B.3.8	0	296852
508	IT	IT.V/B.4.1	0	2.46886e+07
509	IT	IT.V/B.4.2	0	8.71906e+06
510	IT	IT.V/B.4.3	0	1.76277e+08
511	IT	IT.V/B.4.4	0	2.12844e+07
512	IT	IT.V/B.4.5	0	1.91312e+07
513	IT	IT.V/B.4.6	0	3.55124e+07
514	LT	LT.IV/A.18	5.25255e+07	5.63474e+07
515	LT	LT.IV/A.24	2.54558e+06	89225.7
516	LT	LT.IV/A.4	0	1.53951e+07
517	LT	LT.IV/A.7	3.70281e+06	48160.5
518	LT	LT.V/B.1.1	3.11616e+06	3.39551e+06
519	LT	LT.V/B.1.10	2.72446e+07	1.97491e+07
520	LT	LT.V/B.1.13	315154	267023
521	LT	LT.V/B.1.15	2.41039e+06	1.70228e+06
522	LT	LT.V/B.1.2.	1.83819e+07	1.26486e+07
523	LT	LT.V/B.1.3	1.09005e+07	1.15938e+07
524	LT	LT.V/B.1.4	499503	678769
525	LT	LT.V/B.1.6	0	2.08419e+07
526	LT	LT.V/B.1.7	40433.7	1.09487e+06
527	LT	LT.V/B.1.8	3.41247e+07	2.08746e+07
528	LT	LT.V/B.2.10	0	825075
529	LT	LT.V/B.2.11	306811	255567
530	LT	LT.V/B.2.12	0	192728
531	LT	LT.V/B.2.13	5.02742e+06	5.25375e+06
532	LT	LT.V/B.2.2	147572	-60073
533	LT	LT.V/B.2.3	2.27744e+06	378643
534	LT	LT.V/B.2.4	12834.7	3.44033e+07
535	LT	LT.V/B.2.6	4.85836e+06	3.91151e+06
536	LT	LT.V/B.2.7	4.37419e+06	5.58059e+06
537	LT	LT.V/B.2.9	1.29222e+07	1.26711e+07
538	LT	LT.V/B.3.1	2.03487e+07	5.24687e+06
539	LT	LT.V/B.3.2	0	1.3746e+07
540	LT	LT.V/B.3.3	8.11671e+06	5.27306e+06
541	LT	LT.V/B.3.4	940202	5.24931e+06
542	LT	LT.V/B.3.5	1.98107e+07	7.5223e+06
543	LT	LT.V/B.4.3	0	1.52803e+07
544	LT	LT.V/B.4.4	279383	1.2463e+06
545	LT	LT.V/B.4.5	1.24028e+06	5.75091e+06
546	LT	LT.V/B.4.6	0	1.08605e+07
547	LU	LU.IV/A.15	21089.4	3.26779e+06
548	LU	LU.IV/A.18	1101.6	1.13275e+07
549	LU	LU.IV/A.6	1735.2	382515
550	LU	LU.V/B.1.1	101508	18849.4
551	LU	LU.V/B.1.10	0	0
552	LU	LU.V/B.1.2.	136570	-2625.43
553	LU	LU.V/B.1.4	0	0
554	LU	LU.V/B.1.6	2.17626e+06	532344
555	LU	LU.V/B.1.7	0	0
556	LU	LU.V/B.1.8	1.69348e+06	193948
557	LU	LU.V/B.2.11	0	0
558	LU	LU.V/B.2.13	0	0
559	LU	LU.V/B.2.2	0	-73.45
560	LU	LU.V/B.2.4	1.29635e+07	-561.18
561	LU	LU.V/B.3.1	315224	263416
562	LU	LU.V/B.3.2	0	0
563	LU	LU.V/B.3.3	66068	29132.1
564	LU	LU.V/B.3.4	1.57305e+06	665186
565	LU	LU.V/B.3.5	797066	478825
566	LU	LU.V/B.3.6	204252	330216
567	LU	LU.V/B.3.7	0	0
568	LU	LU.V/B.4.1	0	4629.73
569	LU	LU.V/B.4.2	0	0
570	LU	LU.V/B.4.3	1.14681e+06	596702
571	LU	LU.V/B.4.4	623725	339483
572	LU	LU.V/B.4.5	430915	172442
573	LV	LV.IV/A.15	0	6.3327e+06
574	LV	LV.IV/A.16	2.14962e+07	1.41278e+07
575	LV	LV.IV/A.17	0	1.75251e+06
576	LV	LV.IV/A.18	0	5.69833e+07
577	LV	LV.IV/A.4	0	8.51887e+06
578	LV	LV.V/B.1.1	183764	335786
579	LV	LV.V/B.1.10	9.3737e+06	9.26329e+06
580	LV	LV.V/B.1.12	0	0
581	LV	LV.V/B.1.15	245542	132590
582	LV	LV.V/B.1.16	0	296178
583	LV	LV.V/B.1.2.	0	71136
584	LV	LV.V/B.1.3	3.1018e+06	2.1738e+06
585	LV	LV.V/B.1.4	0	0
586	LV	LV.V/B.1.6	2.5113e+07	5.62677e+06
587	LV	LV.V/B.1.7	4.51177e+06	1.68942e+06
588	LV	LV.V/B.1.8	1.16108e+07	4.5263e+06
589	LV	LV.V/B.2.10	2.44794e+06	-2342.75
590	LV	LV.V/B.2.12	676843	1.17904e+06
591	LV	LV.V/B.2.2	0	-57193.3
592	LV	LV.V/B.2.3	2.4523e+06	1.89028e+06
593	LV	LV.V/B.2.4	4.10362e+06	-209323
594	LV	LV.V/B.2.9	1.4475e+06	299070
595	LV	LV.V/B.3.2	1.28285e+07	1.26239e+06
596	LV	LV.V/B.3.3	2.02755e+06	948788
597	LV	LV.V/B.3.4	4.99383e+06	746331
598	LV	LV.V/B.3.6	140204	1.68152e+06
599	LV	LV.V/B.4.1	1.05314e+06	3092797
600	LV	LV.V/B.4.3	0	0
601	LV	LV.V/B.4.4	187754	104925
602	LV	LV.V/B.4.5	786300	925144
603	LV	LV.V/B.4.6	1.04552e+07	7.69617e+06
604	MT	MT.V/B.1.1	0	0
605	MT	MT.V/B.1.10	5.30445e+06	6.37359e+06
606	MT	MT.V/B.1.13	868.58	0
607	MT	MT.V/B.1.14	0	0
608	MT	MT.V/B.1.16	0	0
609	MT	MT.V/B.1.4	62739	87557.9
610	MT	MT.V/B.1.5	8619.31	4905.51
611	MT	MT.V/B.1.6	2.39103e+06	3.02759e+06
612	MT	MT.V/B.1.8	202456	263546
613	MT	MT.V/B.1.9	0	0
614	MT	MT.V/B.2.2	632785	1.25351e+06
615	MT	MT.V/B.2.4	1.20842e+06	1.96376e+06
616	MT	MT.V/B.3.3	1.65607e+06	1.86727e+06
617	MT	MT.V/B.3.6	146702	190556
618	MT	MT.V/B.3.8	0	0
619	MT	MT.V/B.4.1	0	0
620	MT	MT.V/B.4.2	0	0
621	MT	MT.V/B.4.3	823281	1.70764e+06
622	MT	MT.V/B.4.4	12709.8	21825.1
623	MT	MT.V/B.4.5	137325	100611
624	MT	MT.V/B.4.6	429855	859865
625	NL	NL.IV/A.15	3.80999e+07	2.90608e+07
626	NL	NL.IV/A.22	0	3.49069e+06
627	NL	NL.V/B.1.1	9.79555e+06	5.5261e+06
628	NL	NL.V/B.1.10	6.01295e+06	1.4028e+06
629	NL	NL.V/B.1.13	16203.8	8101.82
630	NL	NL.V/B.1.14	0	0
631	NL	NL.V/B.1.4	0	0
632	NL	NL.V/B.1.6	2.53889e+07	1.58387e+07
633	NL	NL.V/B.1.8	0	0
634	NL	NL.V/B.1.9	4.53486e+06	3.46248e+06
635	NL	NL.V/B.2.2	100461	17699.4
636	NL	NL.V/B.2.4	7.45496e+06	4.59772e+06
637	NL	NL.V/B.2.6	6.08085e+06	5.18297e+06
638	NL	NL.V/B.2.7	861493	409081
639	NL	NL.V/B.3.1	2.16654e+06	1.25247e+06
640	NL	NL.V/B.3.2	109619	13147.6
641	NL	NL.V/B.3.3	8.53295e+06	5.89484e+06
642	NL	NL.V/B.3.4	1.4042e+06	1.23553e+06
643	NL	NL.V/B.3.5	1.82813e+06	505652
644	NL	NL.V/B.3.6	9.60537e+06	6.16107e+06
645	NL	NL.V/B.3.8	0	14509
646	NL	NL.V/B.4.1	397461	8250
647	NL	NL.V/B.4.2	175810	133539
648	NL	NL.V/B.4.3	7.7291e+06	4.28399e+06
649	NL	NL.V/B.4.4	289028	166866
650	NL	NL.V/B.4.5	903623	1.27714e+06
651	NL	NL.V/B.4.6	223485	87293.6
652	PL	PL.IV/A.18	0	-3.44284e+07
653	PL	PL.IV/A.24	2.5149e+06	3.86293e+06
654	PL	PL.V/B.1.1	5.70997e+06	6.77543e+06
655	PL	PL.V/B.1.10	1.10601e+08	190149441
656	PL	PL.V/B.1.11	6.58261e+07	3.17124e+07
657	PL	PL.V/B.1.13	2.98563e+06	2.17278e+06
658	PL	PL.V/B.1.14	1.61935e+06	1.16712e+06
659	PL	PL.V/B.1.15	1277.15	-34608.7
660	PL	PL.V/B.1.16	4.06105e+07	3.31063e+07
661	PL	PL.V/B.1.2.	256135875	2.38541e+08
662	PL	PL.V/B.1.3	2.65038e+08	4.96773e+07
663	PL	PL.V/B.1.4	1.02761e+06	500628
664	PL	PL.V/B.1.6	3.71496e+08	3.03018e+08
665	PL	PL.V/B.1.8	1.33244e+08	1.67316e+08
666	PL	PL.V/B.2.12	3.57533e+07	2.76873e+07
667	PL	PL.V/B.2.2	3.13141e+08	1.56863e+08
668	PL	PL.V/B.2.4	3.51239e+08	1.62714e+08
669	PL	PL.V/B.2.7	3.04778e+07	1.22274e+07
670	PL	PL.V/B.3.1	3.04409e+07	1.96511e+07
671	PL	PL.V/B.3.2	1.64021e+08	1.39736e+08
672	PL	PL.V/B.3.4	3.77472e+08	3.21896e+08
673	PL	PL.V/B.3.5	5.12616e+07	5.84158e+07
674	PL	PL.V/B.4.3	0	162594257
675	PL	PL.V/B.4.4	5.05123e+06	4.62452e+06
676	PL	PL.V/B.4.5	1.9515e+07	1.8763e+07
677	PL	PL.V/B.4.6	5.65707e+07	49436359
678	PT	PT.IV/A.15	1.14338e+07	8.12113e+07
679	PT	PT.IV/A.16	441751	1.78534e+07
680	PT	PT.IV/A.17	0	4.99554e+06
681	PT	PT.IV/A.18	1.19471e+08	1.20582e+08
682	PT	PT.IV/A.2	373162	587121
683	PT	PT.IV/A.20	2904.36	1263.91
684	PT	PT.IV/A.21	796432	977471
685	PT	PT.IV/A.22	5.21312e+06	7.53022e+06
686	PT	PT.IV/A.24	0	1350000
687	PT	PT.IV/A.4	9.23321e+07	1.40309e+08
688	PT	PT.IV/A.5	1.09153e+06	1.18796e+06
689	PT	PT.IV/A.6	4.44551e+06	6.01052e+06
690	PT	PT.IV/A.7	207793	213868
691	PT	PT.V/B.1.1	4.2309e+06	2.60882e+06
692	PT	PT.V/B.1.10	5.03775e+07	2.84439e+07
693	PT	PT.V/B.1.11	6.41337e+06	7.60195e+06
694	PT	PT.V/B.1.12	0	0
695	PT	PT.V/B.1.13	33764.8	27406.7
696	PT	PT.V/B.1.14	118288	213489
697	PT	PT.V/B.1.2.	3.25682e+07	1.78194e+07
698	PT	PT.V/B.1.3	2.45955e+06	1.77882e+06
699	PT	PT.V/B.1.4	193303	122201
700	PT	PT.V/B.1.5	1.00054e+06	582356
701	PT	PT.V/B.1.6	1.24876e+08	64080893
702	PT	PT.V/B.1.7	1.23404e+07	7.6432e+06
703	PT	PT.V/B.1.8	4.00331e+07	2.36499e+07
704	PT	PT.V/B.1.9	2.43289e+06	1.01811e+06
705	PT	PT.V/B.2.1	573773	-559535
706	PT	PT.V/B.2.10	114116	40281.8
707	PT	PT.V/B.2.11	411127	247754
708	PT	PT.V/B.2.12	2.13208e+07	1.6775e+07
709	PT	PT.V/B.2.13	2.99747e+07	1.78576e+07
710	PT	PT.V/B.2.2	-403480	-223245
711	PT	PT.V/B.2.3	0	0
712	PT	PT.V/B.2.4	2.85085e+07	1.88094e+07
713	PT	PT.V/B.2.6	1.01389e+07	4.85361e+06
714	PT	PT.V/B.2.7	3.14502e+07	8.0474e+06
715	PT	PT.V/B.2.8	41749.5	35487.1
716	PT	PT.V/B.2.9	1.64383e+06	841930
717	PT	PT.V/B.3.4	1.04878e+06	745055
718	PT	PT.V/B.3.6	-739898	-921587
719	PT	PT.V/B.4.3	9.28521e+07	5.60177e+07
720	PT	PT.V/B.4.4	537248	472458
721	PT	PT.V/B.4.5	1.18534e+07	9.82171e+06
722	PT	PT.V/B.4.6	9.16274e+06	1.37568e+07
723	RO	RO.V/B.1.1	0	3.60241e+06
724	RO	RO.V/B.1.10	0	1.36215e+08
725	RO	RO.V/B.1.15	0	4.6403e+07
726	RO	RO.V/B.1.16	0	1.411e+06
727	RO	RO.V/B.1.17	NA	0
728	RO	RO.V/B.1.2.	0	2.72117e+07
729	RO	RO.V/B.1.6	0	9.03703e+07
730	RO	RO.V/B.1.7	0	759246
731	RO	RO.V/B.1.8	0	6.06243e+07
732	RO	RO.V/B.2.1	9.09166e+07	7.32663e+06
733	RO	RO.V/B.2.2	3.65761e+07	3.77875e+06
734	RO	RO.V/B.2.4	1.22633e+08	3.60669e+07
735	RO	RO.V/B.2.5	2.16362e+07	156777664
736	RO	RO.V/B.2.7	0	127953
737	RO	RO.V/B.3.2	0	4.75738e+07
738	RO	RO.V/B.3.3	0	4.99706e+07
739	RO	RO.V/B.3.5	0	1.09181e+08
740	RO	RO.V/B.4.1	0	4.51335e+07
741	RO	RO.V/B.4.2	0	0
742	RO	RO.V/B.4.3	0	147832588
743	RO	RO.V/B.4.4	0	1.06578e+06
744	RO	RO.V/B.4.5	0	1.35104e+07
745	RO	RO.V/B.4.6	0	3.40635e+07
746	RO	RO.V/B.4.7	-49725.5	-197184
747	SE	SE.IV/A.15	1.07385e+08	1.05886e+08
748	SE	SE.IV/A.16	9.2422e+07	3.43414e+07
749	SE	SE.IV/A.18	2.10848e+08	3.13329e+07
750	SE	SE.IV/A.19	2.25311e+07	1.02856e+07
751	SE	SE.IV/A.24	3.00915e+06	1.53163e+06
752	SE	SE.IV/A.25	2.70302e+07	9.34559e+06
753	SE	SE.V/B.1.1	7.94637e+06	2.15844e+07
754	SE	SE.V/B.1.10	0	137453
755	SE	SE.V/B.1.2.	-122142	3.43056e+06
756	SE	SE.V/B.1.6	-41275.6	3.56833e+06
757	SE	SE.V/B.1.8	-14547.5	507392
758	SE	SE.V/B.1.9	0	3011.54
759	SE	SE.V/B.2.13	-4304.59	1742828
760	SE	SE.V/B.2.2	-57068.7	-18285.4
761	SE	SE.V/B.2.4	-1.14045e+06	-278916
762	SE	SE.V/B.2.5	NA	-141.02
763	SE	SE.V/B.2.6	368300	8.98658e+06
764	SE	SE.V/B.3.1	586928	2.90484e+06
765	SE	SE.V/B.3.2	797429	2.36225e+06
766	SE	SE.V/B.3.3	474373	2.67873e+06
767	SE	SE.V/B.3.4	-355538	2.52991e+07
768	SE	SE.V/B.3.5	5417.4	358296
769	SE	SE.V/B.3.6	61581.3	755999
770	SE	SE.V/B.3.7	182325	1.85838e+06
771	SE	SE.V/B.3.8	NA	-3708.3
772	SE	SE.V/B.4.1	-3117.08	990098
773	SE	SE.V/B.4.2	141406	3.06597e+06
774	SE	SE.V/B.4.3	78511.3	9.95739e+06
775	SE	SE.V/B.4.4	0	1.60778e+06
776	SE	SE.V/B.4.5	1.61926e+06	4.0936e+06
777	SE	SE.V/B.4.6	169020	402619
778	SI	SI.IV/A.1	0	117185
779	SI	SI.IV/A.15	0	2.15747e+07
780	SI	SI.IV/A.16	0	7.50483e+06
781	SI	SI.IV/A.18	0	1.16268e+07
782	SI	SI.IV/A.19	0	976981
783	SI	SI.IV/A.2	0	185369
784	SI	SI.IV/A.25	0	1.15538e+06
785	SI	SI.IV/A.4	0	1.00299e+07
786	SI	SI.V/B.1.1	941430	293219
787	SI	SI.V/B.1.10	4.54364e+06	503772
788	SI	SI.V/B.1.12	0	0
789	SI	SI.V/B.1.13	133692	102830
790	SI	SI.V/B.1.14	1.71328e+06	1.79361e+06
791	SI	SI.V/B.1.16	35638.3	7963.67
792	SI	SI.V/B.1.2.	8.14733e+06	-140863
793	SI	SI.V/B.1.3	2.22326e+06	1.23036e+06
794	SI	SI.V/B.1.6	1.82167e+07	1.54756e+07
795	SI	SI.V/B.1.7	1.23453e+06	289544
796	SI	SI.V/B.1.8	1.29768e+07	6.09391e+06
797	SI	SI.V/B.2.1	3.38124e+07	1.19529e+07
798	SI	SI.V/B.2.2	1.11769e+07	4.15797e+06
799	SI	SI.V/B.2.4	3.9005e+07	-86168.2
800	SI	SI.V/B.3.1	3.99314e+06	4.10649e+06
801	SI	SI.V/B.3.2	7.10877e+06	2.73036e+06
802	SI	SI.V/B.3.4	3.31273e+06	0
803	SI	SI.V/B.3.5	5.29421e+06	4.27235e+06
804	SI	SI.V/B.3.6	1.74972e+06	654980
805	SI	SI.V/B.4.1	302225	106620
806	SI	SI.V/B.4.2	173438	59414.2
807	SI	SI.V/B.4.3	6.51358e+06	1.59071e+06
808	SI	SI.V/B.4.4	0	0
809	SI	SI.V/B.4.5	958635	677630
810	SI	SI.V/B.4.6	1.93939e+06	1.46204e+06
811	SK	SK.IV/A.18	4.31242e+07	9.69847e+07
812	SK	SK.V/B.1.1	293681	2.14829e+06
813	SK	SK.V/B.1.10	453668	4.40559e+06
814	SK	SK.V/B.1.15	0	0
815	SK	SK.V/B.1.16	0	0
816	SK	SK.V/B.1.4	60482	261738
817	SK	SK.V/B.1.6	3.11265e+06	8.13838e+07
818	SK	SK.V/B.1.7	2.78291e+06	1.10573e+07
819	SK	SK.V/B.1.8	2.31316e+06	2.61492e+07
820	SK	SK.V/B.2.1	0	-99557.5
821	SK	SK.V/B.2.10	81072.3	665885
822	SK	SK.V/B.2.11	18218.5	81504.3
823	SK	SK.V/B.2.12	819986	2.29103e+07
824	SK	SK.V/B.2.2	0	-29862.3
825	SK	SK.V/B.2.3	8965.07	-842.02
826	SK	SK.V/B.2.4	32372.4	2.02215e+07
827	SK	SK.V/B.2.5	345606	1.36818e+06
828	SK	SK.V/B.2.7	10611.5	159055
829	SK	SK.V/B.3.1	3.44759e+06	3.38325e+06
830	SK	SK.V/B.3.3	1.05668e+06	1.18205e+07
831	SK	SK.V/B.3.4	441130	1.01354e+07
832	SK	SK.V/B.3.5	-3303.97	1.1823e+07
833	SK	SK.V/B.3.7	191761	869029
834	SK	SK.V/B.3.8	0	0
835	SK	SK.V/B.4.1	2.57113e+06	0
836	SK	SK.V/B.4.3	0	1.28561e+07
837	SK	SK.V/B.4.4	190689	1.21242e+06
838	SK	SK.V/B.4.5	413859	1.12544e+06
839	SK	SK.V/B.4.6	965797	9.55733e+06
840	UK	UK.IV/A.1	990394	400618
841	UK	UK.IV/A.15	3.59966e+08	5.22935e+08
842	UK	UK.IV/A.16	4.02527e+06	1.47081e+06
843	UK	UK.IV/A.18	1.22163e+08	9.56715e+07
844	UK	UK.IV/A.19	2.61203e+06	1.65529e+06
845	UK	UK.IV/A.2	102168	629178
846	UK	UK.IV/A.20	4.78098e+06	2.82793e+06
847	UK	UK.IV/A.21	0	450843
848	UK	UK.IV/A.24	1.07521e+07	3.82006e+06
849	UK	UK.IV/A.25	2.92427e+07	2134472
850	UK	UK.IV/A.3	1.02665e+06	343281
851	UK	UK.IV/A.4	6.30519e+07	4.76321e+07
852	UK	UK.IV/A.6	1.39418e+06	593073
853	UK	UK.IV/A.7	6.27532e+06	2.09779e+06
854	UK	UK.V/B.1.1	8.09099e+06	4.35271e+06
855	UK	UK.V/B.1.10	1.88817e+07	1.45763e+07
856	UK	UK.V/B.1.11	6.22728e+06	3.36126e+06
857	UK	UK.V/B.1.13	0	0
858	UK	UK.V/B.1.2.	0	-17203.7
859	UK	UK.V/B.1.4	413562	245308
860	UK	UK.V/B.1.5	0	0
861	UK	UK.V/B.1.6	3.12941e+07	1.81533e+07
862	UK	UK.V/B.1.7	405911	158356
863	UK	UK.V/B.1.8	2.37886e+07	1.02123e+07
864	UK	UK.V/B.1.9	4.29768e+06	2.50457e+06
865	UK	UK.V/B.2.11	1.39878e+06	36020.2
866	UK	UK.V/B.2.13	4.02718e+07	6.65613e+06
867	UK	UK.V/B.2.2	412208	-234510
868	UK	UK.V/B.2.4	1.21044e+08	9.3687e+06
869	UK	UK.V/B.2.5	0	-718.26
870	UK	UK.V/B.2.6	0	1.16347e+07
871	UK	UK.V/B.2.7	9.20118e+06	1.74683e+06
872	UK	UK.V/B.2.8	0	0
873	UK	UK.V/B.2.9	642716	445462
874	UK	UK.V/B.3.1	453233	80756.5
875	UK	UK.V/B.3.2	2.63714e+06	1.08761e+06
876	UK	UK.V/B.3.3	3.15092e+06	1.3384e+06
877	UK	UK.V/B.3.4	2.70683e+06	4.72223e+06
878	UK	UK.V/B.3.5	711933	220412
879	UK	UK.V/B.3.6	488299	148077
880	UK	UK.V/B.3.7	207535	149720
881	UK	UK.V/B.3.8	1.48103e+06	892186
882	UK	UK.V/B.4.1	664144	306915
883	UK	UK.V/B.4.2	31706	7960.45
884	UK	UK.V/B.4.3	2.54452e+07	8.2551e+06
885	UK	UK.V/B.4.4	1.9398e+06	337375
886	UK	UK.V/B.4.5	3.1585e+06	2.04052e+06
887	UK	UK.V/B.4.6	5.8109e+06	4.13603e+07
