# Supplementary material for: A harmonized and spatially explicit dataset from 16 million payments from the European Union's Common Agricultural Policy for 2015
Source: Patterns (N Y). 2021 Apr 9;2(4):100236. doi: 10.1016/j.patter.2021.100236 (PMC8085596; doi:10.1016/j.patter.2021.100236)
Supplement: Document S2. Tables S1–S13 [file mmc2.zip › Nicholas-Individual-Tables-R4/Table_S9_Output_Condensed_2016.xlsx]

## Sheet: 9. outputcondensed_2016
translated_scheme	BGNaN	CZNaN	SE110	SE121	SE122	SE123	SE124	SE125	SE211	SE212	SE213	SE214	SE221	SE224	SE231	SE232	SE311	SE312	SE313	SE321	SE322	SE331	SE332	SENaN
I.1			107628	231561	125161	333770	152118	149022	65781.7	73296.4	48967	195186	46440.2	808138	140054	657939	84184.8	89181.1	110593	39182.5	38202.2	121272	41448.8	913153
I.3		62554.9
I.4	7.11754e+07	7.381e+07														-683.409
I.5	2.19058e+07	2.60488e+06
I.6	2.57061e+06
I.7	2.04184e+07					-464.059						102.068		3.80376					64.9809					-44.3772
II.1			9.78508e+06	1.56655e+07	1.26492e+07	2.58481e+07	1.10557e+07	9.80512e+06	1.31401e+07	4.97848e+06	1.58789e+07	1.23708e+07	4.3795e+06	5.38283e+07	8.73045e+06	5.01847e+07	1.10133e+07	6.27623e+06	7.92149e+06	4.86024e+06	2.14179e+06	7.2694e+06	4.35363e+06	7.41589e+07
II.10		1.07481e+07
II.2	3.74253e+08	4.53131e+08
II.3	7.06258e+07
II.4	2.9755e+08	2.48207e+08	5.29929e+06	8.47423e+06	6.84679e+06	1.40109e+07	5.97884e+06	5.29781e+06	7.13178e+06	2.71678e+06	8.55187e+06	6.76707e+06	2.37077e+06	2.91961e+07	4.73645e+06	2.71068e+07	5.96227e+06	3.40033e+06	4.30378e+06	2.64758e+06	1.16712e+06	3.95569e+06	2.36629e+06	4.02136e+07
II.6	9.53307e+06	2.20236e+06	173993	327613	186411	505748	222340	175354	377692	167534	204728	291520	74137.2	1.0275e+06	201087	1.02059e+06	295709	120523	201184	133601	36437.9	196155	154338	1.62056e+06
II.7	1.99443e+07	4.73431e+07	950760	1.84381e+06	1.83037e+06	4.36259e+06	1.63342e+06	792956	5.98589e+06	2.34394e+06	6.38007e+06	3.37509e+06	1.0175e+06	8.36399e+06	2.8177e+06	1.2115e+07	2.76193e+06	1.5574e+06	2.45383e+06	1.59365e+06	834151	2.08358e+06	1.31006e+06	1.84533e+07
III.10	4.66071e+06	1.11729e+07	141966	337933	318495	782339	265140	137713	1.14218e+06	410060	1.55922e+06	745936	140155	1.40408e+06	803009	2.37365e+06	355451	278117	427795	286611	155052	570735	352191	3.34938e+06
III.2	16690.1	42731.1												92685.6		209361
III.3	3.87249e+06	5.33321e+06	1.63027e+06	278259	345492	370311	258862	156269	330176	159204	202253	51780.3	145182	1.1153e+06	314112	1.57273e+06	238735	207119	272148	242141	110876	270138	233545	83931.9
III.4	5.17114e+07	3.15489e+06				-72525.7					20822.9	-11876.5		4.55144e+06
III.5	2.42562e+07	5.1806e+06
III.7	1.18477e+06	1.15185e+06	78096.1	112258		219221			6663.98					99378.2		65120.4								4448.71
IV/A.1			125638											12895.2								5621.75
IV/A.14	51525.6
IV/A.15	3.58206e+07	6.12234e+07	2.4313e+06	3.14679e+06	3.76084e+06	7.40281e+06	2.70755e+06	1.60733e+06	5.60097e+06	1.86773e+06	9.60634e+06	6.08061e+06	1.57532e+06	9.74849e+06	2.0357e+06	1.13549e+07	2.92395e+06	1.40086e+06	2.5144e+06	611624	1.35168e+06	1.648e+06	3.92184e+06	2.40858e+07
IV/A.16	3.82084e+06	2.29828e+07	1.98777e+06	2.26909e+06	3.16974e+06	8.45714e+06	3.6869e+06	2.74339e+06	4.12901e+06	958542	2.43911e+06	2.98229e+06	485695	5.07648e+06	1.19788e+06	1.71574e+07	6.27651e+06	2.53532e+06	3.59879e+06	1.82683e+06	1.13229e+06	1.39648e+06	894252	1.80211e+07
IV/A.18		6.65316e+07	2.9083e+06	4.29691e+06	1.88248e+06	3.74757e+06	2.95214e+06	1.00255e+06	1.49299e+07	4.31251e+06	8.04291e+06	3.89816e+06	567143	3.00819e+06	992408	2.16397e+07	1.39898e+07	8.9785e+06	1.89781e+07	1.45581e+07	8.48383e+06	2.08608e+07	1.28013e+07	3.80168e+07
IV/A.19		5.03179e+06	193595	369462	947560	1.23806e+06	812880	1.1826e+06	105728	223417	941727	818587	279778	6.03066e+06	1.20639e+06	3.22884e+06	508495	153728	66103.5	126436		139791	213405	3.74388e+06
IV/A.20		339423
IV/A.21					35444.3	18667.9			8739.14					52830		88896.8
IV/A.24			61418.5	95346.2	126311	66088.9	59219.7	93516.8	87672.8	71784.1	222726	53580		417917	97636.7	456509	150424		194604	131810	132346	143656	216864	129717
IV/A.25			481350	485089	379371	1.06621e+06	409263	93846.9	1.59691e+07	588416	1.00143e+06	439615		1.38133e+06	789907	1.62505e+06	397773	363120	406329	267981	311901	59169.6	513942
IV/A.4	6.17371e+06		350693						14876.9	72113.1	69735.6	88543.1	332841	146308	394535	39052.1		120092	881680	155190	87346.3	113655	293085	1.18403e+06
IV/A.6	1.67485e+06		15849									63396	98805	52830	63396				15849	31698	15849	26415	74605.2	63396
IV/A.7			40256.5	905995		584493	158490	158490	105660	105660	105660	24830.1	210263	7587.44		2.57031e+06	422640	733202	81374.4	211320	361739	165019	55936.7	765111
IV/A.8																14052.8
IV/A.9		1.09389e+06
V/B.1.1	1.01311e+06	258843	1.35723e+06	289526	38223.7		20867.4		2.89515e+06	2207.87	7081.54		-2973.06	175920	-8520.32	63741.7	33007.9				3.05363e+06		2339.74	18932.2
V/B.1.10		8.44926e+06
V/B.1.14	2.85039e+06
V/B.1.15	464927
V/B.1.2.	1.39631e+06	261348									-5142.47			-26926.5	-2961.65	-27217.9								-59893.6
V/B.1.3		2.19686e+06
V/B.1.4		3292.48
V/B.1.6	2.75769e+07	2.38058e+07	465.538						5119.33	-3290.78						-43328	-792.873	-385.025				-227.803		1164.06
V/B.1.7	186020	646718
V/B.1.8	3.3322e+06	8.15497e+06														-3208.47			-254.429		-1086.71			-9997.87
V/B.1.9		5.74842e+06
V/B.2.1	1.06708e+07
V/B.2.10	6.64714e+06
V/B.2.12	8.19117e+06	870295
V/B.2.13		303166											-931.921									-3372.67
V/B.2.2	3.17187e+06			-1471.95			-391.048		-2792.17	-1172.19	-595.288		-4182.34	-339.908	-404.995	-15163.7	-1155.71	-1167.86	-4715.71	-705.069	-280.844	-6750.72	-1842.39	-13936.8
V/B.2.3		322991
V/B.2.4		3.54202e+07	-2306.45	-51954	-7620.41	-35300.4	-20650.1	-7734.42	-39214	-28520.7	-51508.3	-27123.9	-24708.8	-184039	-15535.6	-248350	-14350.5	-3300.29	-28575.7	-36797.4	-35441.6	-33490.7	-149897	-94029.6
V/B.2.6			178819	24012.1		-149.932	88626.6							-3.1698	-5229.75	8358.66	16295.4					28203.1		29368.5
V/B.2.9	2.06452e+06
V/B.3.1	1.79282e+06	5.89626e+06	457178	73391.6		-2211.78			50432.4					-31720.7		39225.3							632.798
V/B.3.2	593582	7.37608e+06	57913.3	317551					78354.2							101379		-1661.29				256992		-13099.5
V/B.3.3	6.42633e+06	4.39497e+06	7432.76					35690.9	340219							-19298		3484.03	107347		-501.674
V/B.3.4	2.05448e+08	215767		168577					17389.7	-48763.1				-205289		-16257.1		34282.3	-8521.27	-241669	-286.973		-1505.23	-53495.4
V/B.3.5	2.99166e+07	597613	1005.04													5905.65					-1493.29
V/B.3.6		143126																-12380.7						73962
V/B.3.7			-2011.56						80822.1		-5690	7726.39		85938.5		-1540.63			4613.33	82.5205			7851.7	4533.03
V/B.4.1	161856	146375	-2240.31	-110.943						-64.5583				-111.366		-195.365		-116.754	-277.78
V/B.4.2	210978		-11689.6											168852		-4049.53		-2549.68	-5166.77				-3990.36
V/B.4.3	6.42114e+06	1.17582e+06	-13271.8	12667.6					-964.042	-2453.74				40379.1	-8051.61	46214.4		2718.53				3949.25	-2676.37
V/B.4.4	82404.1
V/B.4.5	1.35751e+06	3.80226e+06	2265.88	91984.4	113074	87879.1		7962.96		71959.4	66053.6	27774.8	6387.46	142633	5022.87	214055	75619.3	-12410	234662	144284	50208.8	34908	15457.4	239474
V/B.4.6		1.09127e+06							169020
VI/A.1		1.80488e+06
VI/B.1	919519
notTranslated:IV.1.1		5186.92
notTranslated:OVOZEL_H		0
