# Supplementary material for: A harmonized and spatially explicit dataset from 16 million payments from the European Union's Common Agricultural Policy for 2015
Source: Patterns (N Y). 2021 Apr 9;2(4):100236. doi: 10.1016/j.patter.2021.100236 (PMC8085596; doi:10.1016/j.patter.2021.100236)
Supplement: Document S2. Tables S1–S13 [file mmc2.zip › Nicholas-Individual-Tables-R4/Table_S7_Output_Condensed_2014.xlsx]

## Sheet: 7. outputcondensed_2014
translated_scheme	'DE148'	'DE94B'	'DEA28'	'DEA2D'	'DEB23'	BE100	BE211	BE212	BE213	BE221	BE222	BE223	BE231	BE232	BE233	BE234	BE235	BE236	BE241	BE242	BE251	BE252	BE253	BE254	BE255	BE256	BE257	BE258	BE310	BE321	BE322	BE323	BE324	BE325	BE326	BE327	BE331	BE332	BE334	BE335	BE336	BE341	BE342	BE343	BE344	BE345	BE351	BE352	BE353
I.1		716.38		1486.12	1997.02	750950	1.16946e+07	3.06369e+06	2.32914e+07	5.94104e+06	1.12334e+07	1.09856e+07	6.38501e+06	4.84595e+06	9.11546e+06	1.77906e+07	8.10513e+06	9.26348e+06	1.1915e+07	1.59643e+07	1.37257e+07	1.01248e+07	1.5814e+07	9.59186e+06	6.37893e+06	5.77968e+06	9.06259e+06	8.04442e+06	2.55803e+07	1.3056e+07	1.04585e+07	1.21563e+07	2.33357e+06	1.00334e+07	1.36123e+07	1.37511e+07	1.14739e+07	1.19086e+07	1.12502e+07	1.03333e+07	6.80558e+06	2.14739e+06	8.69309e+06	6.01048e+06	7.32553e+06	4.40819e+06	1.6075e+07	2.27874e+07	9.51776e+06
I.2
I.3						4771271							35223.6																							1.77458e+06			12413.6
I.4						4113.58	773048	311248	1.18036e+06	758990	609807	1.14493e+06	883600	785525	1.38822e+06	2.13073e+06	1.36687e+06	1.44094e+06	1.67532e+06	1.78202e+06	2.50117e+06	1.6353e+06	1.78769e+06	1.18636e+06	917968	784329	1.66308e+06	926447	2.11498e+06	1.638e+06	1.12519e+06	1.14667e+06	411063	1.47611e+06	2.3214e+06	1.43911e+06	2.98211e+06	1.47098e+06	1.41583e+06	1.27205e+06	381357	1.04252e+06	8.25128e+06	3.59672e+06	7.42405e+06	3.11058e+06	7.48666e+06	3.79613e+06	2.42222e+06
I.5
I.7						3151.45	234216	29434	380685	52728.2	254336	134613	88708	55014.4	157891	278606	180517	125548	190657	228886	147332	125354	191767	136392	38651	70813.9	155402	87189.3	20905.1	56480.7	35953.3	46979	7135.42	34493	294290	33438.5	143653	196447	17960.7	608838	402849	100736	522788	304246	471182	260078	432516	136390	226345
II.1
II.2
II.3
II.4
II.5
II.6
II.7
II.9
III.2								12293.4						275113																	58577.2														12651.8		16639.2
III.3						119242	117227	35502.7	82735.3	64142.8	40705.9	47837	50391.3	31891.2	14377.9	56759.4	26168.7	38308.2	69902.3	92865.8	35909.5	3150.4	14569.3	67088.8	26714.6	26618.3	9025.84	10493.7	179865	45439.9	270322	100271	20135.9	107846	70535.2	44848.3	56137.9	252637	58106	158922	7957.04	14167.6	26918.2	26490.5	18887.2	29984.8	37113.1	150359	12927.4
III.4						59147.2	105611	11087.1	45207.9		9103.93		19949.2	5410.24		844.33	19097.6	9639.07	39670.5	45915.6	156600			48608.7	17386.4	1339.88		588.88	1117.14	3035.28			2058.06		1131.56	771.7	77.22	60111.1		20004.3			17940.1			183.96	1984.62	4850.06
III.5	1.6812e+06									1.28282e+07	720634	505627								28812796		271381				2.84933e+06	1.78363e+06												109393									32402.4
III.6
III.7																116210													116210
III.9																			517.97																								14287.2
IV/A.14
IV/A.15				1034.5		112742	3060		150	100		10702	700		1737.2		3761	2407.3	12481.6	14040.5			470	6396			4985		1.21596e+06	701977	679196	1.02555e+06	81440.5	584218	1.78238e+06	632626	813318	975110	676006	2.02977e+06	1.22792e+06	407261	966210	1.69344e+06	1.13873e+06	1.70524e+06	2.45375e+06	1.46102e+06	1.80333e+06
IV/A.16
IV/A.17																																						486								2829
IV/A.18						1599.42									2346					2346									2016.66						655338		115256	279326	1736	1.1482e+06	850270	296151	1.34045e+06	869748	1.15392e+06	603389	927026	5190.64	528832
IV/A.21
IV/A.25
IV/A.4																													825074	1.12779e+06	497972	511583	195506	473546	964184	923549	768604	617462	600690	1.37389e+06	754591	246778	953388	624050	773804	569504	1.27525e+06	984096	875544
IV/A.6																													136746	144680	106134	6098.21	24168.9	51186	129745	108611	32448.2	33379.5	53213.2	100652	67797.3	9952.7	38359.7	119019	33940.2	22389.6	155258	126682	35828.7
IV/A.7
National
V/B.1.1							307074	37314	154533	70945.5	62722.9	15131.5	8058	9912	16404	137570	38400	33402.1	10824	1.17228e+06	36216	39264	65358	22431.2	11748	1.31039e+06	33330	9552	70931.2			102659							56801.1									480271
V/B.1.10
V/B.1.11
V/B.1.12
V/B.1.13							11401.5	4651.81	8037.28	10500.7	4326.86	4618.23	4303.26	718.26	4324.63	12825.9	4763.62	2337.66	14082.4	15382.8	4763.78	6702.29	8633.08	2368.77	3458.05	2208.37	2893.66	1000	10948.7		979.15				652.78	1765.43	6562.48	10569	9645.67	9871.88	647.88		1751.64	4806.45	1598.19	1598.19	5799.68	11245.4	1414.48
V/B.1.14																			24052.1
V/B.1.15
V/B.1.16
V/B.1.17
V/B.1.2.							409893	30000	782887	70000	145734	181538	49415	70000	167302	329013	115732	129397	213528	363207	200000	404051	437562	230000	85000	264556	159915	165000	431696	258166	35031.1	136455	117514	117673	189197	276434	79358.8	110778	179765	227777	261123	84735.1	234699	218746	306526	73722.6	535643	226096	234886
V/B.1.3
V/B.1.4							67135.2	8048.4	125403	17624.5	54246.4	35978.4	12548.4	8098.8	24786	41011.6	17250	26596.8	31746	56251.4	38538	59784	31519.2	23250	19399.2	17790	21189.6	26487.6										1500
V/B.1.5
V/B.1.6							970557	542757	960365	353310	464616	548042	151990	166210	226607	550344	184438	416493	514938	511198	295283	502605	576528	199069	94414.2	319713	531427	299635	772020	677924	395687	261122	153682	474238	595651	603062	646995	414203	269443	1.14953e+06	565518	205378	802592	441527	659606	346578	1.20659e+06	654998	573565
V/B.1.7
V/B.1.8						90719.3	43344.4		55138.1		64674.8		86704.1	29248		227859		500000				42522.4	682796	91685.6		42905.3	67061.5		34210.1	20812.5	243814				45360.5		6154.78	16252.8	160246	106186	27640.2		3008.57	21058	48943.4	3344.73	18303.8	22183.7
V/B.1.9
V/B.2.1
V/B.2.10
V/B.2.12
V/B.2.13						12360.5	37127.9	28172.5	101347	143378	183341	41478.2	26984.5	17590.4	740	39305.3	27798.5	3164.7	13764.2	39263.1	46822.9	2951.4		2924.7	2225.4			25177	993.75							14709.6		412.5
V/B.2.2						137.28	7261.96	3463.5	16251.2	8354.56	6410.43	8917.35	14717.4	7880.32	301.5	31557.1	10349.6	5946.17	10459	23626.1	5641.01	78	25.5	7231.5	375	502.5	1348.5		535.53			285			1102.88	198		4523.5	384	6802.16	9384			2346	2588.84	10510	3878.32		978.44
V/B.2.3			412	109	548	3065.58	3022.5	289.5	13474.7	9026.11	10365.6	6301.52	4737.07	4067.78	4755.14	5276.16	2988	3186	4223.67	26530.1	20605	6980.37	605.02	832	4797		3503.44		16473.6	17711	3573	66273.6	6456	6661.31	123911	4809.27	29303.6	45193	3735	163001	135070	90959.8	155210	187489	273087	568460	302131	48933.7	213935
V/B.2.4				6519.26		17749.2	83807.6	36427	144897	1.42458e+06	346578	1.82646e+06	61660.8	66963.2	293071	665671	45249.4	120416	448932	2.61786e+06	79507.4	102587	66149.6	132466	20001	24231	477178	17089.8	421019	88029.9	184156	99767.2	37936.9	86056.7	828973	94903.9	550421	548489	167119	1.17562e+06	947601	562669	1.28316e+06	1.58428e+06	1.33452e+06	1.95552e+06	1.57224e+06	388415	594405
V/B.2.5							72370.5													34662.7						82137.7
V/B.2.6						3368.7	22552.6	6052	3275	4779.65	7388.8	8531.8	35138	12905.9	5341	40937.9	16792.7	8848.15	17785.9	19887.6	22712.8	2361.25	6698.75	2220.5	1095.5	2085.75	1479	1420	1167.25					140						89.25								297.5
V/B.2.7																5136.6		910.14					6272.82
V/B.2.9
V/B.3.1							179097	36625	318005	72772.9	89548.8	78061.5	4103.72	12360.1	34863	73799.5	9145.42	191766	25534.3	221539	75946.3	55990.9	175231	15971.3	22119.3	368435	95683.2	32786.7							19392.5		194.29	13121.2		17646.3			5310.69	7527.51		3437.5	1426.34		4399.31
V/B.3.2																																															3376.25
V/B.3.3							67011.8		2088.73	37076					136232	25455.6	3380.57	29611.8	1529.27	196978																174677		64897.6						90965.4			316612	72025.9
V/B.3.4										95451.8		28216.1	23833.4			10958.1		25760.5		54862.8				47770.1
V/B.3.5							178906	373541					198674			220897		141968	19483.7	157113	130973			151757	274492	304546
V/B.3.6						36824	210060	30679.8	17621.5	220498	189417	19433.5	73947.2	19973.8	56103.6	81287.2	3187	16550.3	20806.6	65356.6	18525.1			135703	17928						480									11960.7			7627.17	7739.9	78544	18428.1	40048.8	24156.6
V/B.3.7									5983.88	136300		32026.3				162288				238981	179518
V/B.3.8
V/B.4.1																													59890.6		32800.5															43788.8
V/B.4.2																															54807.5				53846		22935.3							36873.5	40224.1	42847.8	20736.1	68594.1
V/B.4.3							407243	24260.9	794997	248193	224956	230908	61843.2		260199	240629	342030		103833	986591	133203	337343	623689			55942.4	234932	88492.5	154567		180275				37357.5		280518				207310	125869	23617.7	284312	180534	57902.4	290084	137890	1814.39
V/B.4.4							19409.8		56665.4			6991.28			45938.5		17807.5		31180.7	43721.6	37828.3						59590.2		20624.8		89043.9						81443				46574.1	105245		72150	59672.1	13156.1	82401.7	61775.4
V/B.4.5									151753		11802.5	27427.4			142205		91994.2		33206.9	140416	73065.7	57976.5							42468.2		62297.5				21280.8		40976.6				26061.5	24134.8		42149.3	22102.9	61720.4	45807.7	216442
V/B.4.6						195217	42579.9		7235.93	18501.1	2413.22	1285	260.91		148.95	82343.3	245		8760.23	38604.5	39722.1	1458.84							47619										758459
V/B.4.7
VI/B.1						1.27718e+06
notTranslated:(b)
notTranslated:-
notTranslated:1. Rƒ´cƒ´ba
notTranslated:2. Rƒ´cƒ´ba
notTranslated:3. Rƒ´cƒ´ba
notTranslated:4. Rƒ´cƒ´ba
notTranslated:5. Rƒ´cƒ´ba
notTranslated:EKF 3.2 Veeloomastiku ja -taimestiku kaitse ja arendamine
notTranslated:EKF 3.3 Kalasadamad, lossimiskohad ja varjualused
notTranslated:Heinaseemne t√§iendav otsetoetus
notTranslated:Kalanduse turukorraldus
notTranslated:Plata unica pe suprafata - R.73/09, art.122"212 - Pla"i pentru compensarea handicapurilor naturale din alte zone dec?t cele montane
notTranslated:Plata unica pe suprafata - R.73/09, art.122"le montan
notTranslated:Plata unica pe suprafata - R.73/09, art.122"r naturale din zonele montane
notTranslated:Praktikatoetus
notTranslated:P√µllumajandustootjate asendamise toetus
notTranslated:RDP 2000-2006
notTranslated:RugƒÅju lauki ziemas periodƒÅ
notTranslated:Sprijin specific (articolul 68) u Ajutoare directe cuplate R.73/09, art.68(1)(b) "e din zonele montane
notTranslated:Toiduabiprogramm
notTranslated:Toiduabiprogrammid, k√§ibemaks
notTranslated:Turuarendustoetus
notTranslated:VII
notTranslated:Zvejas produktu pƒÅrejo≈°o uzkrƒÅjumu atbalsts
notTranslated:Zvejas produktu vienotƒÅs likmes piemaksa
notTranslated:nan
notTranslated:nil
notTranslated:t.122
[truncated: 75 more columns]
