# Supplementary material for: A harmonized and spatially explicit dataset from 16 million payments from the European Union's Common Agricultural Policy for 2015
Source: Patterns (N Y). 2021 Apr 9;2(4):100236. doi: 10.1016/j.patter.2021.100236 (PMC8085596; doi:10.1016/j.patter.2021.100236)
Supplement: Document S2. Tables S1–S13 [file mmc2.zip › Nicholas-Individual-Tables-R4/Table_S1_Country_overview.xlsx]

## Sheet: 1. Country overview
Country code	NUTS code	Country name	Analysis year	Number of payment entries	€ Total spend, our data (2015)	€ Total spend, our data (2014)	€ Total spend, our data (2016)	Language scheme reported in	Format of scheme description	Sample Scheme Name	Includes standard numbers of Measure Descriptions	Errors and uncertainties in raw data	Transparency link (redirected from https://ec.europa.eu/info/food-farming-fisheries/key-policies/common-agricultural-policy/financing-cap/controls-and-transparency/beneficiaries_en)	Twitter	Contact information for data responsible from transparency link	Additional Info on Member State payment reporting	agency	country	Year	recipient_ID	recipient_name	recipient_address	recipient_location	recipient_postcode	Scheme	amount	currency	recipient URL	How to match postal code to NUTS (English translation of python code)	2014 data available	2015 data available	2016 data available	2017 data available	Money unmatched to scheme 2015	Money unmatched to NUTS 2015	Money unmatched to scheme 2014	Money unmatched to NUTS 2014	Money unmatched to scheme 2016	Money unmatched to NUTS 2016	% money not matched to NUTS3	€ money not matched to NUTS3	€ money with no NUTS reported originally
at	at	Austria	2015	442195	1.87408e+09			German	Description. Sometimes followed by a number in parenthesis, which is 10 or less for Pillar I, the rest are Pilllar II. Sometimes measure number eg. (M111)	Umsetzung lokaler Entwicklungsstrategien für Lebensqualität und Diversifizierung (M413) (413)	no	Measure names followed by unfamiliar numbers, e.g., "Single payment scheme (8)"	https://www.transparenzdatenbank.at/	did not find	Telephone +43 50 3151 - 0 Fax: +43 50 3151 - 299 E-Mail: office@ama.gv.at (via https://www.transparenzdatenbank.at/)	Website made by marketing company. Not clear which government agency administers payment. Current reporting appears to report more standard measures names and numbers than our dataset. Can see names and numbers in German in pull-down menu.	blank	listed	listed	listed	listed	blank	listed	listed	listed	listed	listed	blank		x	x	x	x	0	0.0116604					0.0116604	2.18524e+07
be	be	Belgium	2015	210771	7.91146e+08			(numbers only)	Chapter number (Roman numerals) (Pillar I no punctuation; Pillar 2 separated by _)	IV/A.18	yes		https://www.belpa.be/en/search-data	@SPRB_GOB	agriculture@sprb.brussels, https://www.belpa.be/en/contact	pull-down menu lists chapter numbers under EAFRD or EAGF.	missing	listed	listed	listed	listed	missing	listed	listed	listed	listed	listed	missing	check if already in NUTS3 code format, if so, return NUTS3 code	x	x	x	x	0	0					0	0
bg	bg	Bulgaria	2016	321033			1.34212e+09	Bulgarian	Inconsistent. (EAFRD or EAGF) + (sometimes DP or ND) + (sometimes measure number) + scheme description (sometimes repeated twice)	EAGF DP - СПП - Схема за преразпределително плащане (СПП)	no	“EAFRD - ND - NPC - Nomenclature of national additional payments for suckler cows coupled with production (NPP)” The scheme name says EAFRD (Pillar II). However the only one that mentions cows (I.4) is classified as Pillar I. Many uncertainties, many schemes (90), but assistance from native speaker familiar with CAP. Several measure names that match descriptions were left in place although Bulgar…	http://iacs-online.dfz.bg/apex/f?p=100:1:2433677623726768	did not find	Info here in English: http://dfz.bg/en/Rural-development-areas-program/measures/ lists contact: minister@mzh.government.bg	"Information system for management and monitoring of EU funds in Bulgaria" lists breakdown of RD spending in English, including breakdown of EU vs national funding; can be exported to Excel: http://2020.eufunds.bg/en/8010510/0/PriorityLines * Data include payments made during the period from 16 October 2015 to 15 October 2016 for the financial year 2016. from 16 October 2016 to 15 October 2017 fo…	missing	listed	listed	listed	listed	blank	listed	blank	listed	listed	listed	missing		x		x	x					0	1	1	1.34212e+09	1.34212e+09
cy	cy	Cyprus	2015	202318	8.01449e+07			(numbers only)	Chapter number (Roman numerals)	I.2	yes	Two schemes listed only first part of chapter (III and VII). III was matched with III.1. VII does not exist, not matched.	http://www.capo.gov.cy/capo/capo.nsf/capo18_gr/capo18_gr?OpenDocument	@CyMOApress		List of measures here: http://www.capo.gov.cy/capo/capo.nsf/capo18_gr/capo18_gr?OpenDocument (but not really needed since 2015 listed only chapter numbers). I don't see anywhere to get information on CAP spending by recipient/measure.	missing	listed	listed	listed	listed	missing	listed	listed	listed	listed	listed	missing	Code does not check to match post code to NUTS because whole country is same NUTS3 (https://ec.europa.eu/eurostat/documents/345175/7451602/2016-NUTS-3-map-CY.pdf)	x	x	x	x	-0.00261315	0					0	0	0
cz	cz	Czech Republic	2016	130991	197,743,288.70 (Only contained ca. 5000 entries; we used 2016 data instead)		1.13444e+09	own system of numbers and acronyms	Inconsistent. Mix of unique codes, acronyms, a few numerical data values.	PVP	no	The 2015 raw data file includes only about 5,000 payments totalling less than €200m. Both 2014 and 2016 raw data contain many more payment records (about 85,000 for 2014 and 130,000 for 2016), and both approximately €1bn. We used 2016 data because the scheme translation file the Czech farm office sent us contained matches for those scheme names but not for 2014. The schemes listed include some na…	https://www.szif.cz/irj/portal/szif/seznam-prijemcu-dotaci, https://www.szif.cz/en/list_of_beneficiaries	@SZIF_CZ	https://www.szif.cz/en/list_of_beneficiaries?ji=1000644235&opatr=&year=2018&portalAction=detail	Received matches to standardized list from national agricultural office. Website (recipient URL) has more details on subsidy, still uses own subsidy codes https://www.szif.cz/en/list_of_beneficiaries See here for description of schemes: https://www.szif.cz/en/direct_payments and https://www.szif.cz/en/national_subsidies and https://www.szif.cz/en/rdp_2014_2020	blank	listed	listed	listed	listed	blank	listed	blank	listed	listed	listed	listed		x	x	x	x					4.57223e-06	1	1	1.13444e+09	1.13444e+09
de	de	Germany	2015	943367	6.74324e+09			German	(EAGF or EAFRD:) + short description	EGFL: Direktzahlungen	no		https://www.agrar-fischerei-zahlungen.de/Suche	did not find	poststelle.hza-hamburg-jonas@zoll.bund.de, zedea@ble.de via BLE (https://www.agrar-fischerei-zahlungen.de/agrar_ansprechpartner.html). Alternative: bwvi-transparenz@bwvi.hamburg.de (Hamburg office, listed regionally). (English info: https://www.ble.de/EN/BLE/Contact/How-to-reach-us/how-to-reach-us_node.html), bwvi-transparenz@bwvi.hamburg.de.	Currently lists 2017, 2018. Only returns up to 1500 at a time, no list or pulldown menu of scheme names, no aggregation by payee (must always have measure associated).	missing	listed	listed	listed	listed	missing	listed	listed	listed	listed	listed	missing		x	x	x	x	0	0.00476745					0.00476745	3.2148e+07
dk	dk	Denmark	2014	269826		1.89817e+09		English	Inconsistent. Short description, sometimes accompanied by Title (and) Chapter (and) Section numbers. Usually similar to "Name" column from DG Agri Description of Measures.	(a) measures aimed at promoting knowledge and improving human potential through:	yes	Sometimes cut off (these were matched to first possible scheme in the unambiguous section where possible). Included blank entries and "-". Scheme names sometimes cut off in mid-sentence; nine measure names appeared to have erroneously been taken from the wrong column in the 2018 Measure Description document (e.g., “(a) measures aimed at promoting knowledge and improving human potential through:”)…	https://lbst.dk/tilskud-selvbetjening/soeg-i-registre/modtagere-af-eu-stoette/iframes/modtagere-af-landbrugsstoette-2017-2018/	@LandogLade	Tilskudsudbetaling@lbst.dk	See also: https://stoetteoplysninger.naturerhverv.dk/ords/capp/f?p=101:1:827931088160::::: "In order to ensure transparency about the EU funds, the Danish Agricultural Agency is obliged to publish the following information when we pay aid under the Common Agricultural Policy: Name of beneficiary or company name commune What measures (aid schemes) have the beneficiary received. The size of the pay…	missing	listed	listed	listed	listed	missing	listed	listed	listed	listed	listed	missing		x		x	x			0.0397426	3.95776e-05			3.95776e-05	75125.1
ee	ee	Estonia	2015	88282	2.28618e+08			Estonian	Description + (Chapter number)	Ühtse pindalatoetuse põhimakse (I.2)	yes	Header row for the payment file is listed twice. Many schemes given incorrect Chapter numbers. Technical Assistance listed as V/B.5 instead of V/B.4.6. School milk listed as III.4 instead of III.3. Aid in fruit and veg listed as III.5 instead of III.4. Natura 2000 listed as V / B.2.4, instead of V/B.2.3 (left as matched by number in Rosetta Stone, both classified the same (AECM). They called "III…	https://www.pria.ee/toetused/toetusesaajad	did not find	info@pria.ee	https://www.pria.ee/infokeskus/2019-toetused Map of 2019 grants (unclear if this is EU or national). See also http://www.pria.ee/et/toetused/toetusesaaja/voose-nirgutalu/eur	blank	listed	listed	listed	listed	blank	listed	blank	listed	listed	listed	listed			x	x	x	0.0105706	1					1	2.28618e+08	2.28618e+08
es	es	Spain	2015	1575176	7.33599e+09			English	Chapter number + short description. [Sometimes includes measure number for V/B.]	V/B.2.6 Non-productive investments [Med.216]	yes	They mistakenly label III.3 school milk as III.4; III.4 fruit and veg as III.5, III.5 wine as III:6; V/B.5 as Technical assistance (should be V/B.4.6); matched silkworm aid with III.10 (?). For all but V/B.4.6, their pull-down menus for current measure names agree with our classification. They still list V/B.5 as following V/B.4.5, should be V/B.4.6, but our matching classification stands.	https://www.fega.es/en/node/41221	@FEGA_PAC	unidad-de-apoyo@fega.es, Telephone 91 347 65 01	Can download all 2017 and 2018 data by municipality and ag region here: https://www.fega.es/es/ficheros_beneficiarios_PAC. Describes data privacy here: https://www.fega.es/PwfGcp/en/accesos_directos/consulta_de_beneficiarios_de_ayudas_de_la_pac/consulta_de_beneficiarios_2015_presenta.jsp. Also lists all schemes on pull-down menu here: https://www.fega.es/en/node/41221	missing	listed	listed	listed	listed	missing	listed	listed	listed	listed	listed	missing	Take first 2 digits, postal codes are same as NUTS3 regions. But postal codes are 4 or 5 digit format. Currently assume missing digit was skipped at end, but could be 0 at front.	x	x	x	x	0.000145122	0.0006914					0.0006914	5.0721e+06
fi	fi	Finland	2015					no data	no data		none		https://tietopalvelu.ruokavirasto.fi/QvAJAXZfc/opendoc.htm?document=Published/raportointi.qvw&Sheet=SH_INTRO&anonymous=true	@Ruokavirasto		list of measures here: https://tietopalvelu.ruokavirasto.fi/QvAJAXZfc/opendoc.htm?document=Published/raportointi.qvw&Sheet=SH_INTRO&anonymous=true Note: data on farmsubsidy.org only goes until 2012 (old); combined (compressed differently using LINUX), uncompressing only has separate payment, recipient, scheme files for 2007-2012.										No data on farmsubsidy.org (only before 2014, this was a different CAP)				(empty)	(empty)	(empty)	(empty)							0	0
fr	fr	France	2015	1205034	1.00585e+10			French	Chapter number + short description	III.6 - Soutien au secteur vitivinicole	yes	They mistakenly label III.4 fruit and veg as III.5, and III.5 wine as III:6; and III.6 olives as III.11, and Technical assistance as V/B.5 (should be V/B.4.6). Unclear silkworms III.10. V/B.5 LEADER doesn't exist, matched with V/B.4.6. They have a scheme name "R - Reversements", did not match.	https://agriculture.gouv.fr/les-beneficiaires-des-aides-de-la-pac-0	@Min_Agriculture		Translation of schemes into French here: https://www.telepac.agriculture.gouv.fr/telepac/tbp/doc/Publication-beneficiaires-2018_notice-mesures.pdf These translations agree with our matching in the cases where numbers and scheme names do not agree.	missing	listed	listed	listed	listed	missing	listed	listed	listed	listed	listed	missing		x	x	x	x	-0.00266548	0.0473234					0.0473234	4.76002e+08
gb	uk	Great Britain	2015	437928	4.35723e+09			English	Short description only (matches name from Ares Description of Measures, 2018)	Non-productive investments	no	14 schemes with ambiguous names that were matched with the most likely scheme, but cannot be definitive, e.g., "Technical assistance" (matches many different measures) or "Other direct aids". (Asked ministry about these, did not recieve reply, left where they are).	http://cap-payments.defra.gov.uk/	@DefraNature	https://www.gov.uk/government/organisations/uk-co-ordinating-body. enquiries@ukcoordinatingbody.gov.uk within 15 days reply. (+44) 020 776 42161	Note NUTS uses UK, not GB as abbreviation. Can see all measure names in pull-down menu, but not categorized. can download 2017, 2018 data here http://cap-payments.defra.gov.uk/download.aspx	listed	listed	listed	listed	listed	missing	listed	listed	listed	listed	listed	missing	check if 1 or 2 letters at front. then match according to that letter.	x	x	x	x	0	0.0168978					0.0168978	7.36278e+07
gr	el	Greece	2015	1296622	2.45204e+09			Greek	Chapter number + description + (EAGF or EAFRD)	I.1 Καθεστώς ενιαίας ενίσχυσης – τίτλος III (ΕΓΤΕ)	yes	They mistakenly label III.3 school milk as III.4; III.4 aid in fruit and veg as III.5; and III.5 wine as III.6. We did matching by name, not number. III.10 Aid for silkworms unclear. Section III ends at III.10 but they list six schemes above this (e.g., III.16)- these were unmatched. Some of these scheme names appeared to deal with refunds.	https://transpay.opekepe.gr/	did not find	online form https://www.opekepe.gr/el/opekepe-iframe-apps-gr/entypa-paraponon-erotimaton/complaint-forms	scheme mapping! https://www.opekepe.gr/el/kathestota-enisxysis#sort=published_date&sortdir=desc&page=1	missing	listed	listed	listed	listed	missing	listed	missing	listed	listed	listed	missing		x	x	x	x	-0.0785556	1					1	2.45204e+09	2.45204e+09
hr	hr	Croatia	2015	186714	1.44215e+08			Croatian	Short description + sometimes Measure number	Financiranje dodatnih nacionalnih izravnih plaćanja za Hrvatsku - Mjera 18	no		http://isplate.apprrr.hr/	did not find	info@www.apprrr.hr	amounts listed are in HRK for 2016 here: http://isplate.apprrr.hr/godina/2016. No schemes listed on website. English available from https://www.apprrr.hr/about-us/	listed	listed	listed	listed	listed	blank	listed	listed	listed	listed	listed	listed			x	x	x	0.000862912	0.00288548					0.00288548	416131
hu	hu	Hungary	2015	487429	2.39937e+09			Hungarian	short description + (EAFRD or EAGF). Sometimes lists EU legislation number e.g., 4/2014.	HOP Akvakultúra (EHA, EU)	no	They report both national and EU schemes. Some are listed as purely national or EU e.g., (National, National) but others mix between the two (e.g., EMVA, Nemzeti = EAFRD, National). Lists some only national, presumably non-EU measures (e.g., Animal Welfare Aid - Breeding Sow (National, National)). According to 2016 data downloaded from transparency website, the first column is the Fund, and the s…	https://www.mvh.allamkincstar.gov.hu/en_US/web/english/transparency-data	did not find	form: http://www.allamkincstar.gov.hu/en/contact-us/e-mail/	List in English of measures, but without any correspondence to standardized numbers here: https://www.mvh.allamkincstar.gov.hu/documents/123932/5155289/Measures.pdf/82154ff6-ddf5-4a41-a547-cbfdb93a4078?version=1.2 Can download .csv files from website including categorization by national or EU scheme and particular scheme- but no standardized measure number. Note currency listed in .csv file is in…	missing	listed	listed	missing	listed	listed	listed	listed	listed	listed	listed	missing		x	x			0.0140989	0.00435845					0.00435845	1.04575e+07
ie	ie	Ireland	2015	494480	1.56945e+09			English	Short description only	Single Payment	no	Raw data lists multiple payments for different amounts to the same recipient under the same scheme and year; absent further information, we assume these are valid, they remained in the data. Two schemes were ambiguous matches: "improving competitiveness of agriculture" and "aid to producer organizations". The rest are good matches. "RDP 2000-2006" (from earlier version of CAP, remained unmatched)…	https://publicapps.agriculture.gov.ie/capben/loadyear.do	@agriculture_ie	Tel: 057 8674400 Email: EIP@agriculture.gov.ie (website), KTinformation@agriculture.gov.ie (from PDF)	https://www.agriculture.gov.ie/agri-foodindustry/euinternationalpolicy/commonagriculturalpolicycap/capbeneficiariesdatabase/ see FAQ: "Information will be published on or before 31 May each year for payments made to beneficiaries in the preceding CAP financial year (16 October to 15 October). The information will remain on the website for a period of two years from publication." See clear descrip…	missing	listed	listed	listed	listed	missing	listed	missing	listed	listed	listed	missing		x	x	x	x	-0.00010585	1					1	1.56945e+09	1.56945e+09
it	it	Italy	2015	473835	5.83219e+09			(none, total only)	none	NA	none	Only lists one scheme name: "__total__". Approximately 1.1% of the total payments for 2015 (ca €66m) appear to be duplicated (they list the same recipient name and payment amount, but slightly different recipient_ID based on variations in information, for example with and without a postcode.) We assumed recipient_ID and each row of data was unique and did not remove any data.	https://www.sian.it/pubbAimu/start.do	did not find		Click through pull-down menus and can see all scheme names for 2017 in both Italian and English	missing	listed	missing	listed	listed	missing	listed	listed	missing ("Total" only)	listed	listed	missing			x	x	x	1	0.0400044					0.0400044	2.33313e+08
lt	lt	Lithuania	2015	488737	7.18036e+08			Lithuanian	Scheme name + either (EAFRD) or (EAGF).	Žemės ūkio produktų perdirbimas ir/ar rinkodara (EAFRD)	no	Recipient ID does not uniquely identify person- the same one is listed for multiple recipients and locations.	https://portal.nma.lt/nma-portal/pages/fas_search	did not find	Phone +370 5 252 6999, E-mail info@nma.lt	can see measure names on pull-down menu, but only 3 at a time. Both English and Lithuanian. Both lists appear to be in order of alphabetized Lithuanian name. When executed search, returned no results "Sorry, we are unable to service your request. Please try again later."	missing	missing	listed	listed	listed	missing	listed	missing	listed	listed	missing	missing			x	x	x	0.00461354	1					1	7.18036e+08	7.18036e+08
lu	lu	Luxemburg	2015	10928	6.72678e+07			(numbers only)	Chapter number (Roman numerals)	I.1	yes		http://saturn.etat.lu/mafea/search.do	@gouv_lu		pull down menu, only lists 12 measures	missing	listed	listed	listed	listed	missing	listed	blank	listed	listed	listed	missing	insert "L-" in front	x	x	x	x	0	0					0	0
lv	lv	Latvia	2015	394332	3.28558e+08			Latvian	Short description only, generally corresponding with Measure Description column	2013-2014 (lists first total for that year then subtotal, see Error column). The second scheme listed was: Īpašais atbalsts par pienu	no	Payments appear to list both total payments to a recipient in the first line, as well as their sub-components in subsequent lines (but without listing information such as recipient, which is presumably meant to carry down). For example, for a given payee listed as receiving €2700 under scheme name "2013-2014", the next lines would list separate schemes (without listing payee) that added up to €27…	https://eps.lad.gov.lv/payment_recipients	@LadLatvija	eps@lad.gov.lv, Customer Service Center of the RSS - 67095000	"All amounts shown are converted into EUR using the exchange rate set by the EU Council at 0.702804." Can get scheme names from pulldown menu here: https://eps.lad.gov.lv/payment_recipients (and recipients for payments over €500), mix of English and Latvian names.	missing	listed ("recipient_country")	listed	listed	listed	blank	listed	blank	listed	listed	listed	missing		x	x	x	x	0.0405	1					1	3.28558e+08	3.28558e+08
mt	mt	Malta	2015	8600	1.87536e+07			(numbers only)	Chapter number (Roman numerals)	V/B.1.6	yes	calls Technical Assistance (V/ B.5) instead of V/B.4.6	https://msdec.gov.mt/en/arpa/Pages/Payments.aspx	did not find	https://msdec.gov.mt/en/Pages/Contact-Us.aspx	measure description links to Ares(2018)1833750 - 04/04/2018. Only 2 NUTS3 for the whole country.	blank	listed	listed	listed	blank	blank	listed	listed	listed	listed	listed	blank	take first 3 letters, insert space, add remaining 3 or 4 digits after	x	x	x	x	0	0.0364143					0.0364143	682897
nl	nl	Netherlands	2015	167215	1.11443e+09			Dutch	Inconsistent. Sometimes chapter number + description; Sometimes chapter + article (?) number; Sometimes using a different numbering system starting with A.01-A.12 (e.g., "A.05.Exceptional market support measures for producer organizations: withdrawal measure and non-harvesting / ")	I.01. Bedrijfstoeslag	sometimes		https://mijn.rvo.nl/english-publication-of-data-on-eu-agriculture-subsidies-2017 (Dutch version: https://mijn.rvo.nl/europese-subsidies-2017)	@RVO_Agrarisch	https://www.rvo.nl/contactformulier-wssl Contact form, response within 2 working days.	2 PDFs in Dutch explaining where subsides are paid by measure here: https://mijn.rvo.nl/openbaarmaking-europese-subsidiegegevens, the shorter one is available in English. Website lists scheme name + number in both English and Dutch. However, the measures listed for 2017 are different than those used in 2015.	missing	listed	listed	listed	listed	missing	listed	listed	listed	listed	listed	missing	First 3 digits, ignore everything afterwards	x	x	x	x	0	0.133829					0.133829	1.49143e+08
pl	pl	Poland	2015	2506512	6.4742e+09			Polish	Chapter number + (article number) + (name/description)	III.9 Refundacje wywozowe	yes	Poland does not list currency for 2015. In 2014 they had a mix of EUR and PLN (but only 6 entries total). From 2016 onwards only listed in PLN. We assumed 2015 was only given in PLN.There are multiple listings for payments of varying amounts under the same scheme to the same recipient name, recipient ID, year, and postcode. Absent further information we assume all payments were valid (perhaps dis…	http://beneficjenciwpr.minrol.gov.pl/search	@MRiRW_GOV_PL	https://www.gov.pl/web/rolnictwo	links to standard description of measures (ARES). Payments shown in PLN. Click on "more information" and can search by standard EU scheme number.	missing	missing	listed	listed	listed	missing	listed	listed	listed	listed	missing	missing		x (2014 has only 7 lines of data)	x	x	x	0	0.015254					0.015254	9.87572e+07
pt	pt	Portugal	2015	459888	1.5277e+09			(numbers only)	Chapter number (Roman numerals)	III.6	yes	Perfect match up through IV/A. PT scheme lists "IV/B" next, whereas it should be V/B (there is no IV/B). This applied to 31 measures. From checking the 2017 data on their website, they still use the incorrect IV/B. formulation, though many fewer measures are listed. From clicking "Medida" on transparency website, was able to download complete list of measure names and numbers and confirm we were …	https://aplj13.ifap.min-agricultura.pt/idigital.consultarFundos/pub/procurar.xhtml#	@IFAP_institutoP		can download full year .csv files, otherwise limited search. Website did not work on 25 Feb 2020, 15:00.	missing	listed	listed	listed	listed	missing	listed	listed	listed	listed	listed	missing		x	x	x	x	-0.00124708	0.0124602					0.0124602	1.90354e+07
ro	ro	Romania	2015	3235524	9.74648e+08			Romanian	Inconsistent. Sometimes starts with measure number, e.g., M212, else with description. Sometimes refers to EU legislation (e.g., "Single payment on the surface - R.73 / 09, art.122)" Sometimes in format "Scheme_1" which looks like Pillar I or 2 (listed as FEADR or FEGA)	Plata unica pe suprafata - R.73/09	no	File contained both 2014 and 2015. Payments in 2015 seemed anomalously low (under €1bn, while 2014 was about €2.4 billion). However we retained 2015 data as it matched closely with data reported by Eurostat. Very many schemes, many of which are slight variations (spelling, punctuation, truncation). Many schemes repeated (e.g., four instances of "M215 Plati bunastarea animalelor", close to 20 vari…	https://bdpr.afir.info/	did not find	relatii.publice@afir.info	could not open web page, stuck in loop of pop-ups. had to click on far right button. Some user manuals. The searchable database online does not seem to be for the CAP, e.g., includes metal detectors, radio equipment, ...	missing	listed	listed	listed	listed	missing	listed	missing	listed (split into Scheme_1, Scheme_2)	listed	listed	missing		x	x			0	1					1	9.74648e+08	9.74648e+08
se	se	Sweden	2016	239522			1.17917e+09	English	Pillar I (Guarantee Fund direct support) or Pillar II (Rural development fund) + Full scheme name + full number <3	Guarantee Fund direct support: II.1, Basic payment scheme - Title III, Sections 1, 2, 3 and 5.	yes	Lists school milk III.3 as III.4 and lists fruit and veg aid III.4 as III.5. Calls "Rural Development Fund: Technical assistance. Leader" as V/B.5, should be V/B.4.6	Goes to generic agriculture board's website, could not find CAP data online. Wrote agency with no reply. http://www.jordbruksverket.se/2.5abb9acc11c89b20e9e800057.html	@Jordbruksverket		could not find online (link goes to generic agriculture board website). Did not receive reply from my request to locate.	missing	listed	listed	listed	listed	missing	listed	listed	listed	listed	listed	missing	Not possible to convert postal code to NUTS code for Sweden because boundaries are slightly different. Note Sweden does not follow NUTS (https://ec.europa.eu/eurostat/documents/345175/7451602/2016-NUTS-3-map-SE.pdf) with postal codes (https://upload.wikimedia.org/wikipedia/commons/e/ee/2_digit_postcode_sweden.png).			x	x					0	0.190753	0.190753	2.2493e+08
si	si	Slovenia	2015	139803	3.11903e+08			Slovenian	Chapter number + native language scheme name + English scheme name. Ends with "&nbsp". Sometimes includes additional measure number (e.g., V/B.1.2 PRP 112: Pomoč mladim prevzemnikom kmetij / RDP 112: Setting up of young farmers&nbsp)	III.6 Podporni ukrepi v vinskem sektorju / Support measures in the wine sector &nbsp	yes	Calls wine III.6 instead of III.5. Scheme names are first listed in Slovenian, then English, ending in "&nbsp" as one long name (rather than being in separate columns).	http://pregled.arsktrp.gov.si/prejemniki18.php	@govSlovenia	aktrp@gov.si listed https://www.gov.si/drzavni-organi/organi-v-sestavi/agencija-za-kmetijske-trge-in-razvoj-podezelja/	pulldown menu lists all schemes, only data for most recent year (2018)	blank	listed	listed	listed	listed	blank	listed	blank	listed	listed	listed	blank		x	x	x	x	0	1					1	3.11903e+08	3.11903e+08
sk	sk	Slovakia	2015	26470	2.96209e+08			(numbers only)	Chapter number (Roman numerals)	V/B.5	yes	Six measure names unmatched (not found in current CAP list). Can search transparency website one measure at a time, whereupon you can click on measure name in returned list (if any) to see full description in Slovak to aid in matching. Be sure to leave amount blank and search only for measure number for all years, several of the unmatched measures had negative or €0 payments listed. This provided…	https://www.apa.sk/index.php?navID=511	did not find	info@apa.sk, see also https://www.mpsr.sk/rozvoj-vidieka-a-priame-platby-rybne-hospodarstvo/47-43-1		blank	listed	listed	listed	listed	blank	listed	listed	listed	listed	listed	blank	add a space after first 3 digits	x	x	x		-0.00195216	0.0436695					0.0436695	1.29353e+07
				Total	Yearly Total
				16443532	5.56979e+10	1.89817e+09	3.65572e+09																																	total unmatched NUTS3	1.04183e+10	9.05981e+09
				average	GRAND TOTAL
				609020	6.12518e+10
