# Supplementary material for: A harmonized and spatially explicit dataset from 16 million payments from the European Union's Common Agricultural Policy for 2015
Source: Patterns (N Y). 2021 Apr 9;2(4):100236. doi: 10.1016/j.patter.2021.100236 (PMC8085596; doi:10.1016/j.patter.2021.100236)
Supplement: Document S2. Tables S1–S13 [file mmc2.zip › Nicholas-Individual-Tables-R4/Table_S11_Eurostat_subsidy_data.xlsx]

## Sheet: 11. Eurostat subsidy data
Economic accounts for agriculture by NUTS 2 regions [agr_r_accts]
Last update	2020-06-02 12:36:44
Extracted on	2020-06-15 17:50:14
Source of data	Eurostat
INDIC_AG	Production value at basic price
ITM_NEWA	OTHER SUBSIDIES ON PRODUCTION
UNIT	Million euro
GEO/TIME	2015
BE	:
BG	677.4
CZ	1093.04
DK	940.44
DE	7731.36
EE	:
IE	1471.76
EL	2398.03
ES	5495.22
FR	8458.03
HR	112.33
IT	0
CY	:
LV	:
LT	:
LU	:
HU	1318.17
MT	:
NL	1056.01
AT	1384.33
PL	:
PT	610.31
RO	1576.89
SI	:
SK	466.84
FI	:
SE	902.33
UK	3896.01
IS	1.33
CH	2745.73
Special value:
:	not available
