# Supplementary material for: A harmonized and spatially explicit dataset from 16 million payments from the European Union's Common Agricultural Policy for 2015
Source: Patterns (N Y). 2021 Apr 9;2(4):100236. doi: 10.1016/j.patter.2021.100236 (PMC8085596; doi:10.1016/j.patter.2021.100236)
Supplement: Document S2. Tables S1–S13 [file mmc2.zip › Nicholas-Individual-Tables-R4/Table_S10_Our_data_vs_EU_data.xlsx]

## Sheet: 10. Our data vs EU data
Data	Euros	Years
Our total	61251801563	2014-2016
Our total within EU28	61251768242	2014-2016
Our total outside EU28	33321	2014-2016
Our PI total (EU28)	38911438992	2014-2016
Our PII total (EU28)	15983111622	2014-2016
Our unmatched total (EU28)	5739393842	2014-2016
Our national total (EU28)	617823786	2015
Eurostat total (EU28)	39869020000	2014-2016
Commission PII total (EU28)	15573315081	2015
