# Supplementary material for: A harmonized and spatially explicit dataset from 16 million payments from the European Union's Common Agricultural Policy for 2015
Source: Patterns (N Y). 2021 Apr 9;2(4):100236. doi: 10.1016/j.patter.2021.100236 (PMC8085596; doi:10.1016/j.patter.2021.100236)
Supplement: Document S2. Tables S1–S13 [file mmc2.zip › Nicholas-Individual-Tables-R4/Table_S5_Google_Translate.xlsx]

## Sheet: 5. Google translate
ABC order	Orig row order	Country	Original scheme name	Google translation scheme name	Native speaker translation (if different from Google translation)	Native speaker comment	Native speaker recommended pairing (+ comments)	Match	Words but not numbers match	Unique but imperfect match	Words but not numbers match + Best of multiple possible matches	Best of multiple possible matches	No match in original scheme	National scheme (per country official information)	Error?	Check	Changed by Kim
1	1554	AT	Agrarumweltmaßnahmen (214)	Agri-environmental measures (214)					X
2	1548	AT	Arbeit der lokalen Aktionsgruppen sowie Kompetenzentwicklung und Sensibilisierung (M431) (431)	Work of local action groups and skills development and awareness raising (M431) (431)					X
3	1557	AT	Ausbildung und Weiterbildung (M331) (331)	Education and Training (M331) (331)					X
4	1547	AT	Ausgleichszahlungen für andere benachteiligte Gebiete (212)	Compensation for other less-favored areas (212)					X
5	1559	AT	Ausgleichszahlungen für Berggebiete (211)	Compensation for mountain areas (211)					X
6	1576	AT	Beihilfe für die private Lagerhaltung (1)	Aid for private storage (1)					X
7	1570	AT	Beihilfe im Bienenzuchtsektor (7)	Aid in the beekeeping sector (7)				X
8	1564	AT	Beihilfen im Sektor Obst und Gemüse (2)	Aid in the fruit and vegetables sector (2)					X
9	1544	AT	Berufsbildung und Informationsmaßnahmen (M111) (111)	Vocational training and information activities (M111) (111)					X
10	1546	AT	Besondere Stützung - Milchkuhprämie (10)	Special support - Dairy cow premium (10)					X
11	1539	AT	Betriebsprämienregelung (8)	Single payment scheme (8)					X
12	1550	AT	Diversifizierung zu nichtlandwirtschaftlichen Aktivitäten (M311) (311)	Diversification into non-agricultural activities (M311) (311)					X
13	1571	AT	Dorferneuerung und -entwicklung (M322) (322)	Village Renewal and Development (M322) (322)					X
14	1577	AT	Durchführung von Projekten der Zusammenarbeit (M421) (421)	Implementation of cooperation projects (M421) (421)					X
15	1566	AT	Erhaltung und Verbesserung des ländlichen Erbes (M323) (323)	Conservation and improvement of rural heritage (M323) (323)					X
16	1553	AT	Erstaufforstung landwirtschaftlicher Flächen (M221) (221)	First afforestation of agricultural land (M221) (221)					X
17	1567	AT	Grunddienstleistungen für die Wirtschaft und ländliche Bevölkerung (M321) (321)	Basic services for the economy and the rural population (M321) (321)					X
18	1543	AT	Informations- und Absatzförderungsmaßnahmen (M133) (133)	Information and promotion measures (M133) (133)							X
19	1563	AT	Informations- und Absatzförderungsmaßnahmen gem. VO (EG) Nr. 3/2008 (5)	Information and promotion measures acc. Regulation (EC) No 3/2008 (5)				X
20	1549	AT	Infrastruktur zur Entwicklung und Anpassung der Land- und Forstwirtschaft (M125) (125)	Infrastructure for development and adaptation of agriculture and forestry (M125) (125)					X
21	1540	AT	Kompetenzentwicklung, Förderveranstaltungen und Durchführung (M341) (341)	Competence development, funding events and implementation (M341) (341)					X
22	1541	AT	Modernisierung landwirtschaftlicher Betriebe (M121) (121)	Modernization of agricultural holdings (M121) (121)					X
23	1568	AT	Niederlassung von Junglandwirten (M112) (112)	Branch of young farmers (M112) (112)					X
24	1556	AT	Schaffung von Beschäftigungspotential und Entwicklung (M312) (312)	Creating Employment Potential and Development (M312) (312)					X
25	1574	AT	Schulmilchprogramm (6)	School Milk Program (6)					X
26	1545	AT	Schulobstprogramm und Schulgemüseprogramm (3)	School fruit program and school vegetable program (3)				X
27	1573	AT	Stützungsmaßnahmen im Weinsektor (4)	Support measures in the wine sector (4)					X
28	1578	AT	Technische Hilfe (511)	Technical Assistance (511)								X
29	1565	AT	Teilnahme von Landwirten an Qualitätsprogrammen (M132) (132)	Participation of farmers in quality programs (M132) (132)					X
30	1560	AT	Tierschutzmaßnahmen (215)	Animal welfare measures (215)					X
31	1561	AT	Touristische Aktivitäten (M313) (313)	Tourist Activities (M313) (313)					X
32	1562	AT	Umsetzung lokaler Entwicklungsstrategien für Lebensqualität und Diversifizierung (M413) (413)	Implementing Local Development Strategies for Quality of Life and Diversification (M413) (413)				X
33	1538	AT	Umsetzung lokaler Entwicklungsstrategien für Umweltschutz und Landbewirtschaftung (M412) (412)	Implementation of local development strategies for environmental protection and land management (M412) (412)				X
34	1542	AT	Umsetzung lokaler Entwicklungsstrategien für Wettbewerbsfähigkeit (M411) (411)	Implementing Local Development Strategies for Competitiveness (M411) (411)				X
35	1572	AT	Verbesserung des wirtschaftlichen Wertes des Waldes (M122) (122)	Improving the economic value of the forest (M122) (122)					X
36	1558	AT	Verwaltung EU-Fonds - Technische Hilfe (512)	Administration EU Funds - Technical Assistance (512)								X
37	1569	AT	Wiederherstellung von Forstpotential und Präventionsmaßnahmen (M226) (226)	Restoration of forest potential and prevention measures (M226) (226)					X
38	1555	AT	Zahlungen für Rindfleisch (9)	Payments for beef (9)					X
39	1551	AT	Zahlungen für Waldumweltmaßnahmen (M225) (225)	Payments for forest environmental measures (M225) (225)					X
40	1575	AT	Zahlungen im Rahmen von Natura 2000 (landwirtschaftliche Flächen - M213) (213)	Payments under Natura 2000 (agricultural land - M213) (213)					X
41	1537	AT	Zusammenarbeit bei der Entwicklung neuer Produkte, Verfahren und Technologien (M124) (124)	Cooperation in the development of new products, processes and technologies (M124) (124)					X
42	1552	AT	Zusatzwert von land- und forstwirtschaftlicher Produktion (M123) (123)	Additional value of agricultural and forestry production (M123) (123)					X
43	793	BE	I.1					X
44	814	BE	I.3					X
45	789	BE	I.4					X
46	808	BE	I.7					X
47	807	BE	II.10					X
48	803	BE	II.9					X
49	795	BE	III.1					X
50	794	BE	III.2					X
51	824	BE	III.3					X
52	797	BE	III.4					X
53	817	BE	III.5					X
54	773	BE	III.7					X
55	798	BE	III.9					X
56	777	BE	IV/A.1					X
57	810	BE	IV/A.12					X
58	819	BE	IV/A.15					X
59	820	BE	IV/A.16					X
60	781	BE	IV/A.17					X
61	787	BE	IV/A.18					X
62	800	BE	IV/A.24					X
63	801	BE	IV/A.25					X
64	822	BE	IV/A.4					X
65	825	BE	IV/A.6					X
66	791	BE	IV/A.7					X
67	788	BE	IV/A.9					X
68	813	BE	V/B.1.1					X
69	811	BE	V/B.1.13					X
70	778	BE	V/B.1.14					X
71	779	BE	V/B.1.2					X
72	818	BE	V/B.1.4					X
73	785	BE	V/B.1.6					X
74	816	BE	V/B.1.8					X
75	821	BE	V/B.2.13					X
76	780	BE	V/B.2.2					X
77	804	BE	V/B.2.3					X
78	799	BE	V/B.2.4					X
79	815	BE	V/B.2.5					X
80	805	BE	V/B.2.6					X
81	796	BE	V/B.2.7					X
82	786	BE	V/B.3.1					X
83	790	BE	V/B.3.2					X
84	806	BE	V/B.3.3					X
85	783	BE	V/B.3.4					X
86	812	BE	V/B.3.5					X
87	784	BE	V/B.3.6					X
88	809	BE	V/B.3.7					X
89	802	BE	V/B.4.1					X
90	774	BE	V/B.4.2					X
91	792	BE	V/B.4.3					X
92	823	BE	V/B.4.4					X
93	782	BE	V/B.4.5					X
94	776	BE	V/B.5										X
95	775	BE	VI/B.1					X
96	1	BG	EAFRD - ND - 111 - Професионално обучение и информационни дейности',	EAFRD - ND - 111 - Vocational training and information activities		As seen on official web-site* Measure 111 Vocational training, information activities and dissemination of scientific knowledge	111 - Vocational training and information actions		X
97	2	BG	EAFRD - ND - 112 - Установяване на млади земеделски производители',	EAFRD - ND - 112 - Establishment of Young Farmers',	EAFRD - ND - 112 - Setting up of young agricultural producers	As seen on official web-site* Measure 112 Setting up of holdings of young farmers	112 - Setting up of young farmers		X			X
98	3	BG	EAFRD - ND - 121 - Модернизация на земеделските стопанства',	EAFRD - ND - 121 - Modernization of agricultural holdings',		There is an apostrophe that may need to be deleted			X
99	4	BG	EAFRD - ND - 122 - Подобряване на икономическата стойност на горите',	EAFRD - ND - 122 - Improving the economic value of forests',		As seen on official web-site* Measure 122 - Improvement of the economic value of forests			X
100	5	BG	EAFRD - ND - 123 - Добавяне на стойност към земеделските и горските продукти',	EAFRD - ND - 123 - Adding value to agricultural and forestry products',		There is an apostrophe that may need to be deleted			X
101	6	BG	EAFRD - ND - 141 - Полупазарни стопанства',	EAFRD - ND - 141 - Semi-subsistence farms',		As seen on official web-site* Measure 141 Assistance to semi-market farms			X
102	7	BG	EAFRD - ND - 223 - Първоначално залесяване на неземеделски земи',	EAFRD - ND - 223 - Initial afforestation of non-agricultural land '		As seen on official web-site* Measure 223 Initial afforestation of non-agricultural lands			X
103	8	BG	EAFRD - ND - 226 - Възстановяване потенциала на горското стопанство и въвеждане на превантивни мерки',	EAFRD - ND - 226 - Restoring the potential of forestry and introducing preventive measures',	EAFRD – ND – 226 – Restoring forestry potential and introducing preventive measures	As seen on official web-site* Measure 226 Recovery of the forest potential and implementation of preventive actions			X
104	9	BG	EAFRD - ND - 311 - Разнообразяване чрез неземеделски дейности',	EAFRD - ND - 311 - Diversification through non-agricultural activities',		As seen on official web-site* Measure 311 Diversification to non-agricultural activities			X
105	10	BG	EAFRD - ND - 312 - Създаване и развитие на бизнес',	EAFRD - ND - 312 - Creating and Developing Business'		As seen on official web-site* Measure 312 Support for the creation and development of micro enterprises			X
106	11	BG	EAFRD - ND - 313 - Насърчаване на туристическите дейности',	EAFRD - ND - 313 - Promotion of tourism activities'	EAFRD - ND - 313 - Promotion of tourist activities	As seen on official web-site* Measure 313 Promotion of tourists’ activities			X
107	12	BG	EAFRD - ND - 321 - Основни услуги за икономиката и селското население',	EAFRD - ND - 321 - Basic services for the economy and the rural population ',		As seen on official web-site* Measure 321 Main services for the population and the economy of the rural areas			X
108	13	BG	EAFRD - ND - 322 - Обновяване и развитие на селата',	EAFRD - ND - 322 - Village Renewal and Development ',		As seen on official web-site* Measure 322 Reviving and development of the settlements			X
109	14	BG	EAFRD - ND - 411 - Изпълнение на стратегии за местно развитие. Конкурентоспособност',	EAFRD - ND - 411 - Implementation of local development strategies. Competitiveness',				X
110	15	BG	EAFRD - ND - 412 - Изпълнение на стратегии за местно развитие. Околна среда/стопанисване на земята',	EAFRD - ND - 412 - Implementation of local development strategies. Environment / Land Management,				X
111	16	BG	EAFRD - ND - 413 - Изпълнение на стратегии за местно развитие. Качество на живота/разнообразяване',	EAFRD - ND - 413 - Implementation of local development strategies. Quality of Life / Diversification				X
112	17	BG	EAFRD - ND - 421 - Изпълнение на проекти за сътрудничество',	EAFRD - ND - 421 - Implementation of cooperation projects',		The Bulgarian name is somewhat different on the official site			X			X
113	18	BG	EAFRD - ND - 431 - Ръководство на местните групи за действие, придобиване на умения, насърчаване на развитието на територията, както е посочено в член 59 от Регламент (ЕО) № 1698/2005',	EAFRD - ND - 431 - Guide to Local Action Groups, Skills Development, Promotion of Territorial Development as referred to in Article 59 of Regulation (EC) No 1698/2005,		There seems to be two sub-measures in Bulgaria 431.1 and 431.2, though I cannot find 431	431 - Running the LAG, skills acquisition, animation		X
114	19	BG	EAFRD - ND - АЕП - АЕП',	EAFRD - ND - AEP - AEP ',									X
115	20	BG	EAFRD - ND - Биологично животновъдство - Биологично животновъдство',	EAFRD - ND - Biological livestock - Biological livestock ',		I guess here the term might be organic not biological		X
116	21	BG	EAFRD - ND - Биологично пчеларство - Биологично пчеларство',	EAFRD - ND - Biological Beekeeping - Biological Beekeeping ',		I guess here the term might be organic not biological		X
117	22	BG	EAFRD - ND - Биологично растениевъдство - Биологично растениевъдство',	EAFRD - ND - Organic Growing - Organic Plant Growth ',				X
118	23	BG	EAFRD - ND - Бяло саламурено сирене и кашкавал, попадащи под номенклатурен код по КН 0406 - Училищно мляко',	EAFRD - ND - White brined cheese and cheese falling within CN code 0406 - School milk,		This seems to be under EU School Milk Programme		X
119	24	BG	EAFRD - ND - Възстановяване и поддържане на затревени площи с висока природна стойност (ВПС-1) - Възстановяване и поддържане на затревени площи с висока природна стойност (ВПС-1)',	EAFRD - ND - Recovery and maintenance of high nature value grassland (HNV-1) - Restoration and maintenance of high nature value grassland (HNV-1) ',	EAFRD - ND - Restoration and maintenance of high nature value grassland (HNV-1) - Restoration and maintenance of high nature value grassland (HNV-1)	Under measure 10 – Agri-environment-climate		X
120	25	BG	EAFRD - ND - Контрол на почвената ерозия - Контрол на почвената ерозия',	EAFRD - ND - Soil erosion control - Soil erosion control ',		Under measure 10 – Agri-environment-climate		X
121	26	BG	EAFRD - ND - Кризисни мерки за предоставяне на извънредно подпомагане на производителите на животински продукти - Кризисни мерки за предоставяне на извънредно подпомагане на производителите на животински продукти',	EAFRD - ND - Crisis Measures to Provide Extraordinary Assistance to Producers of Animal Products - Crisis Measures to Provide Extraordinary Assistance to Animal Producers'	EAFRD - ND - Crisis Measures to Provide Extraordinary Assistance to Producers of Animal Products - Crisis Measures to Provide Extraordinary Assistance to Producers of Animal Products	The Bulgarian name is identical in both cases so the English should be as well.						X
122	27	BG	EAFRD - ND - Млечни продукти с минимум 75 на сто съдържание на мляко и с до 5 на сто добавена захар/мед – в случаите, в които млякото е с добавени плодове, овесени ядки или какао, попадащи под номенклатурни кодове по КН 04031091 - Училищно мляко',	EAFRD - ND - Milk products with a minimum of 75% milk content and up to 5% added sugar / honey - in cases where the milk is added with added fruit, oats or cocoa falling within CN codes 04031091 - School milk',	EAFRD - ND - Milk products with a minimum of 75% milk content and up to 5% added sugar / honey - in cases where the milk is with added fruit, oats or cocoa falling within CN codes 04031091 - School milk	This seems to be under EU School Milk Programme		X
123	28	BG	EAFRD - ND - Мярка 12/Натура 2000 - Мярка 12/Натура 2000',	EAFRD - ND - Measure 12 / Natura 2000 - Measure 12 / Natura 2000 ',		There is an apostrophe that may need to be deleted					X
124	29	BG	EAFRD - ND - Мярка 13.1/НР 1 - Мярка 13.1/НР 1 - Планински райони',	EAFRD - ND - Measure 13.1 / HP 1 - Measure 13.1 / HP 1 - Mountain Areas',		There is an apostrophe that may need to be deleted					X
125	30	BG	EAFRD - ND - Мярка 13.2/НР 2 - Мярка 13.2/НР 2 - Други',	EAFRD - ND - Measure 13.2 / HP 2 - Measure 13.2 / HP 2 - Others,		There is an apostrophe that may need to be deleted					X
126	31	BG	EAFRD - ND - Мярка 321\xa0"Основни услуги за населението и икономиката в селските райони" - Мярка 321\xa0"Основни услуги за населението и икономиката в селските райони"',	EAFRD - ND - Measure 321 \ xa0 "Basic Services for the Population and the Economy in Rural Areas" - Measure 321 \ xa0 "Basic Services for the Population and the Economy in Rural Areas		As seen on official web-site* Measure 321 Main services for the population and the economy of the rural areas			X
127	32	BG	EAFRD - ND - Мярка 9-Учреждяване на групи и организации на производителите. Преходни плащания по мярка 142 - Мярка 9-Учреждяване на групи и организации на производителите. Преходни плащания по мярка 142',	EAFRD - ND - Measure 9 - Establishment of producer groups and organizations. Transitional payments under Measure 142 - Measure 9 - Establishment of producer groups and organizations. Transitional payments under Measure 142 ',	EAFRD – ND – Measure 9 - Seting up producer groups and organisations.Transitional payments under Measure 142 - Measure 9 - Seting up producer groups and organisations.Transitional payments under Measure 142	Bulgarian should be: Мярка 9 "Учредяване на групи и организации на производители“......Transitonal..			X
128	35	BG	EAFRD - ND - Национална пчеларска програма - Национална пчеларска програма',	EAFRD - ND - National Beekeeping Program - National Beekeeping Program ',				X
129	33	BG	EAFRD - ND - НДЖ 3 - Схема за национални доплащания за овце майки и кози майки, обвързана с производството (НДЖ3)',	EAFRD - ND - NGE 3 - Schedule for national supplementary payments for production and production of sheep and goats (NGE3)	EAFRD - ND – NGE3 – Production coupled scheme for national supplementary payments for ewe and she-goat			X
130	34	BG	EAFRD - ND - НДК - Схема за национални доплащания за крави с бозаещи телета, обвързана с производството (НДК)',	EAFRD - ND - NPC - Nomenclature of national additional payments for suckler cows coupled with production (NPP)		EAFRD - ND - NPC - Scheme for national supplementary payments for suckler cows coupled with production (NPC)		X
131	36	BG	EAFRD - ND - Опазване на застрашени от изчезване местни породи, важни за селското стопанство - Опазване на застрашени от изчезване местни породи',	EAFRD - ND - Protection of endangered local breeds important for agriculture - Protection of endangered local breeds'		Under measure 10 – Agri-environment-climate		X
132	37	BG	EAFRD - ND - Опазване на застрашени от изчезване местни сортове, важни за селското стопанство - Опазване на застрашени от изчезване местни сортове',	EAFRD - ND - Protection of endangered local varieties important for agriculture - Conservation of endangered local varieties',		Under measure 10 – Agri-environment-climate				X
133	38	BG	EAFRD - ND - ПНДЖ 1 - Схема за преходна национална помощ за говеда, необвързана с производството (НДЖ 1)',	EAFRD - ND - PNGC 1 - Transitional National Aid Scheme for Non-Linked Bovine (NDG 1)	EAFRD - ND - PNGC 1 - Transitional National Aid Scheme for cattle, not coupled with production (NDG 1)	I cannot find what the BG abbreviations mean, so google translation is meaningless						X
134	39	BG	EAFRD - ND - ПНДЖ 3 - Схема за преходна национална помощ за овце-майки и/или кози-майки, обвързана с производството (ПНДЖ 3)',	EAFRD - ND - RDP 3 - Scheme for Transitional National Assistance for Ewes and / or Produced-Goat Pigs (PGI 3)	EAFRD - ND – RDP3 – Production coupled scheme for transitiomal national aid for ewe and she-goat	I cannot find what the BG abbreviations mean, so google translation is meaningless		X
135	40	BG	EAFRD - ND - ПНДП - Схема за преходна национална помощ за земеделска земя на хектар (ПНДП)',	EAFRD - ND - PND - Transitional National Aid Scheme for Agricultural Land per hectare (NAP)	EAFRD - ND – PND – Scheme for transitiomal national aid for agricultural land per hectar	ПНДП could be Transitional National Supplement per Hectar, howevr I cannot find what the BG abbreviations mean, so google translation is meaningless		X
136	41	BG	EAFRD - ND - ПНДТ - Схема за преходна национална помощ за тютюн, необвързана с производството (ПНДТ)',	EAFRD - ND - PNDT - Transitional Non-Disjointed Tobacco Assistance (TDI)	EAFRD - ND - PNDT - Transitional National Aid Scheme for tobacco, not coupled with production (TDI)	I cannot find what the BG abbreviations mean, so google translation is meaningless. It could be Transitional National Supplementary payment for Tobacoo				X
137	43	BG	EAFRD - ND - Поддържане на местообитанията на зимуващите видове гъски и ливаден блатар в обработваеми земи с орнитологично значение (ВПС-4.1) - Поддържане на местообитанията на зимуващите видове гъски и ливаден блатар в обработваеми земи с орнитологично значение (ВПС-4.1)',	EAFRD - ND - Maintenance of the habitats of wintering geese and meadowworms in arable land (HNV-4.1) - Maintenance of the habitats of wintering geese and meadowworms in arable land of ornithological significance (HNV-4.1)	EAFRD - ND - Maintenance of the habitats of wintering geese and meadowworms in arable land as Important Bird and Biodiversity Areas(HNV-4.1) - Maintenance of the habitats of wintering geese and meadowworms in arable land as Important Bird and Biodiversity Areas( (HNV-4.1)	Under measure 10 – Agri-environment-climate; HNV=High Nature Value		X
138	42	BG	EAFRD - ND - Поддържане на местообитанията на Царски орел и Египетски лешояд в обработваеми земи с орнитологично значение (ВПС-4.2) - Поддържане на местообитанията на Царски орел и Египетски лешояд в обработваеми земи с орнитологично значение (ВПС-4.2)',	EAFRD - ND - Maintenance of the habitats of the Imperial Eagle and the Egyptian Vulture in Arable Areas (HPS-4.2) - Maintenance of the Eagle and Egyptian Vulture Habitats in Arable Areas (HNV-4.2)	EAFRD - ND - Maintenance of the habitats of the Eastern Imperial Eagle and the Egyptian Vulture in arable land designated as Important Bird and Biodiversity Areas (HNV-4.2) - Maintenance of the habitats of the Eastern Imperial Eagle and the Egyptian Vulture in arable land designated as Important Bird and Biodiversity Areas (HNV – 4.2)	Under measure 10 – Agri-environment-climate; HNV=High Nature Value		X
139	44	BG	EAFRD - ND - Подмярка 4.1 "Инвестиции в земеделски стопанства" и 4.2 "Инвестиции в преработка/маркетинг на селскостопански продукти" - Подмярка 4.1 "Инвестиции в земеделски стопанства" и 4.2 "Инвестиции в преработка/маркетинг на селскостопански продукти"',	EAFRD - ND - Sub-measure 4.1 "Investments in agricultural holdings" and 4.2 "Investment in processing / marketing of agricultural products" - Sub-measure 4.1 "Investments in agricultural holdings" and 4.2 "Investment in processing / marketing of agricultural products"		There are several places whete one measure or submeasure is repeated twice in the same cell as in this case						X
140	45	BG	EAFRD - ND - Подмярка 6.1-Стартова помощ за млади земеделски производители - Подмярка 6.1-Стартова помощ за млади земеделски производители',	EAFRD - ND - Sub-measure 6.1 - Start-up support for young farmers - Sub-measure 6.1 - Start-up for Young Farmers'	EAFRD - ND - Sub-measure 6.1 - Start-up support for young farmers - Sub-measure 6.1 - Start-up support for young farmers	called also "Business start-up aid for young farmers” on the official EU funds disbursement site						X
141	46	BG	EAFRD - ND - Подмярка 6.3-Развитие на стопанството и стопанската дейност. - Подмярка 6.3-Развитие на стопанството и стопанската дейност.',	EAFRD - ND - Sub-measure 6.3-Development of the economy and business. - Sub-measure 6.3-Development of the holding and business. ',		There is Measure 6, Sub-measure 6.3 “Business start up aid for the development of small farms” (2014-2023 period)		X
142	47	BG	EAFRD - ND - Подмярка 8.1. Залесяване и поддръжка. Преходни плащания по мярка 223 - Подмярка 8.1. Залесяване и поддръжка. Преходни плащания по мярка 223',	EAFRD - ND - Sub-measure 8.1. Afforestation and maintenance. Transitional payments under measure 223 - Sub-measure 8.1. Afforestation and maintenance. Transitional payments under Measure 223 ',		There is an apostrophe that may need to be deleted					X
143	48	BG	EAFRD - ND - Промоционални програми - Промоционални програми',	EAFRD - ND - Promotional Programs - Promotional Programs',								X
144	49	BG	EAFRD - ND - Прясно пастьоризирано мляко, попадащо под номенклатурен код по КН 040120, Кисело мляко, попадащо под номенклатурни кодове по КН 04031011 и Млечни продукти с минимум 90 на сто съдържание на мляко и с до 5 на сто добавена захар/мед – в случаите, в които млякото е с добавен плодов сок или какао, попадащи под номенклатурни кодове по КН 04031091 - Училищно мляко',	EAFRD - ND - Fresh pasteurized milk falling within CN code 040120, Yoghurt falling within CN codes 0403 10 11 and milk products with a minimum milk solid content of 90% and up to 5% added sugar / honey - in cases , in which milk is added with added fruit juice or cocoa falling within CN codes 0403 10 91 - School milk,	EAFRD - ND - Fresh pasteurized milk falling within CN code 040120, Yoghurt falling within CN codes 0403 10 11 and milk products with a minimum milk content of 90% and up to 5% added sugar / honey - in cases where milk is added with fruit juice or cocoa falling within CN codes 0403 10 91 - School milk,	This seems to be under EU School Milk Programme and similar to ROW 26		X
145	50	BG	EAFRD - ND - Схема "Групи производители" - Схема "Групи производители"',	EAFRD - ND - "Producer Groups" Scheme - "Producer Groups" scheme,						X
146	51	BG	EAFRD - ND - Схема "Промоционални програми" - Схема "Промоционални програми"',	EAFRD - ND - Scheme "Promotional Programs" - Scheme "Promotional Programs"								X
147	52	BG	EAFRD - ND - Схема за плодове в училище - Схема за плодове в училище',	EAFRD - ND - School Fruit Scheme - School Fruit Scheme ',				X
148	53	BG	EAFRD - ND - Традиционни практики за сезонна паша на животните (пасторализъм) - Традиционни практики за сезонна паша на животните (пасторализъм)',	EAFRD - ND - Traditional seasonal grazing practices (pastoralism) - Traditional practices for seasonal grazing of animals (pastoralism)		The Bulgarian name is identical in both cases so the English should be as well. Perhaps this sounds better in english: Traditional practices for seasonal grazing of animals (pastoralism)				X
149	54	BG	EAFRD - ND - Училищни схеми - Училищни схеми',	EAFRD - ND - School Schemes - School Schemes',				X
150	55	BG	EAGF - Бяло саламурено сирене и кашкавал, попадащи под номенклатурен код по КН 0406 - Училищно мляко',	EAGF - White brined cheese and cheese falling within CN code 0406 - School milk,		This seems to be under EU School Milk Programme		X
151	56	BG	EAGF - Кризисни мерки за предоставяне на извънредно подпомагане на производителите на животински продукти - Кризисни мерки за предоставяне на извънредно подпомагане на производителите на животински продукти',	EAGF - Crisis measures to grant extraordinary support to livestock producers - Crisis measures to provide exceptional support for livestock producers'	EAGF – Crisis Measures to Provide Extraordinary Assistance to Producers of Animal Products - Crisis Measures to Provide Extraordinary Assistance to Producers of Animal Products	same as row 47 but under EAGF						X
152	57	BG	EAGF - Млечни продукти с минимум 75 на сто съдържание на мляко и с до 5 на сто добавена захар/мед – в случаите, в които млякото е с добавени плодове, овесени ядки или какао, попадащи под номенклатурни кодове по КН 04031091 - Училищно мляко',	EAGF - Milk products with a minimum of 75% milk content and up to 5% added sugar / honey - in cases where the milk has added fruit, oats or cocoa falling within CN codes 04031091 - School milk ' ,		This seems to be under EU School Milk Programme. Possibly the same as row 26 item 27		X
153	58	BG	EAGF - Мярка „Преструктуриране и конверсия на лозя” - Мярка „Преструктуриране и конверсия на лозя”',	EAGF - Measure "Restructuring and conversion of vineyards" - Measure "Restructuring and conversion of vineyards"				X
154	59	BG	EAGF - Национална пчеларска програма - Национална пчеларска програма',	EAGF - National Beekeeping Program - National Beekeeping Program ',				X
155	60	BG	EAGF - Национални програми за подпомагане за лозаро-винарския сектор - Национални програми за подпомагане за лозаро-винарския сектор',	EAGF - National support programs for the wine sector - National support programs for the wine-growing sector ',				X
156	61	BG	EAGF - Промоционални програми - Промоционални програми',	EAGF - Promotional Programs - Promotional Programs',								X
157	62	BG	EAGF - Прясно пастьоризирано мляко, попадащо под номенклатурен код по КН 040120, Кисело мляко, попадащо под номенклатурни кодове по КН 04031011 и Млечни продукти с минимум 90 на сто съдържание на мляко и с до 5 на сто добавена захар/мед – в случаите, в които млякото е с добавен плодов сок или какао, попадащи под номенклатурни кодове по КН 04031091 - Училищно мляко',	EAGF - Fresh pasteurized milk falling within CN code 040120, Yoghurt falling within CN codes 04031011 and Dairy products with a minimum milk solid content of 90% and up to 5% added sugar / honey - in cases of which milk is added with added fruit juice or cocoa falling within CN codes 0403 10 91 - School milk,	EAFRD - ND - Fresh pasteurized milk falling within CN code 040120, Yoghurt falling within CN codes 0403 10 11 and milk products with a minimum milk content of 90% and up to 5% added sugar / honey - in cases where milk is added with fruit juice or cocoa falling within CN codes 0403 10 91 - School milk,	This seems to be under EU School Milk Programme. Possibly the same as row 33		X
158	63	BG	EAGF - Схема "Групи производители" - Схема "Групи производители"',	EAGF - "Producer Groups" Scheme - "Producer Groups" Scheme	EAGF – Scheme "Producer Groups" - Scheme "Producer Groups"							X
159	64	BG	EAGF - Схема "Промоционални програми" - Схема "Промоционални програми"',	EAGF - Scheme "Promotional Programs" - Scheme "Promotional Programs"								X
160	66	BG	EAGF - Схема „Допълнителни временни извънредни мерки за подпомагане на пазара в сектора на зеленчуците и плодовете“ - Схема „Допълнителни временни извънредни мерки за подпомагане на пазара в сектора на зеленчуците и плодовете“',	EAGF - Scheme 'Additional temporary exceptional market support measures in the vegetable and fruit sector' - Scheme 'Additional temporary exceptional market support measures in the fruit and vegetables sector'		The Bulgarian name is identical in both cases so the English should be as well.				X
161	65	BG	EAGF - Схема за плодове в училище - Схема за плодове в училище',	EAGF - School Fruit Scheme - School Fruit Scheme ',				X
162	67	BG	EAGF - Училищни схеми - Училищни схеми',	EAGF - School Schemes - School Schemes',				X
163	68	BG	EAGF - Частно складиране - Частно складиране',	EAGF - Private storage - Private storage ',				X
164	69	BG	EAGF DP - Биволи - Схема за обвързано подпомагане за биволи',	EAGF DP - Bivoli - Tied support scheme for buffaloes,	EAGF DP – Buffalo – Scheme for a coupled support of buffaloes					X
165	70	BG	EAGF DP - ДЖСК - Схема за обвързано подпомагане за овце-майки и кози-майки под селекционен контрол (ДЖСК)',	EAGF DP - JSC - Scheme for Tied Support for Sheep and Mothers under Selective Control (JSK)		EAGF DP - JSC - Coupled scheme for Support for ewe and she-goats under breeding control (JSK); not sure the term is breeding control – it is related to some kind of selection process		X
166	71	BG	EAGF DP - ДПЖ - Схема за обвързано подпомагане за овце-майки и кози-майки (ДПЖ)',	EAGF DP - DCI - Tied support scheme for ewes and goats (IDPs) ',		EAGF DP - Coupled scheme for support for ewe and she-goats		X
167	72	BG	EAGF DP - ЕЖСК - Схема за обвързано подпомагане за млечни крави и месодайни крави под селекционен контрол (ЕЖСК)',	EAGF DP - EWS - Scheme for coupled support for dairy cows and meat cows under selection control (EJCS)		EAGF DP - EWS - Scheme for coupled support for dairy cows and meat cows under breeding/selective control		X
168	73	BG	EAGF DP - НДЖ 4 - Схема за отглеждане на овце майки и кози майки в икономически уязвими общини в Южна България (НДЖ4)',	EAGF DP - NGE 4 - Scheme for breeding sheep and goats in economically vulnerable municipalities in Southern Bulgaria (NDZ4)	EAGF – DP – NGE4 – Scheme for breeding ewe and she-goat in economically vulnerable municipalitues in Southern Bulgaria (NGE4)	I cannot find what the BG abbreviations mean, so google translation is meaningless		X
169	74	BG	EAGF DP - НДЖ 5 - Схема за отглеждане на овце майки и кози майки в необлагодетелствани райони (НДЖ5)',	EAGF DP - NGE 5 - Scheme for the rearing of sheep and goats in less-favored areas (NGE5	EAGF – DP – NGE5 – Scheme for breeding ewe and she-goat in less-favoured areas (NGE5)			X
170	75	BG	EAGF DP - НДКМ1 - Схема за поддържане на производството на краве мляко в икономически уязвими ферми, обвързана с производството (НДКМ1)',	EAGF DP - NDKM1 - Scheme for maintaining cow's milk production in economically vulnerable production-related farms (NKMM1)	EAGF DP - NDKM1 – Production coupled scheme for sustaining cow's milk production in economically vulnerable farms (NKMM1)	I cannot find what the BG abbreviations mean, so google translation is meaningless				X
171	76	BG	EAGF DP - НДКМ2 - Схема за поддържане на производството на краве мляко в необлагодетелстваните райони, обвързана с производството (НДКМ2)',	EAGF DP - NDKM2 - Scheme for maintaining cow milk production in less favored areas (NDKM2) ',	EAGF DP - NDKM2 – Production coupled scheme for sustaining cow's milk production in less favoured areas (NKMM2)	I cannot find what the BG abbreviations mean, so google translation is meaningless				X
172	77	BG	EAGF DP - НДКМ3 - Схема за поддържане на производството на краве мляко в нитратно уязвимите зони, обвързана с производството (НДКМ3)',	EAGF DP - NDKM3 - Scheme for the maintenance of production of cow's milk in nitrate vulnerable zones linked to production (NDKM3)	EAGF DP - NDKM3 – Production coupled scheme for sustaining cow's milk production in nitrate vulnerable zones (NKMM2)					X
173	78	BG	EAGF DP - СЕПП - Схема за единно плащане на площ (СЕПП)',	EAGF DP - SAPS - Single Area Payment Scheme (SAPS)								X
174	79	BG	EAGF DP - СЗ - Схема за обвързано подпомагане за зеленчуци (СЗ)',	EAGF DP - DD - Scheme for Tied Support for Vegetables (DD) ',	EAGF DP - SV – Scheme for coupled support for vegetables (SV)	SV=Scheme for vegetables		X
175	80	BG	EAGF DP - СЗо - Схема за обвързано подпомагане за зеленчуци - оранжерийно производство (СЗо)',	EAGF DP - CBO - Scheme for Tied Support for Vegetables - Greenhouse Production (C30) ',	EAGF DP – SVG – Scheme for coupled support for vegetables – greenhouse production (SVG)	SVG=Scheme for vegetables in greenhouse		X
176	81	BG	EAGF DP - СКБТ - Схема за крави с бозаещи телета (СКБТ)',	EAGF DP - CCTM - Sucker cow scheme (CCTM) ',		EAGF DP – SSC – Scheme for suckler cows',		X
177	82	BG	EAGF DP - СКЮ - Схема за обвързано подпомагане за месодайни крави и юници (СКЮ)',	EAGF DP - JCC - Tied support scheme for meat cows and heifers (SCI) ',		EAGF DP - Scheme for coupled support for meat cows and heifers		X
178	83	BG	EAGF DP - СМК - Схема за обвързано подпомагане за млечни крави (СМК)',	EAGF DP - CMS - Tied Support Scheme for Dairy Cows (CAC) ',		EAGF DP - Scheme for coupled support for dairy cows		X
179	84	BG	EAGF DP - СП - Схема за обвързано подпомагане за плодове (СП)',	EAGF DP - SP - Scheme for Tied Support for Fruit (SP) ',	EAGF DP – SF – Scheme for coupled support for fruits (SF)	SF=Scheme fro fruits		X
180	88	BG	EAGF DP - Специално плащане за култура – памук (Памук) - Специално плащане за култура – памук (Памук)',	EAGF DP - Special crop payment - Cotton (cotton) - Special crop payment - Cotton (cotton) ',								X
181	85	BG	EAGF DP - СПК - Схема за обвързано подпомагане за протеинови култури (СПК)',	EAGF DP - SPC - Tied support scheme for protein crops (SPC) ',		EAGF DP - Scheme for coupled support for protein crops		X
182	86	BG	EAGF DP - СПП - Схема за преразпределително плащане (СПП)',	EAGF DP - SPP - Redistribution Scheme (SPS) ",	EAGF – DP – SRP - Scheme for redistributive payment (SRP)			X
183	87	BG	EAGF DP - СППЗ - СППЗ',	EAGF DP - SWP - SWP ',		This might be - scheme for specific support for the producers of fruits and vegetables - Схемата за специфично подпомагане на производителите на плодове и зеленчуци (СППЗ)				X
184	89	BG	EAGF DP - Схема за млади земеделски стопани (МЗС) - Схема за млади земеделски стопани (МЗС)',	EAGF DP - Young Farmer Scheme (MZS) - Young Farmers Scheme (MZS)	EAGF DP - Young Farmers Scheme (YF) - Young Farmers Scheme (YF)	YF=young farmers						X
185	90	BG	EAGF DP - Схема за плащане за селскостопански практики, които са благоприятни за климата и околната среда - зелени директни плащания (ЗДП) - Схема за плащане за селскостопански практики, които са благоприятни за климата и околната среда - зелени директни плащания (ЗДП)'}	EAGF DP - Payment scheme for climate-friendly and environmentally friendly farming practices - Green Direct Payments (PAA) - Payment scheme for climate-friendly and environment-friendly agricultural practices - Green Direct Payments	EAGF DP - Payment scheme for climate-friendly and environmentally friendly farming practices - Green Direct Payments (GDP) - Payment scheme for climate-friendly and environment-friendly agricultural practices - Green Direct Payments (GDP)	corrected abbreviation						X
186	828	CY	0												X
187	831	CY	I.2					X
188	858	CY	I.2 & I.7										X
189	854	CY	I.7					X
190	838	CY	III												X
191	867	CY	III.3					X
192	846	CY	III.4					X
193	863	CY	III.5					X
194	865	CY	III.6					X
195	827	CY	III.7					X
196	852	CY	IV/A.24					X
197	845	CY	IV/A.3					X
198	864	CY	IV/A.4					X
199	862	CY	V/B.1.1					X
200	842	CY	V/B.1.10					X
201	849	CY	V/B.1.11					X
202	856	CY	V/B.1.13					X
203	832	CY	V/B.1.16					X
204	833	CY	V/B.1.2					X
205	847	CY	V/B.1.3					X
206	859	CY	V/B.1.4					X
207	840	CY	V/B.1.6					X
208	868	CY	V/B.1.7					X
209	861	CY	V/B.1.8					X
210	834	CY	V/B.2.1					X
211	860	CY	V/B.2.12					X
212	835	CY	V/B.2.2					X
213	850	CY	V/B.2.4					X
214	848	CY	V/B.2.7					X
215	836	CY	V/B.2.9					X
216	853	CY	V/B.3.3					X
217	857	CY	V/B.3.5					X
218	839	CY	V/B.3.6					X
219	851	CY	V/B.4.1					X
220	843	CY	V/B.4.3					X
221	866	CY	V/B.4.4					X
222	837	CY	V/B.4.5					X
223	830	CY	V/B.5										X
224	855	CY	VII										X
225	826	CY	ΙΙΙ.3					X
226	844	CY	ΙΙΙ.4					X
227	841	CY	ΙΙΙ.5					X
228	829	CY	ΙΙΙ.6					X
229	106	CZ	8110000					X
230	120	CZ	8120000					X
231	102	CZ	8990000					X
232	123	CZ	9080000					X
233	116	CZ	AEO									X
234	104	CZ	BAH									X
235	132	CZ	BRS					X
236	111	CZ	CHM		CHM = Hops			X
237	124	CZ	DOJ									X
238	96	CZ	ELESP					X
239	129	CZ	ELESZ					X
240	98	CZ	FKK		FKK = financial discipline			X
241	110	CZ	I.1.1.1					X
242	108	CZ	I.1.1.1.a					X
243	97	CZ	I.1.1.1.b					X
244	107	CZ	I.1.1.2					X
245	93	CZ	I.1.2.2.a					X
246	127	CZ	I.1.2.3.a					X
247	109	CZ	I.1.3.1.c					X
248	99	CZ	I.1.3.1.d					X
249	125	CZ	I.1.3.1.Z					X
250	91	CZ	I.1.3.2.Z					X
251	101	CZ	I.3.1.a					X
252	133	CZ	I.3.1.b					X
253	130	CZ	I.3.4					X
254	94	CZ	II.2.4.1.a					X
255	128	CZ	III.1.1.a					X
256	95	CZ	III.1.2.a					X
257	118	CZ	III.1.2.f					X
258	113	CZ	III.1.3.a					X
259	103	CZ	III.1.3.b					X
260	100	CZ	IV.1.2.1					X
261	114	CZ	IV.1.2.2					X
262	122	CZ	IV.1.2.3					X
263	92	CZ	LFA									X
264	115	CZ	NAT									X
265	131	CZ	PUZCP					X
266	105	CZ	PVP											X			previously unmatched. Kim added as national scheme
267	117	CZ	SAPS									X
268	121	CZ	SSP							X							previously unmatched. Kim matched with I.3, sugar (Czech office listed as Single Sugar Payment under R. 73/2009 art 126
269	112	CZ	STP							X							previously unmatched. Kim matched with I.7, specific support (Czech office listed as Single Sugar Payment under R. 73/2009 art 127
270	119	CZ	TEM					X
271	126	CZ	TOPUP											X			previously unmatched. Kim added as national scheme
272	519	DE	EGFL: Ausfuhrerstattungen	EAGF: export refunds				X
273	543	DE	EGFL: Beihilfe im Hopfensektor	EAGF: aid in the hops sector				X
274	546	DE	EGFL: Beihilfen für die private Lagerhaltung	EAGF: aid for private storage				X
275	523	DE	EGFL: Beihilfen im Bienenzuchtsektor	EAGF: aid in the beekeeping sector				X
276	549	DE	EGFL: Beihilfen im Obst- und Gemüsesektor	EAGF: aid in the fruit and vegetable sector				X
277	537	DE	EGFL: Direktzahlungen	EAGF: direct payments						X
278	505	DE	EGFL: Erstattung nicht genutzter Mittel der Krisenreserve	EAGF: reimbursement of unused funds from the Crisis Reserve						X
279	553	DE	EGFL: Informations- und Absatzförderungsmaßnahmen	EAGF: information and promotion measures	information and sales promotion measures/ support							X
280	501	DE	EGFL: Öffentliche Intervention	EAGF: Public intervention				X
281	518	DE	EGFL: Schulmilchprogramm	EAGF: school milk program				X
282	541	DE	EGFL: Schulobst- und -gemüseprogramm	EAGF: school fruit and vegetables program				X
283	525	DE	EGFL: Stützungsmaßnahmen im Weinsektor	EAGF: support measures in the wine sector				X
284	504	DE	EGFL: Umverteilungsprämie	EAGF: redistributive payment				X
285	521	DE	ELER: Agrarumwelt- und Klimaschutzmaßnahmen	EAFRD: Agri-environmental and climate action				X
286	530	DE	ELER: Agrarumweltmaßnahmen	EAFRD: agri-environmental measures		also in German not grammatically 100% correct, more like a list of keywords						X
287	508	DE	ELER: Ausgleichszulage benachteiligte Gebiete	EAFRD: compensatory allowance for less favored areas	additional compensation for underpriviledged areas							X
288	526	DE	ELER: Ausgleichszulage Berggebiete	EAER: compensatory allowance mountain areas	compensation mountain areas							X
289	512	DE	ELER: Basisdienstleistungen und Dorferneuerung	EAFRD: basic services and village renewal				X
290	510	DE	ELER: Beratungs-, Betriebsführungs- und Vertretungsdienste	EAFRD: advisory, management and representation services								X
291	507	DE	ELER: Berufsbildungs- und Informationsmaßnahmen	EAFRD: Vocational training and information measures				X
292	522	DE	ELER: Bildungs- und Informationsmaßnahmen im ländlichen Raum	EAFRD: education and information measures in rural areas		you could also use scheme instead of measure		X
293	529	DE	ELER: Dienstleistungseinrichtungen	EAER: service facilities						X
294	538	DE	ELER: Diversifizierung hin zu nichtlandwirtschaftlichen Tätigkeiten	EAFRD: diversification towards non-agricultural activities				X
295	531	DE	ELER: Dorferneuerung und -entwicklung	EAER: Village renewal and development				X
296	527	DE	ELER: Entwicklung der landwirtschaftlichen Betriebe und sonstiger Unternehmen	EAFRD: development of farms and other businesses				X
297	533	DE	ELER: Erhaltung und Verbesserung des ländlichen Erbes	EAFRD: Conservation and improvement of the rural heritage				X
298	506	DE	ELER: Erhöhung der Wertschöpfung land- und forstwirtschaftlicher Erzeugnisse	EAFRD: increasing the added value of agricultural and forestry products				X
299	502	DE	ELER: Erstaufforstung landwirtschaftlicher Flächen	EAFRD: first afforestation of agricultural land				X
300	528	DE	ELER: Erstaufforstung nichtlandwirtschaftlicher Flächen	EAFRD: first afforestation of non-agricultural land				X
301	500	DE	ELER: Förderung des Fremdenverkehrs	EAFRD: Promotion of tourism	support of/ funding for/ promotion of tourism			X
302	536	DE	ELER: Inanspruchnahme von Beratungsdiensten	EAFRD: use of advisory services		not clear what kind of advice they are getting it could be something like agricultural extension services						X
303	514	DE	ELER: Infrastruktur in Zusammenhang mit der Entwicklung des ländlichen Raums	EAFRD: infrastructure related to rural development								X
304	515	DE	ELER: Investitionen in die Waldflächenentwicklung und die Verbesserung der Lebensfähigkeit der Wälder	EAFRD: Investing in forest land development and improving the viability of forests				X
305	545	DE	ELER: Investitionen in materielle Vermögenswerte	EAFRD: investment in tangible assets	investments in material asset			X
306	542	DE	ELER: Kompetenzentwicklung lokale Entwicklungsstrategien	EAFRD: Competence Development Local Development Strategies		also in German not grammatically 100% correct, more like a list of keywords						X
307	524	DE	ELER: Küsten- und Hochwasserschutz (Förderperiode 2007 - 2013)	EAFRD: Coastal and Flood Protection (Funding Period 2007 - 2013)								X
308	534	DE	ELER: Küsten- und Hochwasserschutz (Förderperiode 2014 - 2020)	EAFRD: Coastal and flood protection (funding period 2014 - 2020)								X
309	509	DE	ELER: Lokale Aktionsgruppen (LEADER)	EAFRD: Local Action Groups (LEADER)				X
310	511	DE	ELER: Lokale Entwicklungsstrategien (LEADER)	EAFRD: Local Development Strategies (LEADER)				X
311	516	DE	ELER: Modernisierung landwirtschaftlicher Betriebe	EAFRD: modernization of farms				X
312	548	DE	ELER: Natur- und Gewässerschutz	EAFRD: Nature and water protection								X
313	544	DE	ELER: Natur- und Gewässerschutz auf landwirtschaftlichen Flächen	EAFRD: Nature and water protection on agricultural land	protection of nature and waterbodies on agr lands							X
314	520	DE	ELER: Nicht produktive Investitionen auf Waldflächen	EAFRD: Non-productive investments on forest land				X
315	547	DE	ELER: Nichtproduktive Investitionen	EAER: Non-productive investments								X
316	503	DE	ELER: Ökologischer Landbau	EAFRD: Organic Farming				X
317	552	DE	ELER: Technische Hilfe	EAER: Technical Assistance								X
318	551	DE	ELER: Tierschutzmaßnahmen	EAFRD: Animal welfare measures								X
319	550	DE	ELER: Unternehmensgründung	EAER: Company formation	business formation (?)	could be also money for a start up, but it sounds more like a real business/ company						X
320	539	DE	ELER: Vorruhestand	EAER: early retirement				X
321	532	DE	ELER: Waldumweltmaßnahmen	EAFRD: Forest Environmental Measures				X
322	517	DE	ELER: Wiederaufbau des forstwirtschaftlichen Potenzials	EAFRD: Reconstruction of forestry potential	Reconstruction/ recreation/ rebuilding of potentional for forestry							X
323	535	DE	ELER: Wissenstransfer und Informationsmaßnahmen	EAFRD: knowledge transfer and information activities				X
324	513	DE	ELER: Zusammenarbeit	EAER: Cooperation	cooperation/ collaboration							X
325	540	DE	ELER: Zusammenarbeit bei der Entwicklung neuer Produkte, Verfahren und Technologien	EAFRD: Cooperation in the development of new products, processes and technologies				X
326	478	DK	-												X
327	487	DK	(a) Local development strategies									X
328	498	DK	(a) measures aimed at promoting knowledge and improving human potential through:			Kim added matches in first possible match within unambiguous section where this measure belongs.						X
329	488	DK	(a) measures targeting the sustainable use of agricultural land through:			Kim added matches in first possible match within unambiguous section where this measure belongs.						X
330	475	DK	(a) measures to diversify the rural economy, comprising:			Kim added matches in first possible match within unambiguous section where this measure belongs.						X
331	481	DK	(b)												X
332	480	DK	(b) measures targeting the sustainable use of forestry land through			Kim added matches in first possible match within unambiguous section where this measure belongs.						X
333	497	DK	(b) measures to improve the quality of life in the rural areas, comprising:			Kim added matches in first possible match within unambiguous section where this measure belongs.						X
334	479	DK	(b)measures aimed at restructuring and developing physical potential and promoting innovation through			Kim added matches in first possible match within unambiguous section where this measure belongs.						X
335	494	DK	(c)												X
336	465	DK	(c) measures aimed at improving the quality of agricultural production and products by:												X
337	482	DK	Aid for private storage					X
338	467	DK	Aid for sugar beet and cane producers - Title IV, chap 1, section 7					X
339	485	DK	Aid in fruit and vegetables sector					X
340	468	DK	Aid in the apiculture sector					X
341	483	DK	Basic payment scheme - Title III, Sections 1, 2, 3 and 5.					X
342	489	DK	Beef and veal payments- title IV, chap 1, Section 11					X
343	486	DK	Export refunds					X
344	499	DK	Information and promotion measures Regulation (EC) N° 3/2008					X
345	496	DK	nil												X
346	492	DK	Payment for agricultural practices beneficial for climate-environment - Title III, chap 3					X
347	477	DK	Payment for areas with natural constraints - Title III, chap 4					X
348	466	DK	Payment for young farmers - Title III, chap 5					X
349	495	DK	Premiums in the sheepmeat and goatmeat sector - title IV, chap 1, Section 10					X
350	469	DK	Redistributive payment - Title III, chap. 2					X
351	476	DK	School fruit and vegetable scheme					X
352	473	DK	School milk scheme					X
353	472	DK	Single area payment scheme - Art.36					X
354	474	DK	Single area payment scheme - title V, chap 2					X
355	470	DK	Single payment scheme - title III					X
356	490	DK	Small farmers scheme -Title V - decoupled payment					X
357	491	DK	Specific support - Title III, chap 5					X
358	484	DK	technical assistance									X
359	493	DK	Technical assistance									X
360	471	DK	Voluntary coupled support - Title IV, chap 1					X
361	917	EE	1.1 Koolitus- ja teavitustegevused (V/B.1.1)	1.1 Training and information activities (V / B.1.1)				X
362	874	EE	1.2 Noorte põllumajandustootjate tegevuse alustamine (V/B.1.2.)	1.2 Setting up of young farmers (V / B.1.2)				X
363	953	EE	1.3.1 - Nõuandeteenuste võimaldamine (V/B.1.4)	1.3.1 - Providing advisory services (V / B.1.4)				X
364	885	EE	1.3.2 - Nõuandesüsteemi arendamine (V/B.1.5)	1.3.2 - Development of advisory system (V / B.1.5)				X
365	938	EE	1.3.3 \x96 Nõuetele vastavuse ja tööohutuse alase nõuandeteenuse võimaldamine (V/B.1.5)	1.3.3 x96 Enabling Compliance and Safety Advisory Service (V / B.1.5)				X
366	890	EE	1.4.1 Investeeringud mikropõllumajandusettevõtete arendamiseks (V/B.1.6)	1.4.1 Investments in the development of micro-enterprises (V / B.1.6)				X
367	879	EE	1.4.2 Investeeringud loomakasvatusehitistesse (V/B.1.6)	1.4.2 Investments in livestock buildings (V / B.1.6)				X
368	898	EE	1.4.3 Investeeringud bioenergia tootmisesse (V/B.1.6)	1.4.3 Investment in bioenergy production (V / B.1.6)				X
369	923	EE	1.5 Metsade majandusliku väärtuse parandamine ja metsasaadustele lisandväärtuse andmine (V/B.1.7)	1.5 Improving the economic value of forests and adding value to forest products (V / B.1.7)				X
370	911	EE	1.6.1 Põllumajandustoodetele ja mittepuiduliste metsasaaduste töötlemine (V/B.1.8)	1.6.1 Processing of agricultural products and non-timber forest products (V / B.1.8)				X
371	959	EE	1.6.2 Põllumajandussektori ja mahepõllumajanudstootmise kohandumine uute väljakutsetega (V/B.1.8)	1.6.2 Adaptation of the agricultural sector and organic farming to new challenges (V / B.1.8)						X
372	929	EE	1.6.3 - Põllumajandustoodete ühisturustamise edendamine (V/B.1.8)	1.6.3 - Promotion of joint marketing of agricultural products (V / B.1.8)				X
373	945	EE	1.7.1 Põllumaj.-, toidu- ja metsandussektori koostöö (V/B.1.9)	1.7.1 Agricultural, food and forestry cooperation (V / B.1.9)				X
374	952	EE	1.8 Põllu- ja metsamajanduse infrastruktuur (V/B.1.10)	1.8 Agricultural and forestry infrastructure (V / B.1.10)				X
375	876	EE	1.9 Tootjarühmade loomine ja arendamine (V/B.1.16)	1.9 Creation and development of producer groups (V / B.1.16)				X
376	897	EE	10.1.1 Keskkonnasõbralik majandamine (IV/A.15)	10.1.1 Environmental Management (IV / A.15)				X
377	924	EE	10.1.5 Kohalikku sorti taimed (IV/A.15)	10.1.5 Plants of local variety (IV / A.15)				X
378	919	EE	10.1.6 Ohustatud tõugu looma kasvatamine (IV/A.15)	10.1.6 Breeding of endangered breeds (IV / A.15)				X
379	913	EE	10.1.7 Poolloodusliku koosluse hooldamise toetus (IV/A.15)	10.1.7 Support for the maintenance of semi-natural communities (IV / A.15)				X
380	904	EE	12.1 NATURA põld (IV/A.17)	12.1 NATURA Field (IV / A.17)				X
381	920	EE	12.2. Natura eramets (IV/A.17)	12.2. Natura Private Forest (IV / A.17)				X
382	921	EE	14 Loomade heaolu (IV/A.19)	14 Animal welfare (IV / A.19)				X
383	934	EE	19. LEADER (IV/A.21 ja IV/A.24)	19. LEADER (IV / A.21 and IV / A.24)							X
384	955	EE	2.1 Ebasoodsamate piirkondade toetus (V/B.2.2)	2.1 Support for less-favored areas (V / B.2.2)				X
385	936	EE	2.2 NATURA põld (V/B.2.3)	2.2 NATURA Field (V / B.2.3)				X
386	937	EE	2.3.1 Keskkonnasõbralik majandamine (V/B.2.4)	2.3.1 Environmental management (V / B.2.4)				X
387	875	EE	2.3.2 Mahepõllumajandusliku tootmise toetus (V/B.2.4)	2.3.2 Support for organic production (V / B.2.4)								X
388	889	EE	2.3.3 Ohustatud tõugu looma kasvatamine (V/B.2.4)	2.3.3 Breeding of endangered breeds (V / B.2.4)				X
389	886	EE	2.3.4 Kohalikku sorti taimed (V/B.2.4)	2.3.4 Plants of local variety (V / B.2.4)						X
390	925	EE	2.3.5 Poolloodusliku koosluse hooldamise toetus (V/B.2.4)	2.3.5 Maintenance support for semi-natural communities (V / B.2.4)				X
391	896	EE	2.4 Loomade karjatamine (V/B.2.5)	2.4 Grazing of animals (V / B.2.5)				X
392	957	EE	2.5.1 Kiviaia rajamise ja taastamise toetus (V/B.2.6)	2.5.1 Support for the construction and restoration of stonework (V / B.2.6)						X
393	893	EE	20. EAFRD Tehniline abi (IV/A.25)	20. EAFRD Technical Assistance (IV / A.25)				X
394	910	EE	3.1 Majandustegevuse mitmekesistamine maapiirkonnas (V/B.3.1)	3.1 Diversification of economic activities in rural areas (V / B.3.1)				X
395	873	EE	3.2.2 Külade uuendamine ja arendamine (V/B.3.5)	3.2.2 Village renewal and development (V / B.3.5)				X
396	900	EE	3.2.2 Lairiba internet	3.2.2 Broadband Internet					X
397	931	EE	4. LEADER (V/B.4.1, V/B.4.3, V/B.4.4, V/B.4.5)	4. LEADER (V / B.4.1, V / B.4.3, V / B.4.4, V / B.4.5)								X					Kim added match with V/B.4.1, lists multiple schemes under V/B.4
398	905	EE	5. Tehniline abi (V/B.5)	5. Technical Assistance (V / B.5)							X
399	927	EE	6.3 Väikeste põllumaj.ev arendamine (IV/A.6)	6.3 Development of Small Farm (IV / A.6)				X
400	908	EE	Ammlehma kasvatamise täiendav otsetoetus	Additional direct aid for suckler cow farming				X
401	912	EE	Ebasoodsamate piirkondade toetus (MAK 2004-2006)	Support for Less Favored Areas (ERDP 2004-2006)								X
402	870	EE	Edendusmeetmed - Piimatooted (VI/B.1)	Promotion Measures - Dairy Products (VI / B.1)				X
403	909	EE	Edendusmeetmed - Puu- ja köögivili (VI/B.1)	Promotion Measures - Fruit and Vegetables (VI / B.1)				X
404	926	EE	EKF 1.1 Riigiabi kalapüügi alaliseks lõpetamiseks	EKF 1.1 State aid for permanent cessation of fishing activities							X
405	887	EE	EKF 1.3 Kalalaevade pardal tehtavad investeeringud ja selektiivsus	EKF 1.3 Investments on board fishing vessels and selectivity					X
406	869	EE	EKF 1.4 Väikesemahuline rannapüük	EKF 1.4 Small-scale coastal fishing							X
407	881	EE	EKF 1.5 Sotsiaal-majanduslikud meetmed	EFF 1.5 Socio-economic measures					X
408	946	EE	EKF 2.1 Vesiviljeluse investeeringutoetus	EKF 2.1 Investment support for aquaculture							X
409	882	EE	EKF 2.2 Sisevete kalanduse toetus	EFF 2.2 Inland fisheries support					X
410	895	EE	EKF 2.3 Investeeringud töötlemisse ja turustamisse	EKF 2.3 Investment in processing and marketing							X
411	950	EE	EKF 3.1 Ühistegevused	EKF 3.1 Joint activities				X
412	916	EE	EKF 3.2 Veeloomastiku ja -taimestiku kaitse ja arendamine	EFF 3.2 Protection and development of aquatic fauna and flora									X
413	930	EE	EKF 3.3 Kalasadamad, lossimiskohad ja varjualused	EKF 3.3 Fishing ports, landing sites and shelters									X
414	948	EE	EKF 3.4 Uute turgude arendamine ja reklaamikampaaniad	EFF 3.4 Developing new markets and advertising campaigns							X
415	906	EE	EKF 3.5 Katseprojektid	EKF 3.5 Pilot projects					X
416	951	EE	EKF 4.1 Kalanduspiirkondade arendamine	EFF 4.1 Development of fisheries areas		depends on the English terminology, just in case pointing out that “fisheries” development in Estonian indicates fishing areas/regions more general and not fish nurseries, aquafarms or anything alike that’s too specific.				X
417	883	EE	Elatustalude kohanemise toetus (VB.1.15)	Support for livestock adaptation (VB.1.15)						X
418	943	EE	Erakorralised meetmed	Emergency measures		“emergency” can be lightened up by using “unplanned”, “unscheduled”, “extraordinary” or smth as opposed to a “disaster”		X
419	884	EE	Eraladustamine, sealiha (III.2)	Private storage, pork (III.2)				X
420	928	EE	Heinaseemne täiendav otsetoetus	Additional direct aid for hay seed		For the consistency it’s “support” not “aid”							X
421	933	EE	Kalanduse turukorraldus	Fisheries market organization		It might be more suitable to use “management” unless “organization” is clear as a verb							X
422	932	EE	Kalandustoodete tootja koolitustoetus	Training aid for fishery products manufacturer		For the consistency it’s “support” not “aid”				X
423	918	EE	Kalandustoodete tootja praktikatoetus	Practice Support for Fishery Products Manufacturer						X
424	949	EE	Keskkonnasõbraliku tootmise toetus (MAK 2004-2006)	Support for environmentally friendly production (MAK 2004-2006)				X
425	880	EE	Koolipiim (III.4)	School Milk (III.4)					X
426	958	EE	Koolipuuvili (III.3)	School Fruit (III.3)				X
427	891	EE	Mahepõllumajandusliku tootmise toetus (MAK 2004-2006)	Support for organic production (ERDP 2004-2006)				X
428	954	EE	Meede 2.7 - Natura 2000 alal asuva erametsamaa kohta antav toetus (V/B.2.10)	Measure 2.7 - Support for private forest land in Natura 2000 area (V / B.2.10)				X
429	941	EE	Mesinduse eritoetus (III.7)	Special beekeeping aid (III.7)				X
430	914	EE	Piimakvoot	Milk quota						X
431	894	EE	Piimalehma kasvatamise täiendav otsetoetus	Additional direct aid for dairy cow farming				X
432	935	EE	Piimasektori eritoetus (I.7)	Special support for the dairy sector (I.7)				X
433	944	EE	Põllukultuuride kasvatamise täiendav otsetoetus	Additional direct aid for crop production		Again change “aid” to “support”				X
434	939	EE	Põllumajanduskindlustustoetus	Agricultural insurance support								X
435	940	EE	Põllumajanduskultuuri täiendav otsetoetus	Additional direct support for agricultural crops								X
436	901	EE	Põllumajanduslik keskkonnatoetus, kiviaiad (MAK 2004-2006)	Agri-environmental support, stone walls (MAK 2004-2006)								X
437	888	EE	Põllumajandusloomade aretustoetus	Support for the breeding of farm animals						X
438	907	EE	Põllumajandustootjate asendamise toetus	Substitution support for farmers									X
439	903	EE	Praktikatoetus	Practice allowance									X
440	947	EE	Puu- ja köögiviljatagatis	Fruit and vegetable guarantee				X
441	902	EE	Riisitagatis	Rice Guarantee						X
442	877	EE	scheme	scheme											X
443	871	EE	Seakasvatuse eritoetus (I.7)	Specific aid for pig production (I.7)				X
444	956	EE	Teraviljatagatis	Cereal Guarantee						X
445	892	EE	Toiduabiprogramm	Food aid program									X
446	915	EE	Toiduabiprogrammid, käibemaks	Food aid programs, VAT									X
447	922	EE	Turuarendustoetus	Market development support									X
448	899	EE	Ühtse pindalatoetuse põhimakse (I.2)	Basic area payment (I.2)				X
449	878	EE	Ute kasvatamise täiendav otsetoetus	Additional direct aid for growing ewes				X
450	942	EE	Ute täiendav otsetoetus	Ute additional direct support		“Ute” is “(female) sheep”		X
451	872	EE	Veise kasvatamise täiendav otsetoetus	Additional direct aid for cattle rearing						X
452	986	ES	I.1 Single payment scheme	I.1 Single payment scheme				X
453	962	ES	I.4 Beef and veal payments	I.4 Beef and veal payments				X
454	969	ES	I.6 Crop specific payment for the cotton	I.6 Crop specific payment for the cotton				X
455	1021	ES	I.7 Specific support	I.7 Specific support				X
456	972	ES	II.10 Reimbursement of appropriations carried over from Financial Year 2014	II.10 Reimbursement of appropriations carried over from Financial Year 2014				X
457	1022	ES	III.10 Aid in the silkworm sector	III.10 Aid in the silkworm sector						X
458	990	ES	III.2 Aid for private storage	III.2 Aid for private storage				X
459	1000	ES	III.3 School fruit and vegetable scheme	III.3 School fruit and vegetable scheme				X
460	995	ES	III.4 School milk scheme	III.4 School milk scheme					X
461	966	ES	III.5 Aid in fruit and vegetables sector	III.5 Aid in fruit and vegetables sector					X
462	997	ES	III.6 Support measures in the wine sector	III.6 Support measures in the wine sector					X
463	994	ES	III.7 Aid in the apiculture sector	III.7 Aid in the apiculture sector				X
464	973	ES	IV/A.15 Agri-environment-climate	IV/A.15 Agri-environment-climate				X
465	970	ES	IV/A.16 Organic farming	IV/A.16 Organic farming				X
466	984	ES	IV/A.18 Payments to areas facing natural or other specifics contraints	IV/A.18 Payments to areas facing natural or other specifics contraints				X
467	998	ES	IV/A.24 Support for LEADER local development (CLLD - community-led local development)	IV/A.24 Support for LEADER local development (CLLD - community-led local development)				X
468	1020	ES	IV/A.25 Technical assistance	IV/A.25 Technical assistance				X
469	1017	ES	IV/A.4 Investments in physical assets	IV/A.4 Investments in physical assets				X
470	999	ES	IV/A.6 Farm and business development	IV/A.6 Farm and business development				X
471	992	ES	IV/A.7 Basic services and village renewal in rural areas	IV/A.7 Basic services and village renewal in rural areas				X
472	993	ES	IV/A.8 Investments in forest area development and improvement of the viability of forests	IV/A.8 Investments in forest area development and improvement of the viability of forests				X
473	971	ES	V/B.1.1 Vocational training and information actions [Med.111]	V/B.1.1 Vocational training and information actions [Med.111]				X
474	983	ES	V/B.1.10 Infrastructure related to the development and adaptation of agriculture and forestry [Med.125]	V/B.1.10 Infrastructure related to the development and adaptation of agriculture and forestry [Med.125]				X
475	1008	ES	V/B.1.11 Restoring agricultural production potential damaged by natural disasters and introducing appropriate prevention actions [Med.126]	V/B.1.11 Restoring agricultural production potential damaged by natural disasters and introducing appropriate prevention actions [Med.126]				X
476	1009	ES	V/B.1.12 Meeting standards based on Union legislation [Med.131]	V/B.1.12 Meeting standards based on Union legislation [Med.131]				X
477	1019	ES	V/B.1.13 Participation of farmers in food quality schemes [Med.132]	V/B.1.13 Participation of farmers in food quality schemes [Med.132]				X
478	991	ES	V/B.1.14 Information and promotion activities [Med.133]	V/B.1.14 Information and promotion activities [Med.133]				X
479	989	ES	V/B.1.18 Holdings undergoing restructuring due to a reform of a common market organisation [Med.144]	V/B.1.18 Holdings undergoing restructuring due to a reform of a common market organisation [Med.144]				X
480	1010	ES	V/B.1.2 Setting up of young farmers [Med.112]	V/B.1.2 Setting up of young farmers [Med.112]				X
481	996	ES	V/B.1.3 Early retirement [Med.113]	V/B.1.3 Early retirement [Med.113]				X
482	1003	ES	V/B.1.4 Use of advisory services [Med.114]	V/B.1.4 Use of advisory services [Med.114]				X
483	1004	ES	V/B.1.5 Setting up of management, relief and advisory services [Med.115]	V/B.1.5 Setting up of management, relief and advisory services [Med.115]				X
484	981	ES	V/B.1.6 Modernisation of agricultural holdings [Med.121]	V/B.1.6 Modernisation of agricultural holdings [Med.121]				X
485	1018	ES	V/B.1.7 Improvement of the economic value of forests [Med.122]	V/B.1.7 Improvement of the economic value of forests [Med.122]				X
486	988	ES	V/B.1.8 Adding value to agricultural and forestry products [Med.123]	V/B.1.8 Adding value to agricultural and forestry products [Med.123]				X
487	963	ES	V/B.1.9 Cooperation for development of new products, processes and technologies in the agriculture and food sector and the forestry sector [Med.124]	V/B.1.9 Cooperation for development of new products, processes and technologies in the agriculture and food sector and the forestry sector [Med.124]				X
488	1006	ES	V/B.2.1 Natural handicap payments to farmers in mountain areas [Med.211]	V/B.2.1 Natural handicap payments to farmers in mountain areas [Med.211]				X
489	1001	ES	V/B.2.11 Forest-environment payments [Med.225]	V/B.2.11 Forest-environment payments [Med.225]				X
490	977	ES	V/B.2.12 Restoring forestry potential and introducing prevention actions [Med.226]	V/B.2.12 Restoring forestry potential and introducing prevention actions [Med.226]				X
491	987	ES	V/B.2.13 Non-productive investments [Med.227]	V/B.2.13 Non-productive investments [Med.227]				X
492	1016	ES	V/B.2.2 Payments to farmers in areas with handicaps, other than mountain areas [Med.212]	V/B.2.2 Payments to farmers in areas with handicaps, other than mountain areas [Med.212]				X
493	1013	ES	V/B.2.3 Natura 2000 payments and payments linked to Directive 2000/60/EC (WFD) [Med.213]	V/B.2.3 Natura 2000 payments and payments linked to Directive 2000/60/EC (WFD) [Med.213]				X
494	979	ES	V/B.2.4 Agri-environment payments [Med.214]	V/B.2.4 Agri-environment payments [Med.214]				X
495	1012	ES	V/B.2.5 Animal welfare payments [Med.215]	V/B.2.5 Animal welfare payments [Med.215]				X
496	978	ES	V/B.2.6 Non-productive investments [Med.216]	V/B.2.6 Non-productive investments [Med.216]				X
497	975	ES	V/B.2.7 First afforestation of agricultural land [Med.221]	V/B.2.7 First afforestation of agricultural land [Med.221]				X
498	1015	ES	V/B.2.9 First afforestation of non-agricultural land [Med.223]	V/B.2.9 First afforestation of non-agricultural land [Med.223]				X
499	980	ES	V/B.3.1 Diversification into non-agricultural activities [Med.311]	V/B.3.1 Diversification into non-agricultural activities [Med.311]				X
500	976	ES	V/B.3.2 Business creation and development [Med.312]	V/B.3.2 Business creation and development [Med.312]				X
501	967	ES	V/B.3.3 Encouragement of tourism activities [Med.313]	V/B.3.3 Encouragement of tourism activities [Med.313]				X
502	961	ES	V/B.3.4 Basic services for the economy and rural population [Med.321]	V/B.3.4 Basic services for the economy and rural population [Med.321]				X
503	974	ES	V/B.3.5 Village renewal and development [Med.322]	V/B.3.5 Village renewal and development [Med.322]				X
504	968	ES	V/B.3.6 Conservation and upgrading of the rural heritage [Med.323]	V/B.3.6 Conservation and upgrading of the rural heritage [Med.323]				X
505	1005	ES	V/B.3.7 Training and information [Med.331]	V/B.3.7 Training and information [Med.331]				X
506	960	ES	V/B.4.1 Implementing local development strategies. Competitiveness [Med.411]	V/B.4.1 Implementing local development strategies. Competitiveness [Med.411]				X
507	982	ES	V/B.4.2 Implementing local development strategies. Environment/land management [Med.412]	V/B.4.2 Implementing local development strategies. Environment/land management [Med.412]				X
508	1011	ES	V/B.4.3 Implementing local development strategies. Quality of life/diversification [Med.413]	V/B.4.3 Implementing local development strategies. Quality of life/diversification [Med.413]				X
509	985	ES	V/B.4.4 Implementing cooperation projects [Med.421]	V/B.4.4 Implementing cooperation projects [Med.421]				X
510	1002	ES	V/B.4.5 Running the local action group, acquiring skills and animating the territory [Med.431]	V/B.4.5 Running the local action group, acquiring skills and animating the territory [Med.431]				X
511	965	ES	V/B.5 Technical assistance [Med.511]	V/B.5 Technical assistance [Med.511]							X
512	964	ES	VI/B.1 Information and promotion measures	VI/B.1 Information and promotion measures				X
513	1014	ES	VI/C.1 POSEI	VI/C.1 POSEI				X
514	1007	ES	Z/CAMP_ANT Measures of previous campaings corresponding to support schemes that are not in force	Z/CAMP_ANT Measures of previous campaings corresponding to support schemes that are not in force									X
515	1023	FR	I.1 - Aide unique découplée à la surface (DPU)	I.1 - Single decoupled surface aid (DPU)						X
516	1024	FR	I.4 - Primes pour la viande bovine	I.4 - Premiums for beef and veal				X
517	1025	FR	I.7 - Soutiens couplés spécifiques	I.7 - Specific coupled supports				X
518	1026	FR	II.10 - Remboursement de la discipline financière	II.10 - Reimbursement of financial discipline				X
519	1027	FR	III.1 - Intervention publique	III.1 - Public intervention				X
520	1028	FR	III.10 - Aide pour le secteur du ver à soie	III.10 - Aid for the silkworm sector						X
521	1029	FR	III.11 - Aide aux opérateurs oléicoles	III.11 - Aid to olive growers							X
522	1030	FR	III.2 - Aide au stockage privé	III.2 - Private storage aid				X
523	1031	FR	III.3 - Aide fruits et légumes à l'école	III.3 - Help fruit and vegetables at school				X
524	1032	FR	III.4 - Aide lait à l'école	III.4 - Milk help at school					X
525	1033	FR	III.5 - Aide dans le secteur des fruits et légumes	III.5 - Aid in the fruit and vegetable sector					X
526	1034	FR	III.6 - Soutien au secteur vitivinicole	III.6 - Support to the wine sector					X
527	1035	FR	III.7 - Aide dans le secteur de l'apiculture	III.7 - Aid in the apiculture sector				X
528	1036	FR	IV/A.15 - Soutien agroenvironnement-climat	IV / A.15 - Agri-environment and climate support				X
529	1037	FR	IV/A.18 - Aide aux zones soumises à des contraintes naturelles	IV / A.18 - Assistance to areas subject to natural constraints				X
530	1038	FR	IV/A.3 - Aide aux systèmes de qualité	IV / A.3 - Help with quality systems				X
531	1039	FR	IV/A.4 - Soutien aux investissements physiques	IV / A.4 - Support for physical investments				X
532	1040	FR	IV/A.6 - Développement des exploitations agricoles et des entreprises	IV / A.6 - Development of agricultural holdings and enterprises				X
533	1041	FR	IV/A.8 - Aide aux investissements forestiers	IV / A.8 - Aid for forest investments				X
534	1042	FR	R - Reversements	R - Reversals									X
535	1043	FR	V/B.1.1 - Soutien formation professionnelle et actions d'information	V / B.1.1 - Support for vocational training and information actions				X
536	1044	FR	V/B.1.10 - Aide développement infrastructures agricoles et forestières	V / B.1.10 - Agricultural and forestry infrastructure development aid				X
537	1045	FR	V/B.1.11 - Restauration du potentiel agricole et mesures de prévention	V / B.1.11 - Restoration of agricultural potential and preventive measures				X
538	1046	FR	V/B.1.12 - Mesures d'adaptation aux normes communautaires	V / B.1.12 - Measures to adapt to Community standards				X
539	1047	FR	V/B.1.13 - Soutien participation à des régimes de qualité alimentaire	V / B.1.13 - Support for participation in food quality schemes				X
540	1048	FR	V/B.1.14 - Soutien groupements producteurs régimes qualité alimentaire	V / B.1.14 - Support producer groups food quality schemes				X
541	1049	FR	V/B.1.2 - Aide à l'installation des jeunes agriculteurs	V / B.1.2 - Aid for the establishment of young farmers				X
542	1050	FR	V/B.1.3 - Retraite anticipée agriculteurs et travailleurs agricoles	V / B.1.3 - Early retirement farmers and agricultural workers				X
543	1051	FR	V/B.1.4 - Services de conseil par les agriculteurs et sylviculteurs	V / B.1.4 - Consulting services by farmers and foresters				X
544	1052	FR	V/B.1.6 - Soutien à la modernisation des exploitations agricoles	V / B.1.6 - Support for the modernization of farms				X
545	1053	FR	V/B.1.7 - Aide à l'amélioration de la valeur économique des forêts	V / B.1.7 - Aid for improving the economic value of forests				X
546	1054	FR	V/B.1.8 - Aide à la valorisation des produits agricoles et sylvicoles	V / B.1.8 - Aid for the valorisation of agricultural and forestry products				X
547	1055	FR	V/B.1.9 - Coopération secteurs agricoles, alimentaires et forestiers	V / B.1.9 - Cooperation in the agricultural, food and forestry sectors				X
548	1056	FR	V/B.2.1 - Soutien handicaps naturels en zones de montagne	V / B.2.1 - Support for natural handicaps in mountain areas				X
549	1057	FR	V/B.2.12 - Aide prévention et réparation des dommages forestiers	V / B.2.12 - Aid for the prevention and repair of forest damage				X
550	1058	FR	V/B.2.13 - Aide pour les investissements non-productifs forestiers	V / B.2.13 - Aid for non-productive forest investments				X
551	1059	FR	V/B.2.4 - Aides agroenvironnementales (MAE)	V / B.2.4 - Agri-environmental aid (EAW)				X
552	1060	FR	V/B.2.6 - Aide pour les investissements non-productifs	V / B.2.6 - Aid for non-productive investments				X
553	1061	FR	V/B.2.7 - Aide au premier boisement des terres agricoles	V / B.2.7 - Aid for first afforestation of agricultural land				X
554	1062	FR	V/B.2.8 - Aide à première installation de systèmes agroforestiers	V / B.2.8 - Aid for first installation of agroforestry systems				X
555	1063	FR	V/B.3.1 - Soutien de la diversification vers activités non-agricoles	V / B.3.1 - Support for diversification to non-agricultural activities				X
556	1064	FR	V/B.3.2 - Aide création et développement microentreprises	V / B.3.2 - Microenterprise creation and development assistance				X
557	1065	FR	V/B.3.3 - Soutien de la promotion des activités touristiques	V / B.3.3 - Support for the Promotion of Tourism Activities				X
558	1066	FR	V/B.3.4 - Aides aux services de base économie et population rurale	V / B.3.4 - Aid to basic services economy and rural population				X
559	1067	FR	V/B.3.6 - Aide à la conservation et mise en valeur du patrimoine rural	V / B.3.6 - Aid for the conservation and enhancement of the rural heritage				X
560	1068	FR	V/B.3.7 - Aide formation et information acteurs économiques axe 3	V / B.3.7 - Training and information support for economic actors axis 3				X
561	1069	FR	V/B.3.8 - Aide animation de stratégie locale de développement	V / B.3.8 - Local development strategy animation help				X
562	1070	FR	V/B.4.1 - LEADER - volet compétitivité	V / B.4.1 - LEADER - competitiveness component				X
563	1071	FR	V/B.4.2 - LEADER - volet gestion de l'environnement et des terres	V / B.4.2 - LEADER - environmental and land management component				X
564	1072	FR	V/B.4.3 - LEADER - volet qualité de vie et diversification	V / B.4.3 - LEADER - quality of life and diversification component				X
565	1073	FR	V/B.4.4 - LEADER - coopération transnationale et interterritoriale	V / B.4.4 - LEADER - transnational and interterritorial cooperation				X
566	1074	FR	V/B.4.5 - LEADER - volet fonctionnement du groupe d'action locale	V / B.4.5 - LEADER - operation component of the local action group				X
567	1075	FR	V/B.5 - LEADER - volet assistance technique	V / B.5 - LEADER - technical assistance component							X
568	1076	FR	VI/B.1 - Soutien actions d'information et de promotion (Reg 3/2008)	VI / B.1 - Support for information and promotion actions (Reg 3/2008)				X
569	1077	FR	VI/C.1 - Aides POSEI	VI / C.1 - POSEI aid				X
570	143	GB	Adding value to agricultural and forestry products					X
571	150	GB	Additional amounts of aid							X
572	136	GB	Advisory services, farm management and farm relief services									X
573	167	GB	Agri-environment payments					X
574	172	GB	Agri-environment-climate					X
575	157	GB	Aid for private storage					X
576	160	GB	Aid in fruit and vegetables sector					X
577	137	GB	Aid in the apiculture sector					X
578	173	GB	Animal welfare									X
579	138	GB	Basic services and village renewal in rural areas									X
580	165	GB	Basic services for the economy and rural population					X
581	179	GB	Business creation and development									X
582	186	GB	Conservation and upgrading of the rural heritage					X
583	170	GB	Cooperation							X
584	146	GB	Development of new products, processes and technologies					X
585	148	GB	Diversification into non-agricultural activities					X
586	135	GB	Encouragement of tourism activities					X
587	164	GB	Export refunds					X
588	181	GB	Farm and business development									X
589	154	GB	First afforestation of agricultural land					X
590	183	GB	First afforestation of non-agricultural land					X
591	139	GB	Forest environmental and climate services and forest conservation					X
592	176	GB	Forest-environment payments				(Kim removed x from Best of multiple matches as this is a perfect match)	X
593	159	GB	Implementing cooperation projects									X
594	149	GB	Implementing local development strategies. Competitiveness					X
595	171	GB	Implementing local development strategies. Environment/land management					X
596	141	GB	Implementing local development strategies. Quality of life/diversification					X
597	142	GB	Improvement of the economic value of forests					X
598	134	GB	Infrastructure related to the development and adaptation of agriculture and forestry					X
599	180	GB	Investment in forest area development and improvement of the viability of forests					X
600	175	GB	Investments in physical assets					X
601	152	GB	Knowledge transfer and information actions					X
602	166	GB	Modernisation of agricultural holdings					X
603	184	GB	Non-productive investments									X
604	156	GB	Organic farming					X
605	155	GB	Other direct aids							X
606	162	GB	Payments to areas facing natural and other specific constraints					X
607	140	GB	Payments to farmers in areas with handicaps, other than mountain areas					X
608	177	GB	Promotion measures									X					(added X for best of multiple, was missing an X here, already matched in Put all here)
609	163	GB	Quality schemes for agricultural products and foodstuffs					X
610	151	GB	Reimbursement of financial discipline					X
611	185	GB	Restoring agricultural production potential damaged by natural disasters									X
612	182	GB	Running the local action group, acquiring skills and animating the territory					X
613	147	GB	School milk scheme					X
614	144	GB	Single area payment scheme									X
615	178	GB	Skills acquisition, animation and implementation of local development strategies									X
616	161	GB	Support for Leader local development					X
617	158	GB	Technical assist									X
618	153	GB	Technical Assistance									X
619	169	GB	Training and information					X
620	174	GB	Use of advisory services									X
621	168	GB	Village renewal and development					X
622	145	GB	Vocational training and information actions					X
623	1078	GR	I.1 Καθεστώς ενιαίας ενίσχυσης – τίτλος III (ΕΓΤΕ)	.1 Single Payment Scheme - Title III (EAGF)				X
624	1079	GR	I.3 Ενίσχυση για παραγωγούς ζαχαροτεύτλων και ζαχαροκάλαμου Τίτλος IV κεφ. 1 τμήμα 7 (ΕΓΤΕ)	I.3 Aid for sugar beet and cane producers Title IV, Chapter 1, Section 7 (EAGF)				X
625	1080	GR	I.6 Ειδική ενίσχυση για το βαμβάκι — τίτλος IV κεφ. 1 τμήμα 6 (ΕΓΤΕ)	I.6 Special aid for cotton - Title IV, Chapter 1, Section 6 (EAGF)				X
626	1081	GR	I.7 Ειδική στήριξη — Τίτλος III, κεφ. 5 (ΕΓΤΕ)	I.7 Special support - Title III, Chapter 5 (EAGF)				X
627	1082	GR	III.10 Ενισχύσεις στον τομέα των μεταξοσκωλήκων - κανονισμός (ΕΕ) αριθ. 1234/2007 (ΕΓΤΕ)	III.10 Aid for silkworms - Regulation (EU)1234/2007 (EAGF)						X
628	1083	GR	III.11 Μέτρα βελτίωσης της ποιότητας (ΕΓΤΕ)	III.11 Quality improvement measures (EAGF)		KIM: possible match with I.7, EAGF, Title III, and quality improvement. But already perfect match there, did not add.							X
629	1084	GR	III.12 Μεταβατική ενίσχυση για τα οπωροκηπευτικά — Λοιπά προϊόντα πλην τομάτας (ΕΓΤΕ)	III.12 Transitional aid for fruit and vegetables - Products other than tomatoes (EAGF)		KIM: possible match with III.4, EAGF, fruit + veg. Tomatoes not mentioned anywhere in EU description. But already perfect match there, did not add.							X
630	1085	GR	III.13 Λοιπά (άμεσες ενισχύσεις) (ΕΓΤΕ)	III.13 Other (direct payments) (EAGF)		KIM: possible match II.7, EAGF. Could also be II.1. But already perfect matches there, did not add.							X
631	1086	GR	III.16 Επίλυση διαφορών (ΕΓΤΕ)	III.16 Dispute settlement (EAGF)									X
632	1087	GR	III.17 Εκκαθάριση των λογαριασμών του Ευρωπαϊκού Γεωργικού Ταμείου Εγγυήσεων — Έσοδα με ειδικό προορισμό\xa0 (ΕΓΤΕ)	III.17 Clearance of accounts of the European Agricultural Guarantee Fund - Assigned revenue (EAGF)		KIM: possible Match II.10, EAGF , reimbursement of appropriations. But already perfect match there, did not add.							X
633	1088	GR	III.18 Παρατυπίες του Ευρωπαϊκού Γεωργικού Ταμείου Εγγυήσεων — Έσοδα με ειδικό προορισμό (ΕΓΤΕ)	III.18 Irregularities in the European Agricultural Guarantee Fund - Assigned revenue (EAGF)		KIM: Possible match II.10, EAGF , reimbursement of appropriations. But already perfect match there, did not add.							X
634	1089	GR	III.4 Πρόγραμμα προώθησης της κατανάλωσης γάλακτος στα σχολεία (ΕΓΤΕ)	III.4 School milk promotion program (EAGF)					X
635	1090	GR	III.5 Ενίσχυση στον τομέα των οπωροκηπευτικών (ΕΓΤΕ)	III.5 Aid for fruit and vegetables (EAGF)					X
636	1091	GR	III.6 Μέτρα στήριξης του αμπελοοινικού τομέα (ΕΓΤΕ)	III.6 Support measures for the wine sector (EAGF)					X
637	1092	GR	III.7 Ενίσχυση στον τομέα της μελισσοκομίας (ΕΓΤΕ)	III.7 Aid for beekeeping (EAGF)				X
638	1093	GR	V/B.1.10 Βελτίωση και ανάπτυξη της υποδομής που σχετίζεται με την ανάπτυξη και προσαρμογή της γεωργίας και της δασοκομίας (ΕΓΤΑΑ)	V / B.1.10 Improving and developing the infrastructure related to the development and adaptation of agriculture and forestry (EAFRD)				X
639	1094	GR	V/B.1.13 Στήριξη γεωργών που συμμετέχουν σε συστήματα για την ποιότητα τροφίμων (ΕΓΤΑΑ)	V / B.1.13 Support to farmers participating in food quality schemes (EAFRD)				X
640	1095	GR	V/B.1.18 Στήριξη γεωργικών εκμεταλλεύσεων υπό αναδιάρθρωση λόγω μεταρρύθμισης κοινής οργάνωσης αγοράς (ΕΓΤΑΑ)	V / B.1.18 Support for farms undergoing restructuring following a reform of the common organization of the market (EAFRD)				X
641	1096	GR	V/B.1.2 Εγκατάσταση νέων γεωργών. (ΕΓΤΑΑ)	V / B.1.2 Setting up of young farmers.(EAFRD)				X
642	1097	GR	V/B.1.3 Πρόωρη συνταξιοδότηση γεωργών και γεωργικών εργατών. (ΕΓΤΑΑ)	V / B.1.3 Early retirement of farmers and agricultural workers.(EAFRD)				X
643	1098	GR	V/B.1.6 Εκσυγχρονισμός των γεωργικών εκμεταλλεύσεων (ΕΓΤΑΑ)	V / B.1.6 Modernization of agricultural holdings (EAFRD)				X
644	1099	GR	V/B.1.8 Αύξηση της προστιθέμενης αξίας των γεωργικών και δασικών προϊόντων (ΕΓΤΑΑ)	V / B.1.8 Increasing the added value of agricultural and forestry products (EAFRD)				X
645	1100	GR	V/B.2.1 Ενισχύσεις λόγω φυσικών μειονεκτημάτων στους γεωργούς ορεινών περιοχών (ΕΓΤΑΑ)	V / B.2.1 Natural handicap payments to mountain farmers (EAFRD)				X
646	1101	GR	V/B.2.12 Αποκατάσταση του δασοκομικού δυναμικού και εισαγωγή δράσεων πρόληψης (ΕΓΤΑΑ)	V / B.2.12 Restoring forestry potential and introducing prevention actions (EAFRD)				X
647	1102	GR	V/B.2.2 Ενισχύσεις στους γεωργούς περιοχών με μειονεκτήματα, εκτός των ορεινών περιοχών. (ΕΓΤΑΑ)	V / B.2.2 Aid to farmers in disadvantaged areas outside mountain areas.(EAFRD)				X
648	1103	GR	V/B.2.4 Γεωργοπεριβαλλοντικές ενισχύσεις. (ΕΓΤΑΑ)	V / B.2.4 Agri-environment payments.(EAFRD)				X
649	1104	GR	V/B.2.6 Στήριξη για μη παραγωγικές επενδύσεις. (ΕΓΤΑΑ)	V / B.2.6 Support for non-productive investments.(EAFRD)				X
650	1105	GR	V/B.2.7 Πρώτη δάσωση γεωργικής γης. (ΕΓΤΑΑ)	V / B.2.7 First afforestation of agricultural land.(EAFRD)				X
651	1106	GR	V/B.3.1 Διαφοροποίηση προς μη γεωργικές δραστηριότητες. (ΕΓΤΑΑ)	V / B.3.1 Differentiation to non-agricultural activities.(EAFRD)				X
652	1107	GR	V/B.3.2 Στήριξη της δημιουργίας και ανάπτυξης πολύ μικρών επιχειρήσεων με στόχο την προώθηση της επιχειρηματικότητας και την ανάπτυξη του οικονομικού ιστού (ΕΓΤΑΑ)	V / B.3.2 Support for the creation and development of micro-enterprises aimed at promoting entrepreneurship and the development of the economic fabric (EAFRD)				X
653	1108	GR	V/B.3.3 Ενθάρρυνση τουριστικών δραστηριοτήτων. (ΕΓΤΑΑ)	V / B.3.3 Encouragement of tourist activities.(EAFRD)				X
654	1109	GR	V/B.3.4 Μέτρα για τη βελτίωση της ποιότητας ζωής στις αγροτικές περιοχές, τα οποία περιλαμβάνουν Βασικές υπηρεσίες για την οικονομία και τον αγροτικό πληθυσμό. (ΕΓΤΑΑ)	V / B.3.4 Measures to improve the quality of life in rural areas, including Basic Services for the Economy and the Rural Population.(EAFRD)				X
655	1110	GR	V/B.3.5 Μέτρα για τη βελτίωση της ποιότητας ζωής στις αγροτικές περιοχές, τα οποία περιλαμβάνουν Ανάπλαση και ανάπτυξη χωριών. (ΕΓΤΑΑ)	V / B.3.5 Measures to improve the quality of life in rural areas, including regeneration and village development.(EAFRD)				X
656	1111	GR	V/B.3.6 Διατήρηση και αναβάθμιση της αγροτικής κληρονομιάς. (ΕΓΤΑΑ)	V / B.3.6 Conservation and upgrading of the rural heritage.(EAFRD)				X
657	1112	GR	V/B.3.8 Απόκτηση δεξιοτήτων και συντονισμός με στόχο την προπαρασκευή και υλοποίηση μιας στρατηγικής τοπικής ανάπτυξης. (ΕΓΤΑΑ)	V / B.3.8 Skills acquisition and coordination to prepare and implement a local development strategy.(EAFRD)				X
658	1113	GR	V/B.4.1 Ανταγωνιστικότητα (ΕΓΤΑΑ)	V / B.4.1 Competitiveness (EAFRD)				X
659	1114	GR	V/B.4.3 Ποιότητα ζωής/διαφοροποίηση (ΕΓΤΑΑ)	V / B.4.3 Quality of life / diversification (EAFRD)				X
660	1115	GR	V/B.4.4 Διεθνική και διαπεριφερειακή συνεργασία (ΕΓΤΑΑ)	V / B.4.4 Transnational and interregional cooperation (EAFRD)				X
661	1116	GR	V/B.5 Τεχνική βοήθεια (ΕΓΤΑΑ)	V / B.5 Technical Assistance (EAFRD)					X
662	1117	GR	VI/Β.1 Μέτρα ενημέρωσης και προώθησης για τα γεωργικά προϊόντα και τον τρόπο παραγωγής τους, καθώς και για τα προϊόντα διατροφής με βάση γεωργικά προϊόντα (ΕΓΤΕ)	VI / B.1 Information and promotion measures for agricultural products and their mode of production, as well as foodstuffs based on agricultural products (EAGF)				X
663	1118	GR	VI/Δ.1 Μικρά νησιά του Αιγαίου Πελάγους (ΕΓΤΕ)	VI / D.1 Small Aegean Islands (EAGF)				X
664	1119	GR	ΙΙ.10 Επιστροφή των πιστώσεων που μεταφέρθηκαν από το οικονομικό έτος 2014, άρθρο 26 παράγραφος 5 (ΕΓΤΕ)	II.10 Repayment of appropriations carried over from the financial year 2014, Article 26 (5) (EAGF)						X
665	189	HR	Dopunska premija za ovce i koze - koze	Supplementary premium for sheep and goats								X
666	213	HR	Dopunska premija za ovce i koze - mliječne ovce	Supplementary premium for sheep and goats - dairy sheep								X
667	187	HR	Dopunska premija za ovce i koze - ovce koje nisu mliječne	Supplementary premium for sheep and goats - non-dairy sheep								X
668	208	HR	Ekološka poljoprivredna proizvodnja	Organic farming				X
669	217	HR	Financiranje dodatnih nacionalnih izravnih plaćanja za Hrvatsku - Mjera 18	Financing additional national direct payments for Croatia - Measure 18				X
670	205	HR	Integrirana poljoprivredna proizvodnja	Integrated agricultural production				X
671	201	HR	Intervencije u poljoprivredi	Interventions in agriculture						X
672	195	HR	Investicijska potpora u poljoprivredi i ribarstvu	Investment support in agriculture and fisheries								X
673	215	HR	Izravna plaćanja u poljoprivredi	Direct payments in agriculture				X
674	218	HR	Izvanredne mjere potpore - proizvođači koji nisu članovi proizvođačkih organizacija - povlačenje	Extraordinary support measures - producers who are not members of producer organizations - withdrawal									X
675	194	HR	Obnavljanje poljoprivrednog proizvodnog potencijala narušenog elementarnim nepogodama i katastrofalnim događajima - Mjera 5	Restoration of agricultural production potential damaged by natural disasters and catastrophic events - Measure 5				X
676	212	HR	Očuvanje izvornih i zaštićenih pasmina domaćih životinja	Preservation of native and protected breeds of domestic animals						X
677	210	HR	Očuvanje izvornih i zaštićenih vrsta i kultivara poljoprivrednog bilja	Preservation of the original and protected species and cultivars of agricultural plants								X
678	193	HR	Osiguranje od mogućih šteta proizvodnji u poljoprivredi	Insurance against possible damage to production in agriculture								X
679	202	HR	Posebna potpora - Specifična potpora	Special support - Specific support				X
680	199	HR	Posebna potpora za pčelarstvo	Special support for beekeeping				X
681	198	HR	Potpora dohotku nekomercijalnim poljoprivrednicima	Support for income to non-commercial farmers								X
682	196	HR	Potpore u ribarstvu	Support for fishing									X
683	214	HR	Premija za krave dojilje	Suckler cow premium				X
684	197	HR	Premija za ovce i koze - koze	Premium for sheep and goats - goats								X
685	192	HR	Premija za ovce i koze - mliječne ovce	Premiums for sheep and goats - dairy sheep								X
686	203	HR	Premija za ovce i koze - ovce koje nisu mliječne	Premium for sheep and goats - non-dairy sheep								X
687	190	HR	Privremena obustava ribolovne aktivnosti	Temporary suspension of fishing activities								X
688	188	HR	Program distribucije voća u školama - komunikacija	Fruit Distribution Program in Schools - Communication				X
689	209	HR	Program distribucije voća u školama - praćenje - evaluacija	Fruit distribution program in schools - monitoring - evaluation				X
690	211	HR	Program distribucije voća u školama - proizvodi	Fruit distribution program in schools - products				X
691	207	HR	Program jedinstvenih plaćanja	A unique payment program	Single payment program			X
692	219	HR	Proizvodne investicije u akvakulturi	Production investments in aquaculture									X
693	206	HR	Promidžba	Promotions	Promotion							X
694	204	HR	Promotivne manifestacije	Promotional manifestations	Promotional events							X
695	216	HR	Restrukturiranje i prenamjena vinograda	Restructuring and conversion of vineyards				X
696	191	HR	Teži uvjeti gospodarenja u poljoprivredi	Harder management conditions in agriculture	Hard management conditions in agriculture					X
697	200	HR	Ulaganje	Investing									X
698	220	HU	108/2013. (XI.28.) VM rendelet - ÉLIP kamattámogatás de minimis (Nemzeti, Nemzeti)	108/2013.(XI.28.) VM Decree - ÉLIP interest rate subsidy de minimis (National, National)	108/2013.(XI.28.) VM Decree - ÉLIP de minimis interest rate aid (National, National)	VM = 'Vidékfejlesztési Minisztérium' (Ministry of Rural Development) (As of today 'Agrárminisztérium') ÉLIP ("élelmiszeripari" = food sector) (aims to increase competitveness) Subsidy given to all food businesses registered, who applied for a loan from the Hungarian Development Bank (MFB - Magyar Fejlesztési Bank). https://net.jogtar.hu/jogszabaly?docid=A1500048.FM	Closest option: IV/A.4 (The subsidy is availabe for entrepreneurs of the food sector. It can be assumed that the aim of the subsidy aligns well with this section, which in general aims to improve the overall performace, sustainability, and development of regions. Although this scheme only concerns the food sector.)			X
699	221	HU	37/2014. (IV. 4.) VM rendelet - a fûszerpaprika-termelõk de minimis támogatása (Nemzeti, Nemzeti)	37/2014. (IV. 4.) VM Decree - de minimis support for spice paprika producers (National, National)	37/2014. (IV. 4.) VM Decree - de minimis aid for paprika producers (National, National)					X
700	222	HU	4/2014. (I.27.) VM rendelet - Méhészeti jármûvek üzemeltetési de minimis támogatás (Nemzeti, Nemzeti)	4/2014. (I.27.) VM Decree - De minimis aid for operation of beekeeping vehicles (National, National)	-				X
701	223	HU	4/2014. (IX. 1.) FM rendelet - meggyfeldolgozás feldolgozási de minimis támogatása (Nemzeti, Nemzeti)	4/2014. (IX. 1.) FM - de minimis support for processing sour cherries (National, National)	4/2014. (IX. 1.) FM decree - de minimis aid for processing sour cherries (National, National)				X
702	224	HU	4/2014. (IX. 1.) FM rendelet - meggyfeldolgozás közraktározási de minimis támogatása (Nemzeti, Nemzeti)	4/2014. (IX. 1.) FM - de minimis support for public storage of sour cherry processing (National, National)	4/2014. (IX. 1.) FM Decree - de minimis aid for public storage of sour cherry processing (National, National)				X
703	225	HU	94/2013. (X.10.) VM rendelet-kkv kezesség de minimis támogatás (Nemzeti, Nemzeti)	94/2013. (X.10.) VM Decree-SME Guarantee de minimis aid (National, National)	94/2013. (X.10.) VM Decree - de minimis aid to finance guarantee fees to SMEs (National, National)	This is also to ensure the competitiveness of SMEs of the agricultural sector https://net.jogtar.hu/jogszabaly?docid=a1300094.vm	Closest option: IV/A.4 (The subsidy is availabe for SMEs from the agricultural/forestry/fisheries sector. It can be assumed that the aim of the subsidy aligns well with this section, which in general aims to improve the overall performace, sustainability, and development of regions.)			X
704	226	HU	A kéknyelv immunizálással kapcsolatos költségek mezõgazdasági csekély összegû támogatása (Nemzeti, Nemzeti)	Support for the costs of bluetongue immunization in agriculture (National, National)	Agricultural de minimis aid for bluetongue immunization cost (National, National)							X
705	227	HU	A szõlõfeldolgozás és a borkészítés során keletkezõ melléktermékek támogatással történõ lepárlásának támogatása (EMGA, EU)	Aid for the distillation of by-products of vine processing and winemaking (EAGF, EU) \ t	-			X
706	228	HU	Agrár Forgóeszköz Hitelprogram kapcsán igénybe vehetõ kamattámogatás (Nemzeti, Nemzeti)	Interest rate subsidy for the Agricultural Revolving Credit Facility (National, National)	Interest rate aid related to the Agrarian Current Asset Credit Program, in which enterprises pursuing livestock farming and plant production activities can take part. (Link: https://www.mfb.hu/maganszemelyek/mfb-agrar-forgoeszkoz-hitelprogram-2020-t11-p11 )	(In 47/2015. (VIII. 12.) FM decree https://net.jogtar.hu/jogszabaly?docid=A1500047.FM FM = 'Földművelésügyi Minisztérium' (Agricultural Ministry) (which is today called 'Agrárminisztérium' - same translation in English)	Closest option: IV/A.4 (The subsidy is availabe for SMEs from the agricultural/forestry/fisheries sector. It can be assumed that the aim of the subsidy aligns well with this section, which in general aims to improve the overall performace, sustainability, and development of regions.)			X
707	229	HU	Agrár-környezetgazdálkodás (EMGA (NVT), EU)	Agri-environmental management (EAGF, EU)	-							X
708	230	HU	Agrár-környezetgazdálkodás (EMGA (NVT), Nemzeti)	Agri-environmental management (EAGF, National)	-							X
709	231	HU	Agrár-környezetgazdálkodás (EMVA, EU)	Agri-environmental management (EAFRD, EU)	-							X
710	232	HU	Agrár-környezetgazdálkodás (EMVA, Nemzeti)	Agri-environmental management (EAFRD, National)	-							X
711	233	HU	Agrárerdészeti rendszerek (EMVA, EU)	Agrarian systems (EAFRD, EU)	Agroforestry systems (EAFRD, EU)		IV/A.10 (or potentially V/B.2.8) (It is rather general as you can see from the translation)					X
712	234	HU	Agrárerdészeti rendszerek (EMVA, Nemzeti)	Agrarian systems (EAFRD, National)	Agroforestry systems (EAFRD, National)		IV/A.10 (or potentially V/B.2.8) (It is rather general as you can see from the translation)					X
713	235	HU	Állatbetegségek és zoonózis felszámolása (EMGA, EU)	Elimination of animal diseases and zoonoses (EAGF, EU)	Elimination of animal diseases and zoonosis (EAGF, EU)							X
714	236	HU	Állatbetegségek és zoonózis felszámolása (Nemzeti, Nemzeti)	Elimination of animal diseases and zoonoses (National, National)	Elimination of animal diseases and zoonosis (National, National)							X
715	237	HU	Állatbetegségek megelõzésének támogatása (baromfi) (Nemzeti, Nemzeti)	Support for the prevention of animal diseases (poultry) (National, National)	Aid for the prevention of animal diseases (poultry) (National, National)							X
716	238	HU	Állatbetegségek megelõzésének támogatása (egyéb) (Nemzeti, Nemzeti)	Support for the prevention of animal diseases (other) (National, National)	Aid for the prevention of animal diseases (other) (National, National)							X
717	239	HU	Állati hulla ártalmatlanítása (Nemzeti, Nemzeti)	Animal Cull Disposal (National, National)	Animal Carcass Disposal (National, National)	A state aid for animal carcass disposal. In 56/2008. (IV. 25.) FVM rendelet https://net.jogtar.hu/jogszabaly?docid=A0800056.FVM FVM ('Földművelésügyi és Vidékfejlesztési Minisztérium' - Ministry of Agriculture and Rural Development, as of today 'Agrárminisztérium')	Best match: I.7 (The only regulations mentioning carcasses in no. I and III., this section in no. 1 is the one closest to it. It refers to Article 71, which talks about animal disease outbreaks.)			X
718	240	HU	Állatjóléti támogatás - Tenyészkoca (Nemzeti, Nemzeti)	Animal Welfare Support - Breeding Sow (National, National)	Animal Welfare Aid - Breeding Sow (National, National)							X
719	241	HU	Állatjóléti támogatások (Nemzeti, Nemzeti)	Animal welfare subsidies (National, National)	Animal welfare subsidies (National, National)							X
720	242	HU	Anyajuh támogatás (Nemzeti, Nemzeti)	Ewes (National, National)	Ewe premium/aid (National, National)			X
721	243	HU	Anyajuhtartás de minimis támogatás (Nemzeti, Nemzeti)	Nursing de minimis aid (National, National)	De minimis aid for rearing ewes (National, National)		I.5	X
722	244	HU	Anyajuhtartás kiegészítõ támogatás - 2007-tõl elválasztott (Nemzeti, Nemzeti)	Nutritional Support - Separated from 2007 (National, National)	Complementary aid for rearing ewes - decoupled from 2007 (National, National)		I.5	X
723	245	HU	Anyakecske tartás de minimis támogatása (Nemzeti, Nemzeti)	De minimis support for maternal support (National, National)	De minimis aid for maintaining she-goats (National, National)		I.5	X
724	246	HU	Anyakecske tartás támogatása (Nemzeti, Nemzeti)	Support for keeping the mother's goat (National, National)	Aid for maintaining she-goats (National, National)			X
725	247	HU	Anyatehén támogatás - termeléstõl elválasztott (Nemzeti, Nemzeti)	Nursing Support - Separated from Production (National, National)	Suckler-cow premium/aid - separated from production (National, National)		I.4	X
726	248	HU	Anyatehén támogatás (Nemzeti, Nemzeti)	Nursing Support (National, National)	Suckler-cow aid/premium (National, National)		I.4	X
727	249	HU	ASzK Folyószámlahitel (Nemzeti, Nemzeti)	ASzK Overdraft (National, National)	ÁSZK Overdraft (National, National)	ÁSZK = "Agrár Széchenyi Kártya" (Agrarian Szechenyi Card - this is a national support program) https://www.kavosz.hu/index.php/hitelek/szechenyi-kartya-folyoszamla-hitel) It is a general program for SMEs providing interest rate and guarantee fee aids (not only active in the agricultural sector).	Closest option: IV/A.4 (The subsidy is availabe for SMEs not only from the agricultural/forestry/fisheries sector. It can be assumed that the aim of the subsidy aligns well with this section, which in general aims to improve the overall performace, sustainability, and development of regions.)			X
728	250	HU	Baromfi állatjóléti támogatás (Nemzeti, Nemzeti)	Poultry welfare support (National, National)	-							X
729	251	HU	Borászati gépek, technológiai berendezések beszerzésének támogatása (EMGA, EU)	Support for the procurement of winemaking machinery, technological equipment (EAGF, EU)	-			X
730	252	HU	Borok promóciója harmadik országokban (EMGA, EU)	Promoting Wines in Third Countries (EAGF, EU)	-			X
731	253	HU	Burley dohány kiegészítõ-termeléstõl elválasztott (Nemzeti, Nemzeti)	Burley Separated from Tobacco Supplement Production (National, National)	Burley tobacco additional (aid) - decoupled from production	In 111/2013. (XII. 7.) VM decree https://net.jogtar.hu/jogszabaly?docid=A1300111.VM	Should be related to Annex I of Regulation I ((EC) No 73/2009), seems like this might be a scheme missing from the other doc?						X
732	254	HU	Családi gazdálkodók átmeneti állami támogatása (Nemzeti, Nemzeti)	Temporary State Aid for Family Farmers (National, National)	-		Does not exist anymore.						X
733	255	HU	Cukorilleték kiegyenlítõ kamat (EMGA, EU)	Sugar Costs Balancing Interest (EAGF, EU)	Sugar fees compensatory interest (EAGF, EU)					X
734	256	HU	Cukorrépa termelõk nemzeti támogatása (Nemzeti, Nemzeti)	National support for sugar beet growers (National, National)	National aid for sugar beet farmers (National, National)			X
735	257	HU	Élõ szarvasmarha és marhahús export-támogatása (EMGA, EU)	Export Support for Live Cattle and Beef (EAGF, EU)	Export subsidy for live cattle and beef							X
736	258	HU	EMVA - Agrár-környezetgazdálkodás (EMVA, EU)	EAFRD - Agri-environmental management (EAFRD, EU)	-							X
737	259	HU	EMVA - Agrár-környezetgazdálkodás (EMVA, Nemzeti)	EAFRD - Agri-environmental management (EAFRD, National)	-							X
738	260	HU	EMVA - Bemutató üzemi programok (EMVA, EU)	EAFRD - Presentation Operational Programs (EAFRD, EU)	EAFRD - Informational Facility programs (EAFRD, EU)	Meetings of farmers of informational, practical and advisory nature in designated facilities to share innovations,and environmental, management or marketing solutions.				X
739	261	HU	EMVA - Bemutató üzemi programok (EMVA, Nemzeti)	EAFRD - Presentation Operational Programs (EAFRD, National)	EAFRD - Informational Facility programs (EAFRD, National)					X
740	262	HU	EMVA - Diverzifikáció (EMVA, EU)	EAFRD - Diversification (EAFRD, EU)	-							X
741	263	HU	EMVA - Diverzifikáció (EMVA, Nemzeti)	EAFRD - Diversification (EAFRD, National)	-							X
742	264	HU	EMVA - Együttmûködési projektek végrehajtása (EMVA, EU)	EAFRD - Implementation of cooperation projects (EAFRD, EU)	-							X
743	265	HU	EMVA - Együttmûködési projektek végrehajtása (EMVA, Nemzeti)	EAFRD - Implementation of cooperation projects (EAFRD, National)	-							X
744	266	HU	EMVA - ÉLIP (EMVA, EU)	EAFRD - EIP (EAFRD, EU)	EAFRD - ÉLIP (EAFRD, EU)	ÉLIP = "Élelmiszeripar" (Food Industry)	? Very general						X
745	267	HU	EMVA - ÉLIP (EMVA, Nemzeti)	EAFRD - EIP (EAFRD, National)	EAFRD - ÉLIP (EAFRD, National)	ÉLIP = "Élelmiszeripar" (Food Industry)	? Very general						X
746	268	HU	EMVA - ÉLIP (Nemzeti, Nemzeti)	EAFRD - LIIP (National, National)	EAFRD - ÉLIP (National, National)	ÉLIP = "Élelmiszeripar" (Food Industry)	? Very general						X
747	269	HU	EMVA - Erdei közjóléti létesítmények (EMVA, EU)	EAFRD - Forest Welfare Facilities (EAFRD, EU)	EAFRD - Forest public welfare facilities (EAFRD, EU)		Best match: V/B.2.13 (Mentions 'investments' in 'forests', and 'public amenities')			X
748	270	HU	EMVA - Erdei közjóléti létesítmények (EMVA, Nemzeti)	EAFRD - Public Welfare Facilities (EAFRD, National)	EAFRD - Forest public welfare facilities (EAFRD, National)		Best match: V/B.2.13 (Mentions 'investments' in 'forests', and 'public amenities')			X
749	271	HU	EMVA - Erdészeti gépbeszerzés (EMVA, EU)	EAFRD - Forestry Machinery Purchase (EAFRD, EU)	EAFRD - Forestry machinery aquisition (EAFRD, EU)			X
750	272	HU	EMVA - Erdészeti gépbeszerzés (EMVA, Nemzeti)	EAFRD - Forestry Machinery Purchase (EAFRD, National)	EAFRD - Forestry machinery aquisition (EAFRD, National)			X
751	273	HU	EMVA - Erdészeti potenciál helyreállítása (EMVA, EU)	EAFRD - Restoring forestry potential (EAFRD, EU)	-							X
752	274	HU	EMVA - Erdészeti potenciál helyreállítása (EMVA, Nemzeti)	EAFRD - Restoring forestry potential (EAFRD, National)	-							X
753	275	HU	EMVA - Erdõápolás (EMVA, EU)	EAFRD - Forest care (EAFRD, EU)	-	it is a strange word in Hungarian too but the translation is accurate	IV/A.8 or IV/A.12 or IV/A.20 (These all fit perfectly as the term 'erdőápolás' is quite broad, indicating caring for the forest, its ecosystem and its environmental value. Maybe whichever you think is most general out of these is the best.)					X
754	276	HU	EMVA - Erdõápolás (EMVA, Nemzeti)	EAFRD - Forest Care (EAFRD, National)	-		IV/A.8 or IV/A.12 or IV/A.20 (These all fit perfectly as the term 'erdőápolás' is quite broad, indicating caring for the forest, its ecosystem and its environmental value. Maybe whichever you think is most general out of these is the best.)					X
755	277	HU	EMVA - Évelõ, lágy és fás szárú energiaültetvények telepítéséhez nyújtandó támogatás (EMVA, EU)	EAFRD - Support for the installation of perennial, soft and woody energy plantations (EAFRD, EU)	-			X
756	278	HU	EMVA - Évelõ, lágy és fás szárú energiaültetvények telepítéséhez nyújtandó támogatás (EMVA, Nemzeti)	EAFRD - Support for the installation of perennial, soft and woody energy plantations (EAFRD, National)	-			X
757	279	HU	EMVA - Falufejlesztés (EMVA, EU)	EAFRD - Village Development (EAFRD, EU)	-			X
758	280	HU	EMVA - Falufejlesztés (EMVA, Nemzeti)	EAFRD - Village Development (EAFRD, National)	-			X
759	281	HU	EMVA - Gyümölcs és kertészeti ültetvények korszerûsítése, létesítése (EMVA, EU)	EAFRD - Modernization and establishment of fruit and horticultural plantations (EAFRD, EU)	-		V/B.1.6 (talks about modernisation)	X
760	282	HU	EMVA - Gyümölcs és kertészeti ültetvények korszerûsítése, létesítése (EMVA, Nemzeti)	EAFRD - Modernization and establishment of fruit and horticultural plantations (EAFRD, National)	-		V/B.1.6 (talks about modernisation)	X
761	283	HU	EMVA - Helyi fejlesztési stratégiák végrehajtása. Életminõség/diverzifikáció (EMVA, EU)	EAFRD - Implement local development strategies.Quality of life / diversification (EAFRD, EU)	EAFRD - Implementation of local development strategies. Quality of life / diversification (EAFRD, EU)			X
762	284	HU	EMVA - Helyi fejlesztési stratégiák végrehajtása. Életminõség/diverzifikáció (EMVA, Nemzeti)	EAFRD - Implement local development strategies.Quality of life / diversification (EAFRD, National)	EAFRD - Implementation of local development strategies. Quality of life / diversification (EAFRD, National)			X
763	285	HU	EMVA - Helyi fejlesztési stratégiák végrehajtása. Környezet/földgazdálkodás (EMVA, EU)	EAFRD - Implement local development strategies.Environment / Land Management (EAFRD, EU)	EAFRD - Implementation of local development strategies. Environment / Land Management (EAFRD, EU)			X
764	286	HU	EMVA - Helyi fejlesztési stratégiák végrehajtása. Környezet/földgazdálkodás (EMVA, Nemzeti)	EAFRD - Implement local development strategies.Environment / Land Management (EAFRD, National)	EAFRD - Implementation of local development strategies. Environment / Land Management (EAFRD, National)			X
765	287	HU	EMVA - Helyi fejlesztési stratégiák végrehajtása. Versenyképesség (EMVA, EU)	EAFRD - Implement local development strategies.Competitiveness (EAFRD, EU)	EAFRD - Implementation of local development strategies. Competitiveness (EAFRD, EU)			X
766	288	HU	EMVA - Helyi fejlesztési stratégiák végrehajtása. Versenyképesség (EMVA, Nemzeti)	EAFRD - Implement local development strategies.Competitiveness (EAFRD, National)	EAFRD - Implementation of local development strategies. Competitiveness (EAFRD, National)			X
767	289	HU	EMVA - Helyi Vidékfejlesztési Közösségek és a LEADER helyi akciócsoportok részére nyújtandó támogatás (EMVA, EU)	EAFRD - Support for Local Rural Development Communities and LEADER Local Action Groups (EAFRD, EU)	-			X
768	290	HU	EMVA - Helyi Vidékfejlesztési Közösségek és a LEADER helyi akciócsoportok részére nyújtandó támogatás (EMVA, Nemzeti)	EAFRD - Support for Local Rural Development Communities and LEADER Local Action Groups (EAFRD, National)	-			X
769	291	HU	EMVA - Kedvezõtlen adottságú területek (EMVA, EU)	EAFRD - Disadvantaged areas (EAFRD, EU)	EAFRD - Areas with natural constraints (EAFRD, EU)		IV/A.18	X
770	292	HU	EMVA - Kedvezõtlen adottságú területek (EMVA, Nemzeti)	EAFRD - Disadvantaged areas (EAFRD, National)	EAFRD - Areas with natural constraints (EAFRD, National)		IV/A.18	X
771	293	HU	EMVA - Kertészet korszerûsítése (EMVA, EU)	EAFRD - Modernization of Horticulture (EAFRD, EU)	-		V/B.1.6 (Although this is about horticultures, I think in the CAP it 'agriculture' denotes both? This scheme is just more specific. The same logic applies for next ones.)			X
772	294	HU	EMVA - Kertészet korszerûsítése (EMVA, Nemzeti)	EAFRD - Modernizing Gardening (EAFRD, National)	-		V/B.1.6			X
773	295	HU	EMVA - Kertészeti gépek, technológiai berendezések beszerzéséhez nyújtandó támogatás (EMVA, EU)	EAFRD - Aid for the procurement of horticultural machinery, technological equipment (EAFRD, EU)	EAFRD - Aid for the acquisition of horticultural machinery, technological equipment (EAFRD, EU)		V/B.1.6			X
774	296	HU	EMVA - Kertészeti gépek, technológiai berendezések beszerzéséhez nyújtandó támogatás (EMVA, Nemzeti)	EAFRD - Aid for the procurement of horticultural machinery, technological equipment (EAFRD, National)	EAFRD - Aid for the acquisition of horticultural machinery, technological equipment (EAFRD, National)		V/B.1.6			X
775	297	HU	EMVA - Kertészeti ültetvények korszerûsítése, létesítése (EMVA, EU)	EAFRD - Modernization and establishment of horticultural plantations (EAFRD, EU)	-		V/B.1.6			X
776	298	HU	EMVA - Kertészeti ültetvények korszerûsítése, létesítése (EMVA, Nemzeti)	EAFRD - Modernization and establishment of horticultural plantations (EAFRD, National)	-		V/B.1.6			X
777	299	HU	EMVA - LEADER - Térségek közötti együttmûködés (EMVA, EU)	EAFRD - LEADER - Interregional Cooperation (EAFRD, EU)	-			X
778	300	HU	EMVA - LEADER - Térségek közötti együttmûködés (EMVA, Nemzeti)	EAFRD - LEADER - Interregional Cooperation (EAFRD, National)	-			X
779	301	HU	EMVA - LEADER Nemzetközi együttmûködés 2012 (EMVA, EU)	EAFRD - LEADER International Cooperation 2012 (EAFRD, EU)	-			X
780	302	HU	EMVA - LEADER Nemzetközi együttmûködés 2012 (EMVA, Nemzeti)	EAFRD - LEADER International Cooperation 2012 (EAFRD, National)	-			X
781	303	HU	EMVA - Mezõgazdasági termelõk gazdaságátadásához nyújtandó támogatás (EMVA, EU)	EAFRD - Aid for the transfer of agricultural holdings (EAFRD, EU)	EAFRD - Aid for the transfer of agricultural production (EAFRD, EU)	121/2012. (XI. 28.) VM rendelet https://net.jogtar.hu/jogszabaly?docid=a1200121.vm	IV/A.6 (This one also entails the transfer of existing holdings to new farmers)	X
782	304	HU	EMVA - Mezõgazdasági termelõk gazdaságátadásához nyújtandó támogatás (EMVA, Nemzeti)	EAFRD - Aid for the economic transfer of agricultural producers (EAFRD, National)	EAFRD - Aid for the transfer of agricultural production (EAFRD, National)	121/2012. (XI. 28.) VM rendelet https://net.jogtar.hu/jogszabaly?docid=a1200121.vm	IV/A.6 (This one also entails the transfer of existing holdings to new farmers)	X
783	305	HU	EMVA - Mezõgazdasági utak fejlesztése (EMVA, EU)	EAFRD - Development of agricultural roads (EAFRD, EU)	-					X
784	306	HU	EMVA - Mezõgazdasági utak fejlesztése (EMVA, Nemzeti)	EAFRD - Development of agricultural roads (EAFRD, National)	-					X
785	307	HU	EMVA - Mgte támogatás (EMVA, EU)	EAFRD - Mgte Support (EAFRD, EU)	-	Mgte = "Mezőgazdasági területek erdősítése" (afforestation of agricultural fields)	V/B.2.7 (afforestation of agricultural land)	X
786	308	HU	EMVA - Mgte támogatás (EMVA, Nemzeti)	EAFRD - Mgte Support (EAFRD, National)	-		V/B.2.7 (afforestation of agricultural land)	X
787	309	HU	EMVA - Mikrovállalkozások (EMVA, EU)	EAFRD - Micro-enterprises (EAFRD, EU)	-			X
788	310	HU	EMVA - Mikrovállalkozások (EMVA, Nemzeti)	EAFRD - Micro-enterprises (EAFRD, National)	-			X
789	311	HU	EMVA - Natura -2000 (EMVA, EU)	EAFRD - Natura -2000 (EAFRD, EU)	-							X
790	312	HU	EMVA - Natura -2000 (EMVA, Nemzeti)	EAFRD - Natura -2000 (EAFRD, National)	-							X
791	313	HU	EMVA - NATURA 2000 Erdõ (EMVA, EU)	EAFRD - NATURA 2000 Forest (EAFRD, EU)	-			X
792	314	HU	EMVA - NATURA 2000 Erdõ (EMVA, Nemzeti)	EAFRD - NATURA 2000 Forest (EAFRD, National)	-			X
793	315	HU	EMVA - Natura 2000 területek - fenntartási terv (EMVA, EU)	EAFRD - Natura 2000 sites - maintenance plan (EAFRD, EU)	-			X
794	316	HU	EMVA - Natura 2000 területek - fenntartási terv (EMVA, Nemzeti)	EAFRD - Natura 2000 sites - maintenance plan (EAFRD, National)	-			X
795	317	HU	EMVA - Nem termelõ mezõgazdasági beruházások támogatása (EMVA, EU)	EAFRD - Support for non-productive agricultural investments (EAFRD, EU)	-			X
796	318	HU	EMVA - Nem termelõ mezõgazdasági beruházások támogatása (EMVA, Nemzeti)	EAFRD - Support for non-productive agricultural investments (EAFRD, National)	-			X
797	319	HU	EMVA - Öntözés,melioráció,vízgazd (EMVA, EU)	EAFRD - Irrigation, drainage, water management (EAFRD, EU)	EAFRD - Irrigation, soil improvement, water management (EAFRD, EU)					X
798	320	HU	EMVA - Öntözés,melioráció,vízgazd (EMVA, Nemzeti)	EAFRD - Irrigation, Melioration, Water Management (EAFRD, National)	EAFRD - Irrigation, soil improvement, water management (EAFRD, National)					X
799	321	HU	EMVA - Szakképzés (EMVA, EU)	EAFRD - Vocational Training (EAFRD, EU)	-			X
800	322	HU	EMVA - Szakképzés (EMVA, Nemzeti)	EAFRD - Vocational Training (EAFRD, National)	-			X
801	323	HU	EMVA - Szaktanácsadás (EMVA, EU)	EAFRD - Professional advice (EAFRD, EU)	EAFRD - Advisory (EAFRD, EU)	23/2007. (IV. 17.) FVM rendelet (2§ (1) d) - 'szaktanácsadás igénybevétele' = 'using advisory services'. https://net.jogtar.hu/jogszabaly?docid=A0700023.FVM&searchUrl=/gyorskereso%3Fkeyword%3Dszaktan%25C3%25A1csad%25C3%25A1s%2520t%25C3%25A1mogat%25C3%25A1sa	V/B.1.4 (As it is only about the 'use' of advisory services)	X
802	324	HU	EMVA - Szaktanácsadás (EMVA, Nemzeti)	EAFRD - Professional advice (EAFRD, National)	EAFRD - Advisory (EAFRD, National)	See above.	V/B.1.4 (As it is only about the 'use' of advisory services)	X
803	325	HU	EMVA - Szárítók támogatása (EMVA, EU)	EAFRD - Support for Dryers (EAFRD, EU)	-	Can either be related to dryers used in the tobacco industry: 53/2015. (IX. 14.) FM decree https://net.jogtar.hu/jogszabaly?docid=A1500053.FM&searchUrl=/gyorskereso%3Fkeyword%3Dsz%25C3%25A1r%25C3%25ADt%25C3%25B3k%2520t%25C3%25A1mogat%25C3%25A1sa Or to the modernisation of agricultural facilities in general: 114/2008. (IX. 5.) FVM decree https://net.jogtar.hu/jogszabaly?docid=A0800114.FVM&searchUr…	V/B.1.6			X
804	326	HU	EMVA - Szárítók támogatása (EMVA, Nemzeti)	EAFRD - Support for Dryers (EAFRD, National)	-	See above.	V/B.1.6			X
805	327	HU	EMVA - Tejágazat állatjólét (EMVA, EU)	EAFRD - Animal Welfare (EAFRD, EU)	EAFRD - Animal welfare in the dairy sector (EAFRD, EU)			X
806	328	HU	EMVA - Tejágazat állatjólét (EMVA, Nemzeti)	EAFRD - Animal Welfare in the Dairy Industry (EAFRD, National)	EAFRD - Animal welfare in the dairy sector (EAFRD, National)							X
807	329	HU	EMVA - Termelõi csoportok létrehozásához és mûködéséhez nyújtandó támogatások (EMVA, EU)	EAFRD - Grants for the establishment and operation of producer groups (EAFRD, EU)	EAFRD - Subsidies for the establishment and operation of producer groups (EAFRD, EU)			X
808	330	HU	EMVA - Termelõi csoportok létrehozásához és mûködéséhez nyújtandó támogatások (EMVA, Nemzeti)	EAFRD - Subsidies for the creation and operation of producer groups (EAFRD, National)	EAFRD - Subsidies for the establishment and operation of producer groups (EAFRD, National)			X
809	331	HU	EMVA - Turisztika (EMVA, EU)	EAFRD - Tourism (EAFRD, EU)	-			X
810	332	HU	EMVA - Turisztika (EMVA, Nemzeti)	EAFRD - Tourism (EAFRD, National)	-			X
811	333	HU	EMVA - Ültetvények korszerûsítése, telepítése (EMVA, EU)	EAFRD - Modernization of plantations (EAFRD, EU)	EAFRD - Modernization and installation of plantations (EAFRD, EU)					X
812	334	HU	EMVA - Ültetvények korszerûsítése, telepítése (EMVA, Nemzeti)	EAFRD - Modernization of plantations (EAFRD, National)	EAFRD - Modernization and installation of plantations (EAFRD, National)					X
813	335	HU	EMVA - Vidéki alapszolgáltatások (EMVA, EU)	EAFRD - Basic Rural Services (EAFRD, EU)	-							X
814	336	HU	EMVA - Vidéki alapszolgáltatások (EMVA, Nemzeti)	EAFRD - Basic Rural Services (EAFRD, National)	-							X
815	337	HU	EMVA - Vidéki örökség (EMVA, EU)	EAFRD - Rural Heritage (EAFRD, EU)	-			X
816	338	HU	EMVA - Vidéki örökség (EMVA, Nemzeti)	EAFRD - Rural Heritage (EAFRD, National)	-			X
817	339	HU	EMVA állattartó telepek korszerûsítése (EMVA, EU)	Modernization of EAFRD livestock farms (EAFRD, EU)	EAFRD modernization of livestock farms (EAFRD, EU)			X
818	340	HU	EMVA állattartó telepek korszerûsítése (EMVA, Nemzeti)	Modernization of EAFRD livestock farms (EAFRD, National)	EAFRD modernization of livestock farms (EAFRD, National)			X
819	341	HU	EMVA állattartó telepek korszerûsítése (Nemzeti, Nemzeti)	Modernization of EAFRD livestock farms (National, National)	EAFRD modernization of livestock farms (National, National)			X
820	342	HU	EMVA Fiatal mezõgazdasági termelõk számára nyújtandó támogatás (EMVA, EU)	EAFRD Support for Young Farmers (EAFRD, EU)	-							X
821	343	HU	EMVA Fiatal mezõgazdasági termelõk számára nyújtandó támogatás (EMVA, Nemzeti)	EAFRD Support for Young Farmers (EAFRD, National)	-							X
822	344	HU	EMVA Fiatal mezõgazdasági termelõk számára nyújtandó támogatás (Nemzeti, Nemzeti)	EAFRD Support for young farmers (National, National)	-							X
823	345	HU	EMVA Génmegõrzés - állat (EMVA, EU)	EAFRD gene conservation - animal (EAFRD, EU)	-					X
824	346	HU	EMVA Génmegõrzés - állat (EMVA, Nemzeti)	EAFRD gene conservation - animal (EAFRD, National)	-					X
825	347	HU	EMVA Génmegõrzés-növény (EMVA, EU)	EAFRD gene conservation plant (EAFRD, EU)	-					X
826	348	HU	EMVA Génmegõrzés-növény (EMVA, Nemzeti)	EAFRD gene conservation plant (EAFRD, National)	-					X
827	349	HU	EMVA IKSZT kialakítása és mûködtetése (EMVA, EU)	EAFRD Development and Operation (EAFRD, EU)	EAFRD 'IKSZT' Development and Operation (EAFRD, EU)	IKSZT = "Integrált Közösségi és Szolgáltató Tér" (Integrated Community and Service Space - public buildings serving as community space and a potential location to make public services accessible, this is an institution of rural development) http://mek.oszk.hu/07900/07917/07917.pdf	IV/A.24 (Although LEADER is not mentioned, this is the best fit: focus on rural development, bringin locals closer to each others, building communities)			X
828	350	HU	EMVA IKSZT kialakítása és mûködtetése (EMVA, Nemzeti)	EAFRD Development and Operation (EAFRD, National)	EAFRD 'IKSZT' Development and Operation (EAFRD, National)	See above.	IV/A.24 (Although LEADER is not mentioned, this is the best fit: focus on rural development, bringin locals closer to each others, building communities)			X
829	351	HU	EMVA Tanyabusz (EMVA, EU)	EAFRD Farm Bus (EAFRD, EU)	-		V/B.1.10	X
830	352	HU	EMVA Tanyabusz (EMVA, Nemzeti)	EAFRD Farm Bus (EAFRD, National)	-		V/B.1.10	X
831	353	HU	EMVA-ból önálló, építéssel nem járó gépek, technológiai berendezések beszerzése (EMVA, EU)	Purchase of non-construction machinery and technological equipment from EAFRD (EAFRD, EU)	Acquisition of singular, non-construction machinery and technological equipment from EAFRD (EAFRD, EU)		V/B.1.6 (Talks about new technologies/equipment on a general level)					X
832	354	HU	EMVA-ból önálló, építéssel nem járó gépek, technológiai berendezések beszerzése (EMVA, Nemzeti)	Purchase of non-construction machinery and technological equipment from EAFRD (EAFRD, National)	Acquisition of singular, non-construction machinery and technological equipment from EAFRD (EAFRD, National)		V/B.1.6 (Talks about new technologies/equipment on a general level)					X
833	355	HU	EMVA-ból önálló, építéssel nem járó gépek, technológiai berendezések beszerzése (Nemzeti, Nemzeti)	Purchase of stand-alone machinery and technological equipment from the EAFRD (National, National)	Acquisition of singular, non-construction machinery and technological equipment from EAFRD (National, National)		V/B.1.6 (Talks about new technologies/equipment on a general level)					X
834	356	HU	EMVA-GAZDANet (EMVA, EU)	EAFRD-GAZDAN (EAFRD, EU)	EAFRD - 'GAZDANET' (EAFRD, EU)	The "GazdaNet Program" (literally translated: "FarmerNet Program") is a subsidy program, which aims to support the acquisition of IT equipments, computer programs and related network connections for farmers. http://www.hermanottointezet.hu/hirek/190/20120912/sikeres-gazdalkodast-segiti-gazdanet-program http://www.gazdanet.eu	V/B.3.4 (talks about basic services and local access to ICTs)			X
835	357	HU	EMVA-GAZDANet (EMVA, Nemzeti)	EAFRD GAZDAN (EAFRD, National)	EAFRD - 'GAZDANET' (EAFRD, National)	See above.	V/B.3.4 (talks about basic services and local access to ICTs)			X
836	358	HU	EMVA-Juhok és kecskék elektronikus jelölése (EMVA, EU)	EAFRD Sheep and Goats Electronic Marking (EAFRD, EU)	-								X
837	359	HU	EMVA-Juhok és kecskék elektronikus jelölése (EMVA, Nemzeti)	EAFRD Sheep and Goats Electronic Marking (EAFRD, National)	-								X
838	360	HU	Erdei vasutak üzemeltetésének de minimis támogatása (Nemzeti, Nemzeti)	De minimis support for the operation of forest railways (National, National)	De minimis aid for the operation of forest railways (National, National)					X
839	361	HU	Európai Mezõgazdasági Vidékfejlesztési Alapból finanszírozott erdõ-környezetvédelmi (EMVA, EU)	Forest Environment (EAFRD, EU) financed by the European Agricultural Fund for Rural Development	Forest-environmental (...) financed by the European Agricultural Fund for Rural Development (EAFRD, EU)	Incomplete country scheme		X
840	362	HU	Európai Mezõgazdasági Vidékfejlesztési Alapból finanszírozott erdõ-környezetvédelmi (EMVA, Nemzeti)	Forest-Environment (EAFRD, National) financed by the European Agricultural Fund for Rural Development	Forest-environmental (...) financed by the European Agricultural Fund for Rural Development (EAFRD, National)	Incomplete country scheme		X
841	363	HU	Európai Mezõgazdasági Vidékfejlesztési Alapból finanszírozott erdõszerkezet-átalakítása (EMVA, EU)	Transformation of forest structure financed by the European Agricultural Fund for Rural Development (EAFRD, EU)	Development of forest structure financed by the European Agricultural Fund for Rural Development (EAFRD, EU)		I.7 (I.7 point 7: "areas subject to restructuring and development", this is more general and therefore fits this scheme better I think)			X
842	364	HU	Európai Mezõgazdasági Vidékfejlesztési Alapból finanszírozott erdõszerkezet-átalakítása (EMVA, Nemzeti)	Transformation of forest structure financed by the European Agricultural Fund for Rural Development (EAFRD, National)	Development of forest structure financed by the European Agricultural Fund for Rural Development (EAFRD, National)		I.7 (I.7 point 7: "areas subject to restructuring and development", this is more general and therefore fits this scheme better I think)			X
843	365	HU	Fagykárhitel 2011. (Nemzeti, Nemzeti)	Ice Cream 2011 (National, National)	Frost damage loan 2011 (National, National)	Could not find up-to-date legal source on this, it looks like it is issued occasionally when incidents happen as it can be seen here: https://net.jogtar.hu/gyorskereso?keyword=fagykár	Potential matches: V/B.1.11 or V/B.2.12 or IV/A.5 or IV/A.11 (This scheme is rather general, but the original ones are specific to agriculture ot forestry.)					X
844	366	HU	Feldolgozóipari támogatások (EMGA, EU)	Processing Aid (EAGF, EU)	Subsidies for the processing industry		V/B.1.8	X
845	367	HU	Gabona, olaj-, fehérje- és rostnövények területalapú támogatása (Nemzeti, Nemzeti)	Area Support for Cereals, Oil, Protein and Fibers (National, National)	Area-based subsidies for cereals, oil, protein and fibers (National, National)							X
846	368	HU	HOP - Új piacok kialakítása és promóciós kampányok szervezése (EHA, EU)	HOP - Creating new markets and organizing promotional campaigns (EFF, EU)	HOP - Establishment of new markets and organisation of promotional campaigns (EMFF, EU)	HOP = "Halgazdálkodási Operatív Program" (Fisheries Operative Program); EHA = "Európai Halgazdálkodási Alap" (European Maritime and Fisheries Fund)	?						X
847	369	HU	HOP - Új piacok kialakítása és promóciós kampányok szervezése (EHA, Nemzeti)	HOP - Creating new markets and organizing promotional campaigns (EFF, National)	HOP - Establishment of new markets and organisation of promotional campaigns (EMFF, National)		?						X
848	370	HU	HOP Akvakultúra (EHA, EU)	HOP Aquaculture (EFF, EU)	HOP Aquaculture (EMFF, EU)		One related to product quality or competiveness?						X
849	371	HU	HOP Akvakultúra (EHA, Nemzeti)	HOP Aquaculture (EFF, National)	HOP Aquaculture (EMFF, National)		One related to product quality or competiveness?						X
850	372	HU	HOP Halastavi Környezetgazdálkodási Program (EHA, EU)	HOP Halastavi Environmental Management Program (EFF, EU)	HOP Environmental Management Program of Fishponds (EMFF, EU)					X
851	373	HU	HOP Halastavi Környezetgazdálkodási Program (EHA, Nemzeti)	HOP Halastavi Environmental Management Program (EFF, National)	HOP Environmental Management Program of Fishponds (EMFF, National)					X
852	374	HU	HOP Halfeldolgozás (EHA, EU)	HOP Fish Processing (EFF, EU)	HOP Fish Processing (EMFF, EU)			X
853	375	HU	HOP Halfeldolgozás (EHA, Nemzeti)	HOP Fish Processing (EFF, National)	HOP Fish Processing (EMFF, National)			X
854	376	HU	HOP Technikai Segítségnyújtás (EHA, EU)	HOP Technical Assistance (EFF, EU)	HOP Technical Assistance (EMFF, EU)							X
855	377	HU	HOP Technikai Segítségnyújtás (EHA, Nemzeti)	HOP Technical Assistance (EFF, National)	HOP Technical Assistance (EMFF, National)							X
856	378	HU	HOP Természetes vízi halászat (EHA, EU)	HOP Natural Water Fishing (EFF, EU)	HOP Natural Water Fishing (EMFF, EU)		One related to product quality or competiveness?						X
857	379	HU	HOP Természetes vízi halászat (EHA, Nemzeti)	HOP Natural Water Fishing (EFF, National)	HOP Natural Water Fishing (EMFF, National)		One related to product quality or competiveness?						X
858	380	HU	Húsmarhatartás támogatás - 2007-tõl elválasztott (Nemzeti, Nemzeti)	Beef Cattle Support - Separated from 2007 (National, National)	Subsidy for cattle farming - decoupled from 2007 (National, National)							X
859	381	HU	Iskolagyümölcs program (EMGA, EU)	School Fruit Program (EAGF, EU)	-			X
860	382	HU	Iskolagyümölcs program (Nemzeti, Nemzeti)	School Fruit Program (National, National)	-			X
861	383	HU	Iskolatej program (EMGA, EU)	School Milk Program (EAGF, EU)	-			X
862	384	HU	Iskolatej program (Nemzeti, Nemzeti)	School Milk Program (National, National)	-			X
863	385	HU	Jégesõ-elhárítás általános csekély összegû kiegészítõ díjtámogatása (Nemzeti, Nemzeti)	Hail Removal General Minor Supplementary Support (National, National)	General de minimis aid for hail (damage) prevention (National, National)		Potential matches: V/B.1.11 or V/B.2.12 or IV/A.5 or IV/A.11 (This scheme is rather general, but the original ones are specific to agriculture ot forestry.)					X
864	386	HU	Jégesõ-elhárítás támogatása (Nemzeti, Nemzeti)	Hail Removal Support (National, National)	Aid for hail (damage) prevention (National, National)		Potential matches: V/B.1.11 or V/B.2.12 or IV/A.5 or IV/A.11 (This scheme is rather general, but the original ones are specific to agriculture ot forestry.)					X
865	387	HU	Kárenyhítési juttatás (Nemzeti, Nemzeti)	Compensation Allowance (National, National)	-		Potential matches: V/B.1.11 or V/B.2.12 or IV/A.5 or IV/A.11 (This scheme is rather general, but the original ones are specific to agriculture ot forestry.)			X
866	388	HU	Kárenyhítési juttatás-kiegészítés 2007 (Nemzeti, Nemzeti)	Compensation Supplement 2007 (National, National)	Compensation allowance supplement 2007 (National, National)		Potential matches: V/B.1.11 or V/B.2.12 or IV/A.5 or IV/A.11 (This scheme is rather general, but the original ones are specific to agriculture ot forestry.)			X
867	389	HU	Kedvezõtlen adottságú területek és környezetvédelmi megszorítások hatálya alatti területek (EMGA (NVT), EU)	Territories under disadvantaged areas and environmental constraints (EAGF, EU)	Less-favoured areas and areas under environmental restrictions (EAGF, EU)							X
868	390	HU	Kedvezõtlen adottságú területek és környezetvédelmi megszorítások hatálya alatti területek (EMGA (NVT), Nemzeti)	Territories under disadvantaged areas and environmental restrictions (EAGF (NDP), National)	Less-favoured areas and areas under environmental restrictions (EAGF (NDP), EU)							X
869	391	HU	Kérõdzõ szerkezetátalakítás (EMGA, EU)	Rejuvenating Restructuring (EAGF, EU)	Ruminants restructuring (EAGF, EU)	22/2012. (III.9.) VM decree (https://net.jogtar.hu/jogszabaly?docid=A1200022.VM&searchUrl=/gyorskereso%3Fkeyword%3Dszaktan%25C3%25A1csad%25C3%25A1s%2520t%25C3%25A1mogat%25C3%25A1sa)	I.7 (I.7 point 7: "areas subject to restructuring and development", this is more general and therefore fits this scheme better I think)			X
870	392	HU	Kérõdzõ szerkezetátalakítás (Nemzeti, Nemzeti)	Rejuvenating Restructuring (National, National)	Ruminants restructuring (EAGF, National)	22/2012. (III.9.) VM decree (https://net.jogtar.hu/jogszabaly?docid=A1200022.VM&searchUrl=/gyorskereso%3Fkeyword%3Dszaktan%25C3%25A1csad%25C3%25A1s%2520t%25C3%25A1mogat%25C3%25A1sa)	I.7 (I.7 point 7: "areas subject to restructuring and development", this is more general and therefore fits this scheme better I think)			X
871	393	HU	Kiegészítõ anyajuhtartás de minimis (Nemzeti, Nemzeti)	Complementary Conduct de minimis (National, National)	Complementary de minimis aid for maintaining ewes (National, National)		I.5	X
872	394	HU	Komplex tájékoztatási tevékenység: gazdálkodói információs szolgálat (EMVA, EU)	Complex Information Activities: Farmer Information Service (EAFRD, EU)	-							X
873	395	HU	Komplex tájékoztatási tevékenység: gazdálkodói információs szolgálat (EMVA, Nemzeti)	Complex Information Activities: Farmer Information Service (EAFRD, National)	-							X
874	396	HU	Különleges rizstámogatás (EMGA, EU)	Special Rice Support (EAGF, EU)	Special rice grant/subsidy (EAGF, EU)			X
875	397	HU	Különleges tejtámogatás (EMGA, EU)	Special Milk Support (EAGF, EU)	Special milk grant/subsidy (EAGF, EU)			X
876	398	HU	Különleges tejtámogatás (Nemzeti, Nemzeti)	Special Milk Support (National, National)	Special milk grant/subsidy (National, National)			X
877	399	HU	Magyar Méhészeti Nemzeti Program (EMGA, EU)	Hungarian Beekeeping National Program (EAGF, EU)	-			X
878	400	HU	Magyar Méhészeti Nemzeti Program (Nemzeti, Nemzeti)	Hungarian Beekeeping National Program (National, National)	-			X
879	401	HU	Méhcsaládok pusztulásával kapcsolatos közösségi program (EMGA, EU)	Community program for the destruction of bee colonies (EAGF, EU)	Community program related to the destruction of bee colonies (EAGF, EU)					X
880	402	HU	Méhcsaládok pusztulásával kapcsolatos közösségi program (Nemzeti, Nemzeti)	Community program for the destruction of bee colonies (National, National)	Community program related to the destruction of bee colonies (National, National)					X
881	403	HU	Mezõgazdasági biztosítás díjához nyújtott támogatás (EMGA, EU)	Support for agricultural insurance premiums (EAGF, EU)	Subsidy to finance agricultural insurance fees (EAGF, EU)			X
882	404	HU	Mezõgazdasági biztosítás díjához nyújtott támogatás (Nemzeti, Nemzeti)	Support for agricultural insurance premiums (National, National)	Subsidy to finance agricultural insurance fees (National, National)			X
883	405	HU	Mezõgazdasági területek erdõsítése (EMGA (NVT), EU)	Afforestation of agricultural areas (EAGF, EU)	-							X					added this scheme name to overflow, was missing.
884	406	HU	Mezõgazdasági területek erdõsítése (EMGA (NVT), Nemzeti)	Afforestation of agricultural areas (EAGF, National)	-							X
885	407	HU	Mezõgazdasági területek erdõsítése (EMVA, EU)	Afforestation of agricultural areas (EAFRD, EU)	-							X
886	408	HU	Mezõgazdasági területek erdõsítése (EMVA, Nemzeti)	Afforestation of agricultural areas (EAFRD, National)	-							X
887	409	HU	Minõségi pontytenyésztés támogatása (Nemzeti, Nemzeti)	Support for Quality Potting (National, National)	Subsidy/aid for quality carp-farming (National, National)		On related to quality of competitiveness? (eg. I.7 or V/B.1.13?)			X
888	410	HU	Mûködési alapok támogatása (EMGA, EU)	Support for operational funds (EAGF, EU)	-		? Very general						X
889	411	HU	Mûködési alapok támogatása (Nemzeti, Nemzeti)	Support for operational funds (National, National)	-		? Very general						X
890	412	HU	Nemzeti tejtámogatás (Nemzeti, Nemzeti)	National Milk Support (National, National)	-			X
891	413	HU	Növényegészségügyi vizsgálatok támogatása (Nemzeti, Nemzeti)	Support for Phytosanitary Studies (National, National)	Subsidy/aid for phytosanitary tests (National, National)		V/B.1.6 (environmental safety/hygiene)			X
892	414	HU	NT - szõlõ- és gyümölcsös ültetvényekben felhasznált gázolajhoz nyújtott agrár de minimis támogatás (Nemzeti, Nemzeti)	NT - Agricultural de minimis aid for gas oil used in vine and fruit plantations (National, National)	-	NT?						X
893	415	HU	NT erdõk felújítása de minimis (Nemzeti, Nemzeti)	Renovation of NT forests de minimis (National, National)	NT De minimis (aid) for the restoration of forests		IV/A.11 (This covers more that just natural disasters and fires like V/B.2.12, as seen in Art. 21/1./c. (IV) - Art 48/1. (V), it inlcudes diseases outbreaks and CC-related issues too.)	X
894	416	HU	NT erdõk telepítése (Nemzeti, Nemzeti)	Installing NT Forests (National, National)	NT afforestation (National, National)		IV/A.11 (As V/B.2.12 refers to a non-effective regulation).			X
895	417	HU	Õshonos mezõgazdasági állatfajták tenyésztésben történõ támogatása (EMVA, EU)	Support for indigenous livestock breeds in breeding (EAFRD, EU)	Subsidy/aid for the husbandry of indigenous livestock breeds (EAFRD, EU)		?			X
896	418	HU	Õshonos mezõgazdasági állatfajták tenyésztésben történõ támogatása (EMVA, Nemzeti)	Support for indigenous livestock breeds in breeding (EAFRD, National)	Subsidy/aid for the husbandry of indigenous livestock breeds (EAFRD, National)		?			X
897	419	HU	Pénzügyi fegyelem visszatérítése (EMGA, EU)	Refund of Financial Discipline (EAGF, EU)	Refund related to financial discipline (EAGF, EU)			X
898	420	HU	Pénzügyi fegyelem visszatérítése (Nemzeti, Nemzeti)	Refund of Financial Discipline (National, National)	Refund related to financial discipline (EAGF, EU)			X
899	421	HU	Rendkívüli zöldség-gyümölcs támogatás (EMGA, EU)	Extraordinary fruit and vegetable support (EAGF, EU)	-			X
900	422	HU	Sertés állatjóléti támogatás (Nemzeti, Nemzeti)	Pig Animal Welfare Support (National, National)	-							X
901	423	HU	Sertés feldolgozó de minimis támogatás (Nemzeti, Nemzeti)	De minimis aid for pig processing (National, National)	-			X
902	424	HU	Sertéstenyésztõ de minimis támogatás (Nemzeti, Nemzeti)	De minimis pig breeding (National, National)	-		?						X
903	425	HU	Szárított takarmány de minimis támogatás (Nemzeti, Nemzeti)	De minimis aid for dried fodder (National, National)	-		?						X
904	426	HU	Szarvasmarha tartás extenzifikációs támogatása - elválasztott (Nemzeti, Nemzeti)	Extensive Cattle Support Support - Separated (National, National)	Subsidy/aid for cattle farming extensification - decoupled (National, National)							X
905	427	HU	Szõlõültetvények kivágásának támogatása (EMGA, EU)	Support for grubbing up vines (EAGF, EU)	-			X
906	428	HU	Szõlõültetvények kivágásának támogatása (Nemzeti, Nemzeti)	Support for grubbing up vines (National, National)	-			X
907	429	HU	Szõlõültetvények szerkezet-átalakításának és átállításának támogatása (EMGA, EU)	Support for restructuring and conversion of vineyards (EAGF, EU)	-			X
908	430	HU	Szõlõültetvények szerkezet-átalakításának és átállításának támogatása (Nemzeti, Nemzeti)	Supporting the restructuring and conversion of vineyards (National, National)	-			X
909	431	HU	Tanyafejlesztés 2. § (2) bekezdés a) pont mezõgazdasági de minimis (Nemzeti, Nemzeti)	Farm development Section 2 para. (2) a) agricultural de minimis (National, National)	-	The latest decree (for year 2018) is 33/2018. (XI. 29.) AM decree https://net.jogtar.hu/jogszabaly?docid=A1800033.AM 2.§ (2) a): "tanyagondnoki szolgálatok fejlesztésére" = for the development of the tasks of the ranch caretaker	IV/A.7. ('development of local infrastructure (including broadband, renewable energy and social infrastructure) and local basic services'			X
910	432	HU	Tanyafejlesztés 2. § (2) bekezdés b) pont (Nemzeti, Nemzeti)	Farm Development Section 2 (2) (b) (National, National)	-	Same decree: 2.§ (2) b): "tanyasi közösségi tér kialakítására" = for the establishment of ranch public space	IV/A.7. ('development of local infrastructure (including broadband, renewable energy and social infrastructure) and local basic services'			X
911	433	HU	Tanyafejlesztés 2. § (3) bekezdés a) pont általános de minimis (Nemzeti, Nemzeti)	Farm Development Section 2 (3) (a) General de minimis (National, National)	-	Same decree: 2.§ (3) a): "tanyai lakóépület felújítására" = for the renovation of residential ranch building	IV/A.7. ('development of local infrastructure (including broadband, renewable energy and social infrastructure) and local basic services'			X
912	434	HU	Tanyafejlesztés 2. § (3) bekezdés c) pont (Nemzeti, Nemzeti)	Farm Development Section 2 (3) (c) (National, National)	-	Same decree: 2.§ (3) c): "gazdálkodást segítő gépek, eszközök fejlesztésére, beszerzésére" = for the development and acquisition of agricultural machinery and equipment	V/B.1.6. (Modernisation of technology/equipment)	X
913	435	HU	Tanyafejlesztés 2. § (3) bekezdés d) pont (Nemzeti, Nemzeti)	Farm Development Section 2 (3) (d) (National, National)	-	Same decree: 2.§ (3) d): "karám, kerítés létesítésére, felújítására" = for the establishment and renovation of pern and fence	IV/A.7. ('development of local infrastructure (including broadband, renewable energy and social infrastructure) and local basic services'			X
914	436	HU	Tanyafejlesztés 2. § (3) bekezdés e) pont (Nemzeti, Nemzeti)	Farm Development Section 2 (3) (e) (National, National)	-	Same decree: 2.§ (3) e): "növényi- és állati szaporító anyag vásárlására, beszerzésére" = for the ourchase and aquisition of seedlings	IV/A.4. (This a physical invenstment to improve the economic and environmental performance?)			X
915	437	HU	Tanyafejlesztés 2. § (4) mezõgazdasági de minimis (Nemzeti, Nemzeti)	Farm development Section 2 (4) agricultural de minimis (National, National)	-	Same decree: 2.§ (4): "lakóépület felújítására (...) lakó- és vagyonbiztonsági eszközök (...)" = for the renovation of residential buildings (...) for security equipment (...).	IV/A.7. ('development of local infrastructure (including broadband, renewable energy and social infrastructure) and local basic services'			X
916	438	HU	Tanyafejlesztés 2. § (5) mezõgazdasági de minimis (Nemzeti, Nemzeti)	Farm development Section 2 (5) agricultural de minimis (National, National)	-	Same decree: 2.§ (5): "A (3) bekezdésben meghatározott célokra nyújtott támogatás mezőgazdasági csekély összegű támogatásnak minősül" = the aid granted for the goals set out in paragraphs (3) is considered a de minimis aid	? (not in the updated codes anymore)						X
917	439	HU	Tanyafejlesztés 2. § (6) bekezdés (Nemzeti, Nemzeti)	Farm Development Section 2 (6) (National, National)	-	there is no section (6) in the latest decree	-						X
918	440	HU	Tejkvóta nyilvántartás - 2007-tõl Tejtermelés elválasztott (Nemzeti, Nemzeti)	Milk Milk Registry - From 2007 Milk Production Separated (National, National)	Milk quota registry - from 2007 aid decoupled from milk production (National, National)	In 5/2015. (II. 19.) FM decree (https://net.jogtar.hu/jogszabaly?docid=A1500005.FM)	I.1 (decoupled from production)			X
919	441	HU	Tenyésznyúl tenyésztésbe állításának de minimis támogatása (Nemzeti, Nemzeti)	De minimis support for breeding rabbit breeding (National, National)	De minimis aid for breeding rabbit husbandry (National, National)		?						X
920	442	HU	Tenyésztésszervezés támogatása (Nemzeti, Nemzeti)	Support for breeding (National, National)	-		?						X
921	443	HU	Területalapú támogatás (EMGA, EU)	Area Support (EAGF, EU)	Area-based subsidy/aid (EAGF, EU)							X
922	444	HU	Területalapú támogatás (Nemzeti, Nemzeti)	Area Support (National, National)	Area-based subsidy/aid (National, National)							X
923	445	HU	Területalapú támogatáshoz kapcsolódó elkülönített bogyós gyümölcs támogatás (EMGA, EU)	Separate Berry Fruit Assistance for Area Support (EAGF, EU)	Decoupled berry subsidy/aid related to area-based subsidy/aid (EAGF, EU)							X
924	446	HU	Területalapú támogatáshoz kapcsolódó elkülönített bogyós gyümölcs támogatás (Nemzeti, Nemzeti)	Separate berry support related to area-based support (National, National)	Decoupled berry subsidy/aid related to area-based subsidy/aid (National, National)							X
925	447	HU	Területalapú támogatáshoz kapcsolódó elkülönített cukortámogatás (EMGA, EU)	Separate Sugar Aid for Area Support (EAGF, EU)	Decoupled sugar aid related to area-based aid (EAGF, EU)							X
926	448	HU	Területalapú támogatáshoz kapcsolódó elkülönített cukortámogatás (Nemzeti, Nemzeti)	Separate Sugar Assistance for Area Support (National, National)	Decoupled sugar aid related to area-based aid (National, National)							X
927	449	HU	Területalapú támogatáshoz kapcsolódó elkülönített zöldség-gyümölcs támogatás (EMGA, EU)	Separate vegetable and fruit support for area aid (EAGF, EU)	Decoupled vegetable and fruit aid related to area-based aid (EAGF, EU)							X
928	450	HU	Területalapú támogatáshoz kapcsolódó elkülönített zöldség-gyümölcs támogatás (Nemzeti, Nemzeti)	Separate vegetable and fruit support for area-based support (National, National)	Decoupled vegetable and fruit aid related to area-based aid (National, National)							X
929	451	HU	TÉSZ Forgóeszköz Hitelprogram kamattámogatás de minimis (Nemzeti, Nemzeti)	TÉSZ Revolving Facility Credit Program Interest Rate De minimis (National, National)	Interest rate aid related to the TÉSZ Current Asset Credit Program	TÉSZ = 'Termelői Értékesítő Szervezetek' (Literally translated: Sales Organisations of Farmers)	Closest option: IV/A.4 (It can be assumed that the aim of the subsidy aligns well with this section, which in general aims to improve the overall performace, sustainability, and development of regions.)			X
930	452	HU	TS információnyújtás, kommunikáció (EMVA, EU)	TS Information, Communication (EAFRD, EU)	-	TS = 'Technikai segítségnyújtás' (Technical Support)						X
931	453	HU	TS információnyújtás, kommunikáció (EMVA, Nemzeti)	TS Information, Communication (EAFRD, National)	-							X
932	454	HU	TS MNVH (EMVA, EU)	TS MNVH (EAFRD, EU)	-	MNVH = 'Magyar Nemzeti Vidéki Hálózat' (Hungarian National Rural Network), a coordinative body of stakeholders involved in rural development	V/B.1.9 (Cooperative nature, to bring togehter stakeholders)			X
933	455	HU	TS MNVH (EMVA, Nemzeti)	TS MNVH (EAFRD, National)	-		V/B.1.9 (Cooperative nature, to bring togehter stakeholders)			X
934	456	HU	TS vidékfejlesztési program lebonyolítása (EMVA, EU)	Implementation of TS Rural Development Program (EAFRD, EU)	TS Implementation of Rural Development Program (EAFRD, EU)		? Very general						X
935	457	HU	TS vidékfejlesztési program lebonyolítása (EMVA, Nemzeti)	Implementation of TS Rural Development Program (EAFRD, National)	TS Implementation of Rural Development Program (EAFRD, National)		? Very general						X
936	458	HU	Virginia dohány kiegészítõ-termeléstõl elválasztott (Nemzeti, Nemzeti)	Virginia Tobacco Extraction Separated (National, National)	Virginia tobacco decoupled from complementary production (National, National)	In 111/2013. (XII. 7.) VM decree (https://net.jogtar.hu/jogszabaly?docid=A1300111.VM)	Should be related to Annex I to Regulation (EC) No 73/2009 of the Council?						X
937	459	HU	Zöldség-gyümölcs termelõi csoportok beruházási támogatása (EMGA, EU)	Investment Support for Fruit and Vegetable Producer Groups (EAGF, EU)	-			X
938	460	HU	Zöldség-gyümölcs termelõi csoportok beruházási támogatása (Nemzeti, Nemzeti)	Investment support for fruit and vegetable producer groups (National, National)	-			X
939	461	HU	Zöldség-gyümölcs termelõi csoportok mûködési támogatása (EMGA, EU)	Operating Support for Fruit and Vegetable Producer Groups (EAGF, EU)	Operational support for Fruit and Vegetable Producer Groups (EAGF, EU)			X
940	462	HU	Zöldség-gyümölcs termelõi csoportok mûködési támogatása (Nemzeti, Nemzeti)	Operating Support for Fruit and Vegetable Producer Groups (National, National)	Operational support for Fruit and Vegetable Producer Groups (National, National)			X
941	463	HU	Zöldség, gyümölcs és a dohány szerkezetátalakítás (EMGA, EU)	Vegetable, Fruit and Tobacco Restructuring (EAGF, EU)	-		I.7 (I.7 point 7: "areas subject to restructuring and development", this is more general and therefore fits this scheme better I think)			X
942	464	HU	Zöldség, gyümölcs és a dohány szerkezetátalakítás (Nemzeti, Nemzeti)	Vegetable, Fruit and Tobacco Restructuring (National, National)	-		I.7 (I.7 point 7: "areas subject to restructuring and development", this is more general and therefore fits this scheme better I think)			X
943	555	IE	Aid For Fruit and Veg Sector					X
944	558	IE	Aid For Private Storage					X
945	564	IE	Aid to Apicultutre Sector					X
946	561	IE	Aid to Producer Organisations									X
947	567	IE	Beef & Veal Payments					X
948	556	IE	Improving Competitiveness of Agriculture									X
949	565	IE	Improving Environment & Countryside							X							matched
950	554	IE	Leader Quality of life and diversification					X
951	557	IE	Premium to Sheep meat and Goat Sector					X
952	559	IE	RDP 2000-2006										X
953	560	IE	School Fruit & Veg Scheme					X
954	566	IE	School Milk Scheme					X
955	562	IE	Single Payment					X
956	563	IE	Specific Support Direct Aid					X
957	568	IE	Technical Assistance EAFRD									X
958	569	IE	Vocational Training & Information Actions					X
959	1496	LT	1 mokymų kryptis: Ūkio valdymo, agrarinės aplinkosaugos, kt. (EAFRD)	1 training course: Farm management, agri-environmental, etc. (EAFRD)	First training course: Farm management, agri-environmental, etc. (EAFRD)	As for row 69, could mean first level of a course OR first course of several options		X
960	1518	LT	1 mokymų kryptis: Ūkio valdymo, agrarinės aplinkosaugos, kt. (PVM) (EAFRD)	1 training course: Farm management, agri-environmental, etc. (VAT) (EAFRD)	First training course: Farm management, agri-environmental, etc. (VAT) (EAFRD)	Same as row 81 but with tax		X
961	1489	LT	2 mokymų kryptis: Žemės ūkio gamybos technologijos, kt. (EAFRD)	2 training directions: Agricultural production technologies, etc. (EAFRD)	Second training course: Agricultural production technologies, etc. (EAFRD)	Same as row 69 but without VAT		X
962	1484	LT	2 mokymų kryptis: Žemės ūkio gamybos technologijos, kt. (PVM) (EAFRD)	2 training directions: Agricultural production technologies, etc. (VAT) (EAFRD)	Second training course: Agricultural production technologies, etc. (VAT) (EAFRD)	Could mean second level of training OR second of several options of training		X
963	1525	LT	Ankstyvas pasitraukimas iš prekinės žemės ūkio gamybos (2004-2006 m. KPP įsipareigojimai) (EAFRD)	Early retirement from agricultural production (RDP 2004-2006) (EAFRD)				X
964	1432	LT	Ankstyvas pasitraukimas iš prekinės žemės ūkio gamybos (2007-2013 m. KPP) (EAFRD)	Early retirement from agricultural production (RDP 2007-2013) (EAFRD)				X
965	1534	LT	Asbestinių stogų dangos keitimas (EAFRD)	Asbestos Roofing Replacement (EAFRD)		Correct							X				agree no clear match
966	1453	LT	Atsinaujinantys energijos šaltiniai (EAFRD)	Renewable Energy Sources (EAFRD)		Correct				X
967	1478	LT	Dalyvavimas maisto kokybės schemose (EAFRD)	Participation in food quality schemes (EAFRD)				X
968	1433	LT	Ekologinis ūkininkavimas (EAFRD)	Organic Farming (EAFRD)				X
969	1475	LT	Gyvulių ir paukščių prekinės vertės didinimas (EAFRD)	Increasing the Value of Animals and Birds (EAFRD)	Increasing the commodity value of animals and birds (EAFRD)	Same as row 11 but without VAT						X
970	1426	LT	Gyvulių ir paukščių prekinės vertės didinimas (PVM) (EAFRD)	Increasing the Value of Animals and Birds (VAT) (EAFRD)	Increasing the commodity value of animals and birds (VAT) (EAFRD)					X
971	1454	LT	Intervencinis produktų pirkimas (EAGF - other)	Intervention Product Buying (EAGF - Other)	Intervention product purchase (EAGF - other)	Market intervention - Lithuanian government will buy agricultural and food products when there is an excess in production		X
972	1517	LT	Investicijos į žemės ūkio produktų gamybą ir paslaugas (EAFRD)	Investment in agricultural production and services (EAFRD)		Close enough				X
973	1504	LT	Investicijos į žemės ūkio produktų gamybą ir paslaugas (supaprastinta tvarka) (EAFRD)	Investment in agricultural production and services (simplified procedure) (EAFRD)		Correct				X
974	1459	LT	Išmoka už pirmuosius hektarus (EAGF)	First hectare payment (EAGF)		Correct		X
975	1466	LT	Išmokos ūkininkaujantiems vietovėse su kliūtimis, išskyrus kalnuotas vietoves (EAFRD)	Payments for farming areas with handicaps other than mountain areas (EAFRD)				X
976	1501	LT	Išmokos už vietoves, kuriose esama gamtinių ar kitokių specifinių kliūčių (2007-2013 įsipareigojimai) (EAFRD)	Areas with natural or other specific handicaps (2007-2013 commitments) (EAFRD)				X
977	1520	LT	Jaunųjų ūkininkų įsikūrimas (EAFRD)	Setting-up of Young Farmers (EAFRD)				X
978	1460	LT	Kaimo atnaujinimas ir plėtra (įgyvendinimas planavimo būdu) (EAFRD)	Rural Renewal and Development (Implementation by Planning) (EAFRD)				X
979	1447	LT	Kaimo atnaujinimas ir plėtra (įgyvendinimas planavimo būdu) (PVM) (EAFRD)	Rural renewal and development (planning) (VAT) (EAFRD)				X
980	1422	LT	Kaimo atnaujinimas ir plėtra (Leader metodas) (EAFRD)	Rural renewal and development (Leader method) (EAFRD)				X
981	1527	LT	Kaimo atnaujinimas ir plėtra (Leader metodas) (PVM) (EAFRD)	Rural renewal and development (Leader method) (VAT) (EAFRD)				X
982	1471	LT	Kaimo plėtros dalyvių interesų atstovavimas ES organizacijose (EAFRD)	Representing Rural Development Participants in EU Organizations (EAFRD)	Representing the interest of participants undertaking rural development in EU organisations (EAFRD)								X				left unmatched, not sure what this refers to
983	1448	LT	Kaimo turizmo skatinimas (supaprastinta tvarka) (EAFRD)	Promotion of rural tourism (simplified procedure) (EAFRD)				X
984	1427	LT	Kaimo turizmo skatinimas (EAFRD)	Rural Tourism Promotion (EAFRD)				X
985	1446	LT	Kaimo turizmo veiklos skatinimas (Leader metodas) (EAFRD)	Promotion of rural tourism activities (Leader method) (EAFRD)				X
986	1424	LT	Konsultavimas agrarinės aplinkosaugos klausimais (EAFRD)	Agri-environmental consultancy (EAFRD)	Consultation on agri-environmental issues (EAFRD)							X
987	1516	LT	Konsultavimas buhalterinės apskaitos tvarkymo klausimais (EAFRD)	Accounting Management Consulting (EAFRD)	Consultation on account management issues (EAFRD)			X
988	1524	LT	Konsultavimas dėl ūkio atitikimo įvertinimo (EAFRD)	Farm Conformity Assessment (EAFRD)		Translation probably ok, this literally means consultation on your farm to see whether it meets certain requirements						X
989	1440	LT	Konsultavimas dėl valdymo reikalavimų ir geros agrarinės bei aplinkosaugos praktikos sąlygų (EAFRD)	Management Consulting and Good Agricultural and Environmental Practice Conditions (EAFRD)	Consultation for management practices/requirements to achieve good agricultural and environmental conditions (EAFRD)			X
990	1505	LT	Konsultavimas miškų ūkio klausimais (EAFRD)	Forestry Consulting (EAFRD)		Correct						X
991	1497	LT	Kraštovaizdžio tvarkymas (EAFRD)	Landscaping Management (EAFRD)		Correct; means the undertaking of landscape management activities						X					previously unmatched. Kim matched with agri-environment schemes.
992	1512	LT	Laikinoji papildoma parama vaisių ir daržovių augintojams (EAGF - other)	Temporary additional support for fruit and vegetable growers (EAGF - other)				X
993	1442	LT	Laikinoji parama pieno gamintojams, patyrusiems nuostolių dėl Rusijos Federacijos pieno gaminių importo embargo (ES) (EAGF - other)	Temporary assistance to dairy producers who have suffered losses as a result of the embargo on imports of dairy products from the Russian Federation (EU) (EAGF - other)		Correct						X
994	1493	LT	Laikinoji parama pieno gamintojams, patyrusiems nuostolių dėl Rusijos Federacijos pieno gaminių importo embargo (LT) (EAGF - other)	Temporary assistance to dairy producers who have suffered losses as a result of the embargo on imports of dairy products from the Russian Federation (EAGF - other)	Temporary assistance to dairy producers who have suffered losses as a result of the embargo on imports of dairy products from the Russian Federation (LT) (EAGF - other)	Same as row 27, but this time with LT (Lithuania) rather than EU (European Union). Not sure significance of that.						X
995	1491	LT	Mažos ekonominės vertės medynų ir krūmynų pertvarkymas bei jaunuolynų ugdymas (supaprastinta tvarka) (EAFRD)	Reconstruction of stands and bushes of low economic value and development of young stands (simplified procedure) (EAFRD)	Replacement of stands and bushes of low economic value and development of young stands (simplified procedure) (EAFRD)	Stands refers to stands of trees				X
996	1445	LT	Miško kirtimo, apvaliosios medienos bei biokuro ruošos modernizavimas (supaprastinta tvarka) (EAFRD)	Modernization of logging, round wood and biofuel production (simplified procedure) (EAFRD)		Correct				X
997	1417	LT	Miškų aplinkosaugos išmokos. Išmokos už neplynus miško kirtimus vietoj galimų plynų (EAFRD)	Forest Environmental Benefits.Payments for non-clear felling in place of possible clearings (EAFRD)	Forest environmental protection payments. Payments for non-clear felling in place of clear felling (EAFRD).							X
998	1436	LT	Miškų aplinkosaugos išmokos. Išmokos už pagrindinių miško kirtimų nevykdymą identifikuotose KMB (EAFRD)	Forest Environmental Benefits.Payments for non-compliance with key forest fellings in identified WKH (EAFRD)	Forest environmental protection payments. Payments for non-felling activities within identified key forest areas KMB (EAFRD).	KMB stands for 'key areas in the forest'; WKH could mean 'woodland key habitats'						X
999	1498	LT	Miškų ekonominės vertės didinimas. Mažos ekonominės vertės medynų ir krūmynų pertvarkymas bei jaunuolynų ugdymas (EAFRD)	Increasing the economic value of forests.Reconstruction of stands and bushes of low economic value and development of young stands (EAFRD)				X
1000	1437	LT	Miškų infrastruktūros gerinimas (EAFRD)	Forest Infrastructure Improvement (EAFRD)				X
1001	1476	LT	Mokslo žinių ir inovacinės praktikos sklaida (EAFRD)	Dissemination of Knowledge and Innovation Practices (EAFRD)		Correct		X
1002	1477	LT	Mokslo žinių ir inovacinės praktikos sklaida (PVM) (EAFRD)	Dissemination of Knowledge and Innovation Practices (VAT) (EAFRD)		Correct		X
1003	1443	LT	Nacionalinis kaimo tinklas (Leader centras) (EAFRD)	National Rural Network (Leader Center) (EAFRD)		Correct						X					previously missed (no X for matches), Kim matched with V/B.4.1
1004	1444	LT	Nacionalinis kaimo tinklas (Leader centras) (PVM) (EAFRD)	National Rural Network (Leader Center) (VAT) (EAFRD)		Same as above with VAT				X
1005	1506	LT	NATURA 2000 išmokos (EAFRD)	NATURA 2000 Payments (EAFRD)				X
1006	1469	LT	NATURA 2000 išmokos ir išmokos, susijusios su direktyva 2000/60/EC (EAFRD)	NATURA 2000 Payments and Benefits Related to Directive 2000/60 / EC (EAFRD)				X
1007	1490	LT	Nykstančių gyvulių ir paukščių išsaugojimas (EAFRD)	Conservation of endangered animals and birds (EAFRD)		Correct						X
1008	1533	LT	Pagalba gamintojų grupėms, administracinė veikla - metinė išmoka (EAGF - other)	Producer support, administrative activities - annual payment (EAGF - other)	Support for producer groups, administrative activities - annual payment (EAGF - other)					X
1009	1511	LT	Pagalba gamintojų grupėms, investicijos – metinė išmoka (EAGF - other)	Aid to producer groups, investment - annual payment (EAGF - other)	Aid to producer groups for investments - annual payment (EAGF - other)					X
1010	1514	LT	Parama bitininkystės sektoriui (EAGF - other)	Support for the beekeeping sector (EAGF - other)				X
1011	1536	LT	Parama gyventojų aktyvumui (EAFRD)	Support for Population Activity (EAFRD)	Support for public engagement (EAFRD)								X				agree no clear match
1012	1482	LT	Parama jaunųjų ūkininkų įsikūrimui (2014-2020) (EAFRD)	Support for setting up young farmers (2014-2020) (EAFRD)				X
1013	1513	LT	Parama ne žemės ūkio veiklai (EAFRD)	Non-Agricultural Support (EAFRD)		Correct						X
1014	1467	LT	Parama ne žemės ūkio veiklai (Leader metodas) (EAFRD)	Support for non-agricultural activities (Leader approach) (EAFRD)								X
1015	1523	LT	Parama ne žemės ūkio veiklai (supaprastinta tvarka) (EAFRD)	Non-agricultural support (simplified procedure) (EAFRD)		Correct						X
1016	1480	LT	Parama plačiajuosčio ryšio infrastruktūrai (EAFRD)	Broadband Infrastructure Support (EAFRD)				X
1017	1519	LT	Parama smulkiesiems ūkiams (2014-2020) (EAFRD)	Small Farm Support (2014-2020) (EAFRD)	Support for small farms (2014-2020) (EAFRD)							X
1018	1507	LT	Parama strategiją įgyvendinančiųjų mokymams, konsultavimui (EAFRD)	Support for training, counseling on strategy implementation (EAFRD)	Support for training and consultation on strategy implementation (EAFRD)							X					previously non-matched, Kim matched with V/B.3.8
1019	1455	LT	Parama tarptautinio bendradarbiavimo projektų įgyvendinimui (EAFRD)	Support for the implementation of transnational cooperation projects (EAFRD)				X
1020	1503	LT	Parama VVG veiklai (EAFRD)	Support for LAG Activities (EAFRD)		Correct; LAG is Local Action Group				X
1021	1434	LT	Parama, susijusi su investicijomis (EAFRD)	Support for investments (EAFRD)		Close enough						X
1022	1485	LT	Parama, susijusi su kaimo plėtros gerosios patirties ir kitos informacijos sklaida (EAFRD)	Support for the dissemination of good practices and other information on rural development (EAFRD)		Close enough				X
1023	1510	LT	Parengiamoji parama (2014-2020) (EAFRD)	Preparatory Assistance (2014-2020) (EAFRD)		Probably ok!							X				previously non-matched. only row about "prepara*" not yet filled was V/B.3.8, but "Support for training and consultation strategy" was better match there. Left this unmatched.
1024	1474	LT	Pelno nesiekiančios investicijos (EAFRD)	Non-Profit Investments (EAFRD)		Correct				X
1025	1528	LT	Pelno nesiekiančios investicijos miškuose (EAFRD)	Non-Profit Investments in Forests (EAFRD)				X
1026	1430	LT	Perėjimas prie ne žemės ūkio veiklos (EAFRD)	Transition to non-agricultural activities (EAFRD)				X
1027	1420	LT	Perėjimas prie ne žemės ūkio veiklos (supaprastinta tvarka) (EAFRD)	Transition to non-agricultural activities (simplified procedure) (EAFRD)				X
1028	1483	LT	Pienas mokykloms (EAGF - other)	School Milk (EAGF)				X
1029	1428	LT	Pieno sektoriaus restruktūrizavimas (EAFRD)	Dairy restructuring (EAFRD)	Dairy sector restructuring (EAFRD)					X
1030	1421	LT	Pieno sektoriaus restruktūrizavimas (supaprastinta tvarka) (EAFRD)	Dairy restructuring (simplified procedure) (EAFRD)	Dairy sector restructuring (simplified procedure) (EAFRD)					X
1031	1529	LT	Pieno sektoriaus restruktūrizavimas, įkuriant naujas pieno perdirbimo įmones (EAFRD)	Dairy restructuring through the creation of new milk processing plants (EAFRD)	Dairy sector restructuring through the creation of new milk processing plants (EAFRD)					X
1032	1535	LT	Pirmas ne žemės ūkio paskirties ir apleistos žemės ūkio paskirties žemės apželdinimas mišku (EAFRD)	First afforestation of non-agricultural and abandoned agricultural land (EAFRD)		Correct		X
1033	1457	LT	Pirmas žemės ūkio paskirties žemės apželdinimas mišku (2004-2006 m. KPP įsipareigojimai) (EAFRD)	First afforestation of agricultural land (RDP commitments 2004-2006) (EAFRD)				X
1034	1486	LT	Pirmas žemės ūkio paskirties žemės apželdinimas mišku (2004-2006 m. KPP įsipareigojimai) PVM (EAFRD)	First afforestation of agricultural land (RDP 2004-2006) VAT (EAFRD)				X
1035	1499	LT	Pirmas žemės ūkio paskirties žemės apželdinimas mišku (2007-2013 m. KPP) (EAFRD)	First afforestation of agricultural land (2007-2013 RDP) (EAFRD)				X
1036	1522	LT	Privatus saugojimas (EAGF - other)	Private Storage (EAGF - Other)				X
1037	1456	LT	Programos įgyvendinimas (NMA) (EAFRD)	Program Implementation (NMA) (EAFRD)		Correct; NMA stands for National Payment Agency that belongs to Ministry of Agriculture						X
1038	1450	LT	Programos įgyvendinimas (ŽŪIKVC) (EAFRD)	Program Implementation (EAFRD) (EAFRD)		Correct						X
1039	1458	LT	Programos įgyvendinimas (ŽŪM) (EAFRD)	Program Implementation (MoA) (EAFRD)		Correct; MoA - Ministry of Agriculture						X
1040	1465	LT	Programos informavimas ir viešinimas (NMA) (EAFRD)	Program Information and Publicity (NAF) (EAFRD)	Providing Information and Publicity about the program (NMA) (EAFRD)	NMA - National Payment Agency						X
1041	1449	LT	Programos informavimas ir viešinimas (ŽŪM) (EAFRD)	Program Information and Publicity (EAFRD)		Correct; ŽŪM stands for Ministry of Agriculture						X
1042	1473	LT	Pusiau natūrinis ūkininkavimas (2007-2013 m. KPP) (EAFRD)	Semi-subsistence farming (2007-2013 RDP) (EAFRD)				X
1043	1423	LT	Rizikos vandens telkinių būklės gerinimas (EAFRD)	Improving the status of risk water bodies (EAFRD)	Improving the status of water bodies under risk (EAFRD)					X
1044	1488	LT	Specialioji parama už pieną (EAGF)	Milk Special Support (EAGF)	Special support for milk (EAGF)					X
1045	1508	LT	Stichinių nelaimių ir gaisrų paveiktų miškų atkūrimas ir prevencinės priemonės (EAFRD)	Reforestation and prevention measures for forests affected by natural disasters and fires (EAFRD)				X
1046	1462	LT	Stovyklaviečių įkūrimas ir plėtra (supaprastinta tvarka) (EAFRD)	Establishment and development of campsites (simplified procedure) (EAFRD)	Establishment and expansion of campsites (simplified procedure) (EAFRD)	See also rows 66 and 116		X
1047	1531	LT	Stovyklaviečių įkūrimas ir plėtra (EAFRD)	Establishment and development of campsites (EAFRD)	Establishment and expansion of campsites (EAFRD)	Same as rows 47 and 66 but not 'simplified' or 'leader'		X
1048	1481	LT	Stovyklaviečių įkūrimas ir plėtra (Leader metodas) (EAFRD)	Establishment and development of campsites (Leader method) (EAFRD)	Establishment and expansion of campsites (Leader method) (EAFRD)	See also rows 47 and 116		X
1049	1425	LT	Strategijos priemonė, kurios nereglamentuoja Lietuvos kaimo plėtros 2007-2013 m. programa (Leader metodas) (EAFRD)	Strategy tool, which does not regulate Lithuanian rural development 2007-2013.(Leader approach) (EAFRD)	Strategy tool, which has not been regulated by the Lithuanian rural development program of 2007-2013. (Leader approach) (EAFRD)					X
1050	1509	LT	Strategijos priemonė, kurios nereglamentuoja Lietuvos kaimo plėtros 2007-2013 m. programa (Leader metodas) (PVM) (EAFRD)	Strategy tool, which does not regulate Lithuanian rural development 2007-2013.(Leader approach) (VAT) (EAFRD)	Strategy tool, which has not been regulated by the Lithuanian rural development program of 2007-2013. (Leader approach) (VAT) (EAFRD)	Same as row 10 but with tax				X
1051	1419	LT	Tam tikrų produktų gamyba (Leader metodas) (EAFRD)	Production of certain products (Leader method) (EAFRD)		Correct						X
1052	1439	LT	Tausojanti aplinką vaisių ir daržovių auginimo sistema (EAFRD)	Environmentally friendly fruit and vegetable growing system (EAFRD)				X
1053	1530	LT	Techninė pagalba. Informavimas ir viešumas (EAFRD)	Technical support.Information and Publicity (EAFRD)		Correct						X
1054	1441	LT	Techninė pagalba. Informavimas ir viešumas (PVM) (EAFRD)	Technical support.Information and publicity (VAT) (EAFRD)		Correct						X
1055	1479	LT	Techninė pagalba. Parama programos parengimui, valdymui, priežiūrai ir kontrolei (EAFRD)	Technical support.Support for program preparation, management, monitoring and control (EAFRD)		Correct						X
1056	1492	LT	Tiesioginės išmokos už cukrų (EAGF)	Sugar Direct Payments (EAGF)				X
1057	1532	LT	Tiesioginės išmokos už energetinius augalus (EAGF)	Direct payments for energy crops (EAGF)		Correct				X
1058	1468	LT	Tiesioginės išmokos už mėsinius galvijus ir mėsines avis (EAGF)	Direct payments for beef and veal (EAGF)				X
1059	1502	LT	Tiesioginės išmokos už pasėlius (EAGF)	Direct payments for crops (EAGF)		Correct				X
1060	1526	LT	Tinklo valdymas (EAFRD)	Network Management (EAFRD)		Correct							X				agree no clear match, all possibilities for "network" already have better matches.
1061	1438	LT	Tradicinių amatų centrų kūrimas ir (arba) plėtra (EAFRD)	Development and / or Development of Traditional Craft Centers (EAFRD)	Development and / or expansion of traditional craft centers (EAFRD)	Same as row 16 but without VAT						X
1062	1431	LT	Tradicinių amatų centrų kūrimas ir (arba) plėtra (PVM) (EAFRD)	Development and / or development of traditional craft centers (VAT) (EAFRD)	Development and / or expansion of traditional craft centers (VAT) (EAFRD)							X
1063	1470	LT	Tradicinių amatų puoselėjimo veikla (EAFRD)	Traditional Crafts Promotion Activities (EAFRD)	Promotion of traditional craft activities (EAFRD)							X
1064	1435	LT	Vaisių vartojimo skatinimas mokyklose - visuomenės informavimas (EAGF - other)	Promoting Fruit in Schools - Public Information (EAGF - Other)				X
1065	1500	LT	Vaisių vartojimo skatinimas mokyklose (EAGF - other)	Fruit Promotion in Schools (EAGF - Other)				X
1066	1472	LT	Viešojo saugojimo Techninės išlaidos (EAGF - other)	Public Storage Technical Expenses (EAGF - Other)		Correct; maybe related to intervention purchases above				X
1067	1463	LT	Žemės konsolidacija (EAFRD)	Land Consolidation (EAFRD)		Correct		X
1068	1495	LT	Žemės konsolidacija (PVM) (EAFRD)	Land Consolidation (VAT) (EAFRD)				X
1069	1521	LT	Žemės ūkio produktų eksporto skatinimas į trečiąsias šalis (EAGF - other)	Promotion of agricultural products to third countries (EAGF - other)	Promotion of agricultural product exports to developing countries (EAGF - other)							X
1070	1494	LT	Žemės ūkio produktų gamyba (EAFRD)	Agricultural Production (EAFRD)		Correct							X				agree non-matched
1071	1461	LT	Žemės ūkio produktų gamyba (supaprastinta) (EAFRD)	Agricultural Production (Simplified) (EAFRD)		Correct						X					Previously unmatched, Kim matched with V/B.1.12
1072	1515	LT	Žemės ūkio produktų perdirbimas ir/ar rinkodara (EAFRD)	Processing and / or marketing of agricultural products (EAFRD)				X
1073	1429	LT	Žemės ūkio produktų vartojimo skatinimas vidaus rinkoje (EAGF - other)	Promotion of agricultural products on the internal market (EAGF - other)	Promotion of usage of agricultural products within the internal market (EAGF - other)							X
1074	1452	LT	Žemės ūkio vandentvarka (2007-2013 įsipareigojimai) (EAFRD)	Agricultural Water Management (2007-2013 Commitments) (EAFRD)		Correct; Same as row 72 but for previous CAP period				X
1075	1487	LT	Žemės ūkio vandentvarka (EAFRD)	Agricultural Water Management (EAFRD)		Correct				X
1076	1418	LT	Žemės ūkio vandentvarka (PVM) (EAFRD)	Agricultural Water Management (VAT) (EAFRD)				X
1077	1464	LT	ŽŪM inicijuotų projektų įgyvendinimas (EAFRD)	Implementation of projects initiated by the MoA (EAFRD)		Correct; MoA - Ministry of Agriculture						X
1078	1451	LT	ŽŪM inicijuotų projektų įgyvendinimas (PVM) (EAFRD)	Implementation of projects initiated by the Ministry of Agriculture (VAT) (EAFRD)		Correct						X
1079	1120	LU	I.1					X
1080	1121	LU	II.10					X
1081	1122	LU	III.3					X
1082	1123	LU	III.4					X
1083	1124	LU	III.7					X
1084	1125	LU	V/B.1.1					X
1085	1126	LU	V/B.1.2					X
1086	1127	LU	V/B.1.6					X
1087	1128	LU	V/B.1.8					X
1088	1129	LU	V/B.2.1					X
1089	1130	LU	V/B.2.4					X
1090	1131	LU	V/B.3.1					X
1091	1132	LU	V/B.3.2					X
1092	1133	LU	V/B.3.3					X
1093	1134	LU	V/B.3.4					X
1094	1135	LU	V/B.3.5					X
1095	1136	LU	V/B.3.6					X
1096	1137	LU	V/B.4.3					X
1097	1138	LU	V/B.4.4					X
1098	1139	LU	V/B.4.5					X
1099	623	LV	1. Rīcība	1. Action											X
1100	576	LV	2. Rīcība	2. Action											X
1101	581	LV	2013-2014	2013-2014											X
1102	614	LV	3. Rīcība	3. Action											X
1103	590	LV	4. Rīcība	4. Action											X
1104	586	LV	5. Rīcība	5. Action											X
1105	591	LV	Ar lauksaimniecību nesaistītu darbību dažādošana - esošo uzņēmumu attīstība	Diversification into non-agricultural activities - development of existing businesses								X
1106	570	LV	Arodapmācības - Nozares speciālistu līmeņa mācību organizēšana	Vocational training - Organization of specialist level training				X
1107	618	LV	Atbalsts biškopības nacionālajai programmai	Support for national apiculture program				X
1108	599	LV	Atbalsts daļēji naturālo saimniecību pārstrukturizēšanai	Aid for the restructuring of semi-subsistence farms				X
1109	574	LV	Atbalsts jaunajiem lauksaimniekiem	Support for young farmers								X
1110	572	LV	Atbalsts par LIZ platību Natura 2000 teritorijā	Support for UAA in Natura 2000 area								X
1111	622	LV	Atbalsts ražotāju grupām	Support for producer groups								X
1112	575	LV	Atbalsts ražotāju grupām zivsaimniecības nozarē	Support for producer groups in the fisheries sector								X
1113	593	LV	Atsevišķais maksājums par cukuru	Separate sugar payment				X
1114	612	LV	Atsevišķais maksājums par cukuru	Separate sugar payment				X
1115	583	LV	Augļu ražotāju grupas	Fruit producer groups				X
1116	587	LV	Augļu un dārzeņu ražotāju organizācijas - RO	Producer organizations for fruit and vegetables - RO				X
1117	597	LV	Bioloģiskā lauksaimniecība	Organic farming				X
1118	617	LV	Bioloģiskās daudzveidības uzturēšana zālājos	Maintaining biodiversity in lawns						X
1119	573	LV	Enerģijas ražošana no lauksaimnieciskas un mežsaimnieciskas izcelsmes biomasas	Production of energy from biomass of agricultural and forestry origin						X
1120	603	LV	Erozijas ierobežošana	Limiting Erosion	limits of erosion					X
1121	600	LV	Esošo uzņēmumu attīstība	Development of existing companies				X
1122	585	LV	Infrastruktūra, kas attiecas uz lauksaimniecības un mežsaimniecības attīstību un pielāgošanu	Infrastructure related to the development and adaptation of agriculture and forestry				X
1123	610	LV	Integrētās dārzkopības ieviešana un veicināšana	Introduction and promotion of integrated horticulture						X
1124	588	LV	Īpašais atbalsts par pienu	Special milk support						X
1125	584	LV	Īpašais kartupeļu cietes atbalsts	Special potato starch support						X
1126	589	LV	Īpašais sēklu atbalsts	Special seed support						X
1127	571	LV	Jaunu uzņēmumu radīšana	Creating new businesses	creation of new businesses							X
1128	578	LV	Konkurētspējas veicināšana vietējo attīstības stratēģiju īstenošanas teritorijā	Promoting competitiveness in the area of ​​implementation of local development strategies				X
1129	602	LV	Kurināmā ražošana no lauksaimniecības un mežsaimniecības produktiem	Manufacture of fuels from agricultural and forestry products						X
1130	606	LV	Lauksaimniecībā neizmantojamās zemes pirmreizējā apmežošana	First afforestation of non-agricultural land				X
1131	611	LV	Lauksaimniecības produktu pievienotās vērtības radīšana	Creating added value for agricultural products				X
1132	579	LV	Lauku mantojuma saglabāšana un atjaunošana	Conservation and restoration of rural heritage				X
1133	619	LV	Lauku saimniecību modernizācija	Modernization of agricultural holdings				X
1134	613	LV	Mazāklabvēlīgo apvidus kompensācija	Less-favored area compensation								X
1135	608	LV	Meža ekonomiskās vērtības uzlabošana	Improving the economic value of the forest				X
1136	577	LV	Meža ugunsdrošības profilaktisko pasākumu ieviešana	Introduction of forest fire prevention measures				X
1137	605	LV	Mežsaimniecības ražošanas potenciāla atjaunošana ugunsgrēku un dabas katastrofu radīto postījumu vietās	Restoring forestry production potential in the areas of damage caused by fires and natural disasters				X
1138	598	LV	Natura 2000 mežiem	Natura 2000 forests				X
1139	609	LV	Pamatpakalpojumi ekonomikai un iedzīvotājiem	Basic services for the economy and the population				X
1140	616	LV	Priekšlaicīgā pensionēšanās	Early retirement				X
1141	596	LV	Rugāju lauki ziemas periodā	Spring fields in winter									X
1142	607	LV	Sadarbības projektu īstenošana starp VRG Eiropas Savienības dalībvalstu teritorijās - projekta īstenošana	Implementation of cooperation projects between LAGs in the territories of European Union member states - project implementation						X
1143	594	LV	Skolas auglis	School fruit				X
1144	601	LV	Skolas piens	School milk				X
1145	580	LV	Tehniskā palīdzība - Kapitālieguldījums	Technical Assistance - Capital Investment								X
1146	604	LV	Tehniskā palīdzība - Tekošie izdevumi	Technical Assistance - Current Expenditure	ongoing expenses							X
1147	621	LV	Tūrisma aktivitāšu veicināšana	Promotion of tourism activities				X
1148	615	LV	Veicināšanas pasākumi iekšējā tirgū	Promotion measures in the internal market								X
1149	582	LV	Vienotais platības maksājums	Single Area Payment								X
1150	592	LV	Vietējās rīcības grupas darbības nodrošināšana, prasmju apguve un teritorijas aktivizēšana	Ensuring local action group activities, acquiring skills and activating the area				X
1151	620	LV	Zvejas produktu pārejošo uzkrājumu atbalsts	Support for transitional stocks of fishery products	?carryover stocks								X
1152	595	LV	Zvejas produktu vienotās likmes piemaksa	Flat rate premium for fishery products	? Not sure if likmes piemaksa = Flat rate premium								X
1153	1140	MT	I.1					X
1154	1141	MT	II.10					X
1155	1142	MT	III.3					X
1156	1143	MT	III.4					X
1157	1144	MT	III.7					X
1158	1145	MT	V/B.1.10					X
1159	1146	MT	V/B.1.13					X
1160	1147	MT	V/B.1.4					X
1161	1148	MT	V/B.1.5					X
1162	1149	MT	V/B.1.6					X
1163	1150	MT	V/B.1.8					X
1164	1151	MT	V/B.2.2					X
1165	1152	MT	V/B.2.4					X
1166	1153	MT	V/B.3.3					X
1167	1154	MT	V/B.3.6					X
1168	1155	MT	V/B.4.3					X
1169	1156	MT	V/B.4.4					X
1170	1157	MT	V/B.4.5					X
1171	624	NL	A.01. Betalingen voor producenten van zetmeelaardappelen	A.01. Payments for producers of starch potatoes										X			X
1172	625	NL	A.02. Set Aside (Regeling EG-steunverlening akkerbouwgewassen)	A.02. Set Aside (EC support scheme for arable crops)										X			X
1173	626	NL	A.03. Heffing voor melkproducenten - Bestemmingsontvangsten	A.03. Levy for milk producers - Assigned revenue										X			X
1174	627	NL	A.04. OP 2011 telersvereniging - ophoudmaatregel en niet oogsten	A.04. OP 2011 growers' association - withdrawal measure and no harvesting										X			X
1175	628	NL	A.05. Buitengewone marktondersteuningsmaatregelen voor telersverenigingen: ophoudmaatregel en niet-oogsten	A.05.Exceptional market support measures for producer organizations: withdrawal measure and non-harvesting										X			X
1176	629	NL	A.06. Buitengewone marktondersteuningsmaatregelen voor telers niet aangesloten bij telersverenigingen: ophoudmaatregel en niet-oogsten	A.06.Exceptional market support measures for growers not affiliated with producer organizations: withdrawal measure and non-harvesting										X			X
1177	630	NL	A.07. Interventie vis	A.07.Intervention fish										X			X
1178	631	NL	A.08. Herstructureringssteun suiker	A.08. Sugar restructuring aid										X			X
1179	632	NL	A.09. Teruggave in verband met niet-benutting van de Europese crisisreserve	A.09. Refund for non-use of the European crisis reserve										X			X
1180	633	NL	A.10. Buitengewone marktondersteunings-maatregelen voor telersverenigingen: ophoudmaatregel en niet-oogsten	A.10.Exceptional market support measures for producer organizations: withdrawal measure and non-harvesting										X			X
1181	634	NL	A.11. Buitengewone marktondersteunings-maatregelen voor telers niet aangesloten bij telersverenigingen: ophoudmaatregel en niet-oogsten	A.11.Exceptional market support measures for growers not affiliated with producer organizations: withdrawal measure and non-harvesting										X			X
1182	635	NL	A.12. Subsidieregeling Natuurbeheer 2000	A.12. Nature Management Grant 2000										X			X
1183	636	NL	I.01. Bedrijfstoeslag	I.01. Company supplement						X
1184	637	NL	I.03. Slachtpremie volwassen runderen	I.03. Adult bovine slaughter premium					X
1185	638	NL	I.06.a Specifieke steun milieu, regeling instandhouding van vezelgewassen	I.06.a Specific aid for the environment, scheme for the conservation of fiber crops					X
1186	639	NL	I.06.b Specifieke steun milieu, investeringen in landbouwapparatuur met GPS en investeringen in duurzame opslagplaatsen	I.06.b Specific support for the environment, investments in agricultural equipment with GPS and investments in sustainable storage sites					X
1187	640	NL	I.06.c Specifieke steun milieu, vaarvergoeding	I.06.c Specific support for the environment, navigation fees					X
1188	641	NL	I.06.d Specifieke steun dierenwelzijn, investeringen in integraal duurzame stallen	I.06.d Specific support for animal welfare, investments in fully sustainable housing					X
1189	642	NL	I.06.e Specifieke steun dierenwelzijn, diervriendelijk produceren	I.06.e Specific support for animal welfare, animal-friendly production					X
1190	643	NL	I.06.f Specifieke steun dierenwelzijn, investeringen in welzijnsvriendelijke kalvervloeren	I.06.f Specific support for animal welfare, investments in welfare-friendly calf floors					X
1191	644	NL	I.06.g Specifieke steun voor specifieke nadelen, compensatie kosten I&R centrale databank schapen en geiten	I.06.g Specific support for specific disadvantages, compensation costs I&R central database sheep and goats					X
1192	645	NL	I.06.h Specifieke steun milieu en kwaliteit, tegemoetkoming brede weersverzekering	I.06.h Specific support for the environment and quality, compensation for broad weather insurance					X
1193	646	NL	I.07.a Specifieke steun milieu, regeling instandhouding van vezelgewassen	I.07.a Specific support for the environment, scheme for the conservation of fiber crops				X
1194	647	NL	I.07.b Specifieke steun milieu, investeringen in landbouwapparatuur met GPS en investeringen in duurzame opslagplaatsen	I.07.b Specific support for the environment, investment in agricultural equipment with GPS and investment in sustainable storage sites				X
1195	648	NL	I.07.c Specifieke steun milieu, vaarvergoeding	I.07.c Specific support for the environment, navigation fees				X
1196	649	NL	I.07.d Specifieke steun dierenwelzijn, investeringen in integraal duurzame stallen	I.07.d Specific support for animal welfare, investments in fully sustainable housing				X
1197	650	NL	I.07.e Specifieke steun dierenwelzijn, diervriendelijk produceren	I.07.e Specific support for animal welfare, animal-friendly production				X
1198	651	NL	I.07.g Specifieke steun voor specifieke nadelen, compensatie kosten I&R centrale databank schapen en geiten	I.07.g Specific support for specific disadvantages, compensation costs I&R central database sheep and goats				X
1199	652	NL	I.07.h Specifieke steun milieu en kwaliteit, tegemoetkoming brede weersverzekering	I.07.h Specific support for the environment and quality, compensation for broad weather insurance				X
1200	653	NL	I.07.i Specifieke steun milieu, regeling investeringen in =estbewerkingsinstallaties (Artikel 68)	I.07.i Specific support for the environment, scheme for investment in = processing plants (Article 68)				X
1201	654	NL	III.02 Steun voor particuliere opslag	III.02 Aid for private storage				X
1202	655	NL	III.02. Particuliere opslag Boter Saldi	III.02. Private storage Butter Balances				X
1203	656	NL	III.03. Schoolfruit	III.03. School fruit				X
1204	657	NL	III.03. Schoolfruit en groenten	III.03. School fruit and vegetables				X
1205	658	NL	III.04. Schoolmelk	III.04. School milk					X
1206	659	NL	III.05. Actiefondsen van de producentenorganisaties	III.05.Operational funds from producer organizations					X
1207	660	NL	III.05. Steun in de sector groenten en fruit	III.05. Aid in the fruit and vegetables sector					X
1208	661	NL	III.07. Honingregeling	III.07. Honey scheme				X
1209	662	NL	III.07. Steun in de bijenteeltsector	III.07. Aid in the beekeeping sector				X
1210	663	NL	III.09.a Exportrestituties voor levende runderen	III.09.a Export refunds for live cattle				X
1211	664	NL	III.09.b Exportrestituties voor melk en zuivelproducten	III.09.b Export refunds for milk and dairy products				X
1212	665	NL	III.09.c Exportrestituties voor slachtpluimvee	III.09.c Export refunds for poultrymeat				X
1213	666	NL	III.09.d Exportrestituties voor eieren	III.09.d Export refunds for eggs				X
1214	667	NL	IV/A.15 Agromilieuklimaatsteun	IV / A.15 Agri-environmental climate support				X
1215	668	NL	oor verduurzaming	for sustainability											X
1216	669	NL	V/B.01.01.a Acties op het gebied van beroepsopleiding en voorlichting	V / B.01.01.a Actions in the field of vocational training and information				X
1217	670	NL	V/B.01.01.b Acties op het gebied van beroepsopleiding en voorlichting met extra aandacht voor verduurzaming	V / B.01.01.b Actions in the field of vocational training and information with special attention to sustainability				X
1218	671	NL	V/B.01.06.a Modernisering van landbouwbedrijven	V / B.01.06.a Modernization of farms				X
1219	672	NL	V/B.01.06.b Modernisering van landbouwbedrijven met extra aandacht voor verduurzaming	V / B.01.06.b Modernization of farms with extra attention to sustainability				X
1220	673	NL	V/B.01.09.a Samenwerking bij innovatieprojecten - Plant en dier	V / B.01.09.a Cooperation on innovation projects - Plant and animal				X
1221	674	NL	V/B.01.09.a Samenwerking voor de ontwikkeling van nieuwe producten, procedés en technologieën in de landbouw-, de levensmiddelen- en de bosbouwsector	V / B.01.09.a Cooperation for the development of new products, processes and technologies in the agricultural, food and forestry sectors				X
1222	675	NL	V/B.01.09.b Samenwerking bij innovatieprojecten - Plant en dier, met extra aandacht voor verduurzaming	V / B.01.09.b Cooperation on innovation projects - Plant and animal, with extra attention for sustainability				X
1223	676	NL	V/B.01.09.b Samenwerking voor de ontwikkeling van nieuwe producten, procedés en technologieën in de landbouw-, de levensmiddelen- en de bosbouwsector, met extra aandacht	V / B.01.09.b Cooperation for the development of new products, processes and technologies in the agricultural, food and forestry sectors, with extra attention				X
1224	677	NL	V/B.01.10. Infrastructuur voor de ontwikkeling en aanpassing van de land- en de bosbouw	V / B.01.10.Infrastructure for the development and adaptation of agriculture and forestry				X
1225	678	NL	V/B.01.13. Deelname door landbouwers aan voedselkwaliteitsprogramma's	V / B.01.13.Participation by farmers in food quality programs				X
1226	679	NL	V/B.02.02. Betalingen aan landbouwers in andere gebieden met handicaps dan berggebieden	V / B.02.02.Payments to farmers in areas with handicaps other than mountain areas				X
1227	680	NL	V/B.02.04.a Agromilieubetalingen	V / B.02.04.a Agri-environment payments				X
1228	681	NL	V/B.02.04.a Agromilieubetalingen (Provinciale SAN/SNL)	V / B.02.04.a Agri-environment payments (Provincial SAN / SNL)				X
1229	682	NL	V/B.02.04.b Agromilieubetalingen (Provinciale SAN/SNL) met extra aandacht voor verduurzaming	V / B.02.04.b Agri-environment payments (Provincial SAN / SNL) with extra attention to sustainability		Lägg en med spaces längst ner i the rosetta stone		X
1230	683	NL	V/B.02.04.b Agromilieubetalingen met extra aandacht voor verduurzaming	V / B.02.04.b Agri-environment payments with extra attention to sustainability				X
1231	684	NL	V/B.02.06.a Niet-productieve investeringen	V / B.02.06.a Non-productive investments				X
1232	685	NL	V/B.02.06.b Niet-productieve investeringen, waterbeheer	V / B.02.06.b Non-productive investments, water management				X
1233	686	NL	V/B.02.07. Eerste bebossing van landbouwgrond	V / B.02.07. First afforestation of agricultural land				X
1234	687	NL	V/B.03.01.a Diversificatie naar niet-agrarische activiteiten	V / B.03.01.a Diversification into non-agricultural activities				X
1235	688	NL	V/B.03.01.b Diversificatie naar niet-agrarische activiteiten, hernieuwbare energie	V / B.03.01.b Diversification into non-agricultural activities, renewable energy				X
1236	689	NL	V/B.03.02. Oprichting en ontwikkeling van micro-ondernemingen	V / B.03.02.Creation and development of micro-enterprises				X
1237	690	NL	V/B.03.03. Bevordering van toeristische activiteiten	V / B.03.03.Promotion of tourist activities				X
1238	691	NL	V/B.03.04.a Basisvoorzieningen voor de plattelandseconomie en -bevolking	V / B.03.04.a Basic services for the rural economy and population				X
1239	692	NL	V/B.03.04.b Basisvoorzieningen voor de plattelandseconomie en -bevolking, hernieuwbare energie	V / B.03.04.b Basic services for the rural economy and population, renewable energy				X
1240	693	NL	V/B.03.05. Dorpsvernieuwing en -ontwikkeling	V / B.03.05.Village renewal and development				X
1241	694	NL	V/B.03.06.a Instandhouding en opwaardering van het landelijke erfgoed	V / B.03.06.a Conservation and upgrading of the rural heritage		lägg längst ner VB36		X
1242	695	NL	V/B.03.06.b Instandhouding en opwaardering van het landelijk erfgoed, waterbeheer en biodiversieteit	V / B.03.06.b Conservation and upgrading of the rural heritage, water management and biodiversity				X
1243	696	NL	V/B.03.08. Verwerving van vakkundigheid, dynamisering en uitvoering van plaatselijke ontwikkelingsstrategieën	V / B.03.08.Acquisition of skills, dynamism and implementation of local development strategies				X
1244	697	NL	V/B.04.01. Uitvoering van plaatselijke ontwikkelingsstrategieën: Concurrentievermogen	V / B.04.01.Implementation of local development strategies: Competitiveness				X
1245	698	NL	V/B.04.02. Uitvoering van plaatselijke ontwikkelingsstrategieën: Milieu/landbeheer	V / B.04.02.Implementation of local development strategies: Environment / land management				X
1246	699	NL	V/B.04.02. Uitvoering van plaatselijke ontwikkelingsstrategieën. Milieu/landbeheer	V / B.04.02.Implementation of local development strategies.Environment / land management				X
1247	700	NL	V/B.04.03. Uitvoering van plaatselijke ontwikkelingsstrategieën: Leefkwaliteit/diversificatie	V / B.04.03.Implementation of local development strategies: Quality of life / diversification				X
1248	701	NL	V/B.04.03. Uitvoering van plaatselijke ontwikkelingsstrategieën. Leefkwaliteit/diversificatie	V / B.04.03.Implementation of local development strategies.Quality of life / diversification				X
1249	702	NL	V/B.04.04. Uitvoering van samenwerkingsprojecten	V / B.04.04.Implementation of cooperation projects				X
1250	703	NL	V/B.04.05. Beheer van de plaatselijke groep, verwerving van vakkundigheid en de dynamisering	V / B.04.05.Management of the local group, acquisition of skills and dynamism				X
1251	704	NL	V/B.05. Technische bijstand	V / B.05.Technical assistance				X									X added to V/B.4.6
1252	705	NL	V/B.10.13. Deelname door landbouwers aan voedselkwaliteitsprogramma's (Biologische landbouw)	V / B.10.13.Participation by farmers in food quality programs (Organic farming)				X
1253	706	NL	VI/B.01. Voorlichtings- en afzetbevorderingsacties	VI / B.01.Information and promotion campaigns				X
1254	1158	PL	I.2 System jednolitej płatności obszarowej Tytuł V, rozdział 2	.2. Single area payment scheme. Title V, Chapter 2				X
1255	1159	PL	I.7 Wsparcie specjalne - Tytuł III, rozdział 5	I.7 Special support - Title III, Chapter 5				X
1256	1160	PL	III.2 Dopłaty do prywatnego przygotowywania	III.2 Subsidies for private preparation				X
1257	1161	PL	III.3 Program owoce i warzywa w szkole	III.3. Fruits and vegetables program at school				X
1258	1162	PL	III.4 Program mleko w szkole	III.4. School milk program					X
1259	1163	PL	III.5 Program dla sektora owoców i warzyw	III.5 Program for the fruit and vegetable sector					X
1260	1164	PL	III.7 Pomoc w sektorze rolniczym	III.7. Assistance in the agricultural sector						X
1261	1165	PL	III.9 Refundacje wywozowe	III.9. Export refunds				X
1262	1166	PL	IV.A.24 [CPR] art. 35 Wsparcie dla lokalnego rozwoju LEADER (CLLD - strategie rozwoju realizowane przez społeczność)	IV.A.24 [CPR] art. 35 Support for local LEADER development (CLLD - community-led development strategies)				X
1263	1167	PL	IV.A.9 [RD] art. 22 Zalesianie i tworzenie terenów zalesionych	IV.A.9 [RD] art.22 Afforestation and creation of wooded areas				X
1264	1168	PL	V/B.1.1 Art. 21 Wsparcie ukierunkowane na konkurencyjność sektora rolnego i leśnego dotyczącego środków, których celej jest upowszechnianie wiedzy i poprawa potencjału ludzkiego	V / B.1.1 Art. 21 Support focused on the competitiveness of the agricultural and forestry sector regarding measures aimed at disseminating knowledge and improving human potential				X
1265	1169	PL	V/B.1.10 Art. 30 Wsparcie ukierunkowane na konkurencyjność sektora rolnego i leśnego dotyczącego środków mających na celu rekonstrukcję i rozwój kapitału rzeczowego i wspieranie innowacji	V / B.1.10 Art. 30 Support focused on the competitiveness of the agricultural and forestry sector regarding measures aimed at the reconstruction and development of physical capital and supporting innovation				X
1266	1170	PL	V/B.1.11 Wsparcie ukierunkowane na konkurencyjność sektora rolnego i leśnego dotyczącego środków mających na celu rekonstrukcję i rozwój kapitału rzeczowego i wspieranie innowacji poprzez przywracanie potencjału produkcji rolnej zniszczonego w wyniku klęsk żywiołowych oraz wprowadzanie odpowiednich działań zapobiegawczych	V / B.1.11 Support focused on the competitiveness of the agricultural and forestry sector regarding measures aimed at reconstruction and development of physical capital and supporting innovation by restoring the potential of agricultural production damaged by natural disasters and introducing appropriate preventive actions				X
1267	1171	PL	V/B.1.13 Art. 32 Wsparcie ukierunkowane na konkurencyjność sektora rolnego i leśnego dotyczącego środków, których celem jest poprawa jakości produkcji i produktów rolnych	V / B.1.13 Art. 32 Support targeted at the competitiveness of the agricultural and forestry sector regarding measures aimed at improving the quality of agricultural production and products				X
1268	1172	PL	V/B.1.14 Art. 33 Wsparcie ukierunkowane na konkurencyjność sektora rolnego i leśnego dotyczącego środków, których celem jest poprawa jakości produkcji i produktów rolnych	V / B.1.14 Art. 33 Support focused on the competitiveness of the agricultural and forestry sector regarding measures aimed at improving the quality of agricultural production and products				X
1269	1173	PL	V/B.1.15 Wsparcie ukierunkowane na konkurencyjność sektora rolnego i leśnego dotyczącego środków przejściowych dla Republiki Czeskiej, Estonii, Cypru, Łotwy, Litwy, Węgier, Malty, Polski, Słowenii i Słowacji dotyczących wspierania gospodarstw rolnych niskotowarowych w fazie restrukturyzacji	V / B.1.15 Support focused on the competitiveness of the agricultural and forestry sector regarding transitional measures for the Czech Republic, Estonia, Cyprus, Latvia, Lithuania, Hungary, Malta, Poland, Slovenia and Slovakia on supporting semi-subsistence farms undergoing restructuring				X
1270	1174	PL	V/B.1.16 Wsparcie ukierunkowane na konkurencyjność sektora rolnego i leśnego dotyczącego środków przejściowych dla Republiki Czeskiej, Estonii, Cypru, Łotwy, Litwy, Węgier, Malty, Polski, Słowenii i Słowacji dotyczących wspierania tworzenia grup producentów	V / B.1.16 Support focused on the competitiveness of the agricultural and forestry sector regarding transitional measures for the Czech Republic, Estonia, Cyprus, Latvia, Lithuania, Hungary, Malta, Poland, Slovenia and Slovakia on supporting the creation of producer groups				X
1271	1175	PL	V/B.1.2 Art. 22 Wsparcie ukierunkowane na konkurencyjność sektora rolnego i leśnego dotyczącego środków, których celej jest upowszechnianie wiedzy i poprawa potencjału ludzkiego	V / B.1.2 Art. 22 Support targeted at the competitiveness of the agricultural and forestry sector regarding measures aimed at disseminating knowledge and improving human potential				X
1272	1176	PL	V/B.1.3 Art. 23 Wsparcie ukierunkowane na konkurencyjność sektora rolnego i leśnego dotyczącego środków, których celej jest upowszechnianie wiedzy i poprawa potencjału ludzkiego	V / B.1.3 Art. 23 Support targeted at the competitiveness of the agricultural and forestry sector regarding measures aimed at disseminating knowledge and improving human potential				X
1273	1177	PL	V/B.1.4 Art. 24 Wsparcie ukierunkowane na konkurencyjność sektora rolnego i leśnego dotyczącego środków, których celej jest upowszechnianie wiedzy i poprawa potencjału ludzkiego	V / B.1.4 Art. 24 Support targeted at the competitiveness of the agricultural and forestry sector regarding measures aimed at disseminating knowledge and improving human potential				X
1274	1178	PL	V/B.1.6 Art. 26 Wsparcie ukierunkowane na konkurencyjność sektora rolnego i leśnego dotyczącego środków mających na celu rekonstrukcję i rozwój kapitału rzeczowego i wspieranie innowacji	V / B.1.6 Art. 26 Support oriented to the competitiveness of the agricultural and forestry sector regarding measures aimed at the reconstruction and development of physical capital and supporting innovation				X
1275	1179	PL	V/B.1.8 Art. 28 Wsparcie ukierunkowane na konkurencyjność sektora rolnego i leśnego dotyczącego środków mających na celu rekonstrukcję i rozwój kapitału rzeczowego i wspieranie innowacji	V / B.1.8 Art. 28 Support focused on the competitiveness of the agricultural and forestry sector regarding measures aimed at the reconstruction and development of physical capital and supporting innovation				X
1276	1180	PL	V/B.2.1 Art. 37 Środki ukierunkowane na zrównoważone użytkowanie gruntów rolnych poprzez płatności z tytułu naturalnych utrudnień dla rolników na obszarach górskich	V / B.2.1 Art. 37 Measures targeting the sustainable use of agricultural land through payments for natural handicaps for farmers in mountain areas				X
1277	1181	PL	V/B.2.12 Art. 48 Środki ukierunkowane na zrównoważone użytkowanie gruntów leśnych poprzez przywracanie potencjału leśnego oraz wprowadzanie działań zapobiegawczych	V / B.2.12 Art. 48 Measures aimed at the sustainable use of forest land by restoring forest potential and introducing preventive actions				X
1278	1182	PL	V/B.2.2 Art. 37 Środki ukierunkowane na zrównoważone użytkowanie gruntów rolnych poprzez płatności z tytułu naturalnych utrudnień dla rolników na obszarach innych niż obszary górskie	V / B.2.2 Art. 37 Measures targeting the sustainable use of agricultural land through payments for natural handicaps for farmers in areas other than mountain areas				X
1279	1183	PL	V/B.2.4 Art. 39 Środki ukierunkowane na zrównoważone użytkowanie gruntów rolnych poprzez płatności dla obszarów Natura 2000 i płatności rolnośrodowiskowe	V / B.2.4 Art. 39 Measures aimed at the sustainable use of agricultural land through payments for Natura 2000 areas and agri-environmental payments								X
1280	1184	PL	V/B.2.7 Art. 43 Środki ukierunkowane na zrównoważone użytkowanie gruntów leśnych poprzez pierwsze zalesianie gruntów rolnych	V / B.2.7 Art. 43 Measures aimed at the sustainable use of forest land through the first afforestation of agricultural land				X
1281	1185	PL	V/B.2.9 Art. 45 Środki ukierunkowane na zrównoważone użytkowanie gruntów leśnych poprzez pierwsze zalesianie gruntów nierolniczych	V / B.2.9 Art. 45 Measures aimed at the sustainable use of forest land through the first afforestation of non-agricultural land				X
1282	1186	PL	V/B.3.1 Art. 53 Środki w celu różnicowania gospodarki wiejskiej	V / B.3.1 Art. 53 Measures to diversify the rural economy				X
1283	1187	PL	V/B.3.2 Art. 54 Środki w celu różnicowania gospodarki wiejskiej	V / B.3.2 Art. 54 Measures to diversify the rural economy				X
1284	1188	PL	V/B.3.3 Art. 55 Środki w celu różnicowania gospodarki wiejskiej	V / B.3.3 Art. 55 Measures to diversify the rural economy				X
1285	1189	PL	V/B.3.4 Art. 56 Środki na rzecz poprawy jakości życia na obszarach wiejskich	V / B.3.4 Art. 56 Measures to improve the quality of life in rural areas				X
1286	1190	PL	V/B.3.5 Środki na rzecz poprawy jakości życia na obszarach wiejskich obejmujących odnowę i rozwój wsi	V / B.3.5 Measures to improve the quality of life in rural areas including rural renewal and development				X
1287	1191	PL	V/B.3.6 Art. 57 Środki na rzecz poprawy jakości życia na obszarach wiejskich obejmujących zachowanie i poprawę stanu dziedzictwa wiejskiego	V / B.3.6 Art. 57 Measures to improve the quality of life in rural areas, including the preservation and improvement of the rural heritage				X
1288	1192	PL	V/B.4.1 Art. 63 Lokalne strategie rozwoju	V / B.4.1 Art. 63 Local development strategies				X
1289	1193	PL	V/B.4.4 b) Współpraca transnarodowa i międzyregionalna	V / B.4.4 b) Transnational and interregional cooperation				X
1290	1194	PL	V/B.4.5 c) Prowadzenie lokalnej grupy działania, nabywanie umiejętności i prowadzenie na terytorium aktywizacji	V / B.4.5 c) Running a local action group, acquiring skills and running on the territory of activation				X
1291	1195	PL	V/B.5 Art. 66 Pomoc techniczna	V / B.5 Art. 66 Technical assistance							X
1292	1196	PL	VI/B.1 Działania informacyjne i promocyjne zapewniane w rozporządzeniu (WE) nr 3/2008	VI / B.1. Information and publicity measures provided for in Regulation (EC) No 3/2008				X
1293	1197	PT	I.1					X
1294	1198	PT	I.4					X
1295	1199	PT	I.5					X
1296	1200	PT	I.7					X
1297	1201	PT	II.10					X
1298	1202	PT	III.3					X
1299	1203	PT	III.4					X
1300	1204	PT	III.5					X
1301	1205	PT	III.6					X
1302	1206	PT	III.7					X
1303	1207	PT	III.9					X
1304	1208	PT	IV/A.13					X
1305	1209	PT	IV/A.15					X
1306	1210	PT	IV/A.16					X
1307	1211	PT	IV/A.18					X
1308	1212	PT	IV/A.2					X
1309	1213	PT	IV/A.20					X
1310	1214	PT	IV/A.21					X
1311	1215	PT	IV/A.22					X
1312	1216	PT	IV/A.4					X
1313	1217	PT	IV/A.5					X
1314	1218	PT	IV/A.6					X
1315	1219	PT	IV/A.7					X
1316	1220	PT	IV/B.1.1							X
1317	1221	PT	IV/B.1.10							X
1318	1222	PT	IV/B.1.11							X
1319	1223	PT	IV/B.1.13							X
1320	1224	PT	IV/B.1.14							X
1321	1225	PT	IV/B.1.2							X
1322	1226	PT	IV/B.1.3							X
1323	1227	PT	IV/B.1.4							X
1324	1228	PT	IV/B.1.5							X
1325	1229	PT	IV/B.1.6							X
1326	1230	PT	IV/B.1.7							X
1327	1231	PT	IV/B.1.8							X
1328	1232	PT	IV/B.1.9							X
1329	1233	PT	IV/B.2.1							X
1330	1234	PT	IV/B.2.10							X
1331	1235	PT	IV/B.2.11							X
1332	1236	PT	IV/B.2.12							X
1333	1237	PT	IV/B.2.13							X
1334	1238	PT	IV/B.2.2							X
1335	1239	PT	IV/B.2.4							X
1336	1240	PT	IV/B.2.6							X
1337	1241	PT	IV/B.2.7							X
1338	1242	PT	IV/B.2.8							X
1339	1243	PT	IV/B.2.9							X
1340	1244	PT	IV/B.3.4							X
1341	1245	PT	IV/B.3.6							X
1342	1246	PT	IV/B.4.3							X
1343	1247	PT	IV/B.4.4							X
1344	1248	PT	IV/B.4.5							X
1345	1249	PT	IV/B.5										X
1346	1250	PT	V/B.1							X
1347	1251	PT	V/C.1							X
1348	1252	PT	VI.1										X
1349	1253	PT	VI.2										X
1350	1358	RO	73/09, art.122"	73/09, art.122 "						X							Kim added match with I.2 because all these had variations of ""Plata unica pe suprafata - R.73/09, art.122", legislation R 73/2009 article 122 refers to Single Area Payment Scheme.
1351	1263	RO	Ajutor special pentru apicultura - R.1308/13, art.55 R.1234/07, art.108	Special assistance for beekeeping - R.1308 / 13, art.55 R.1234 / 07, art.108					X							1
1352	1321	RO	Ajutor special pentru apicultura - R.1308/13, art.55 R.1234/07, art.108	Special assistance for beekeeping - R.1308 / 13, art.55 R.1234 / 07, art.108					X							1
1353	1368	RO	Ajutor special pentru apicultura - R.1308/13, art.55 R.1234/07, art.108	Special assistance for beekeeping - R.1308 / 13, art.55 R.1234 / 07, art.108					X							1
1354	1335	RO	Asigurarea recoltei - R.1308/13 art.49	Harvest insurance - R.1308 / 13 art.49					X							1
1355	1313	RO	Asigurarea recoltei - R.1308/13, art.49	Harvest insurance - R.1308 / 13, art.49					X							1
1356	1351	RO	Asigurarea recoltei - R.1308/13, art.49	Harvest insurance - R.1308 / 13, art.49					X							1
1357	1357	RO	Asigurarea recoltei - R.1308/13, art.49	Harvest insurance - R.1308 / 13, art.49					X							1
1358	1254	RO	ca pe suprafata - R.73/09, art.122	as per the surface - R.73 / 09, art.122							X					1
1359	1281	RO	cele montane"	mountainous "											X	1		FIND THIS ONE AND UPDATE; I DELETED ITS ROW
1360	1370	RO	compensarea handicapurilor naturale din zonele montane	compensation for natural handicaps in mountain areas				X								1
1361	1280	RO	Lapte pentru elevi - cat.I - R.1234/07 art.102 R.657/08 R. 1308/13 art.26	Milk for pupils - cat.I - R.1234 / 07 art.102 R.657 / 08 R. 1308/13 art.26					X							1
1362	1271	RO	Lapte pentru elevi - cat.I - R.1234/07, art.102 R.657/08, R. 1308/13, art.26	Milk for pupils - cat.I - R.1234 / 07, art.102 R.657 / 08, R. 1308/13, art.26					X							1
1363	1295	RO	Lapte pentru elevi - cat.I - R.1234/07, art.102 R.657/08, R. 1308/13, art.26	Milk for pupils - cat.I - R.1234 / 07, art.102 R.657 / 08, R. 1308/13, art.26					X							1
1364	1366	RO	Lapte pentru elevi - cat.I - R.1234/07, art.102 R.657/08, R. 1308/13, art.26	Milk for pupils - cat.I - R.1234 / 07, art.102 R.657 / 08, R. 1308/13, art.26					X							1
1365	1325	RO	lati pentru compensarea handicapurilor naturale din zonele montane	to compensate for natural handicaps in mountain areas				X								1
1366	1268	RO	M111 - Formare profesionala si actiuni de informare	M111 - Training and information actions					X							1
1367	1315	RO	M112 - Instalarea tinerilor fermieri	M112 - Installation of young farmers					X							1
1368	1341	RO	M121 - Modernizarea exploatatiilor agricole	M121 - Modernization of agricultural holdings					X							1
1369	1329	RO	M121 - Modernizarea exploatatiilor agricole PERE	M121 - Modernization of agricultural holdings					X							1
1370	1338	RO	M122 - Cresterea valorii economice a padurilor	M122 - Increasing the economic value of forests					X							1
1371	1318	RO	M123 - Cresterea valorii adaugate a produselor agricole si forestiere	M123 - Increasing the added value of agricultural and forestry products					X							1
1372	1334	RO	M123 - Cresterea valorii adaugate a produselor agricole si forestiere PERE	M123 - Increased value added of EERP agricultural and forestry products					X							1
1373	1364	RO	M125 - Infrastructuri aferente evolutiei si adaptarii sectoarelor agricol si forestier	M125 - Infrastructures related to the evolution and adaptation of the agricultural and forestry sectors					X							1
1374	1285	RO	M125 - Infrastructuri aferente evolutiei si adaptarii sectoarelor agricol si forestier PERE	M125 - Infrastructures related to the evolution and adaptation of the EERP agricultural and forestry sectors					X							1
1375	1332	RO	M141 - Agricultura de semisubzistenta	M141 - Semi-subsistence farming						X						1
1376	1278	RO	M142 - Grupuri de producatori	M142 - Manufacturer groups					X							1
1377	1372	RO	M143 - Furnizarea de servicii de consultanta si informare publica pentru fermieri In Bulgaria si Romania	M143 - Providing consultancy and public information services to farmers In Bulgaria and Romania					X							1
1378	1266	RO	M211 Plati pentru compensarea handicapurilor naturale din zonele montane	M211 Payments to compensate for natural handicaps in mountain areas					X							1
1379	1267	RO	M211 Plati pentru compensarea handicapurilor naturale din zonele montane	M211 Payments to compensate for natural handicaps in mountain areas					X							1
1380	1276	RO	M211 Plati pentru compensarea handicapurilor naturale din zonele montane	M211 Payments to compensate for natural handicaps in mountain areas					X							1
1381	1284	RO	M211 Plati pentru compensarea handicapurilor naturale din zonele montane	M211 Payments to compensate for natural handicaps in mountain areas					X							1
1382	1310	RO	M211 Plati pentru compensarea handicapurilor naturale din zonele montane art.122	M211 Payments for compensation of natural handicaps in mountain areas Art.122					X							1
1383	1277	RO	M212 - Plati pentru compensarea handicapurilor naturale din alte zone dec?t cele montane	M212 - Payments to compensate for natural handicaps in areas other than mountain areas					X							1
1384	1320	RO	M212 - Plati pentru compensarea handicapurilor naturale din alte zone dec?t cele montane	M212 - Payments to compensate for natural handicaps in areas other than mountain areas					X							1
1385	1333	RO	M212 - Plati pentru compensarea handicapurilor naturale din alte zone dec?t cele montane	M212 - Payments to compensate for natural handicaps in areas other than mountain areas					X							1
1386	1269	RO	M214 Plati Agromediu	M214 Agromedia payments					X							1
1387	1314	RO	M214 Plati Agromediu	M214 Agromedia payments					X							1
1388	1347	RO	M214 Plati Agromediu	M214 Agromedia payments					X							1
1389	1371	RO	M214 Plati Agromediu	M214 Agromedia payments					X							1
1390	1259	RO	M214 Plati Agromediu PERE	M214 Agri-environment PERE payments					X							1
1391	1261	RO	M214 Plati Agromediu Plata unica pe suprafata - R.73/09, art.122	M214 Agromedic payments Single area payment - R.73 / 09, art.122											X	0	KIM: Moved from II.2 to I.2 per legislation number, but then deleted from matches as it mixes measure names between Pillar I and II. Frida: Could also be measure 1.2 on row 3 Could also be measure 1.2 on row 3, or measure V/B.2.4 on row 75. Deleted row from overflow
1392	1279	RO	M215 Plati bunastarea animalelor	M215 Pay animal welfare					X							1
1393	1283	RO	M215 Plati bunastarea animalelor	M215 Pay animal welfare					X							1
1394	1328	RO	M215 Plati bunastarea animalelor	M215 Pay animal welfare					X							1
1395	1360	RO	M215 Plati bunastarea animalelor	M215 Pay animal welfare					X							1
1396	1292	RO	M221 - Prima Impadurire a terenurilor agricole	M221 - First Afforestation of Agricultural Land				X								1
1397	1302	RO	M312 - Infiintarea si dezvoltarea Intreprinderilor	M312 - Establishment and Development of Enterprises					X							1
1398	1336	RO	M312 - Infiintarea si dezvoltarea Intreprinderilor PERE	M312 - Establishment and Development of EPE Enterprises					X							1
1399	1327	RO	M313 - Promovarea activitatilor turistice	M313 - Promotion of tourism activities					X							1
1400	1260	RO	M322 - Renovarea si dezvoltarea satelor	M322 - Renovation and development of villages					X							1
1401	1348	RO	M411 - Punerea in aplicare a strategiilor de dezvoltare locala. Competitivitate	M411 - Implementation of Local Development Strategies.competitiveness				X								1
1402	1350	RO	M431 - Functionarea grupului local de actiune, dobandirea de competente si actiuni de animare In teritoriu prevazute la articolul 59	M431 - Functioning of the local action group, acquiring skills and animation In the territory provided for in Article 59					X							1
1403	1363	RO	M511 - Asistenta tehnica	M511 - Technical Assistance							X					1
1404	1303	RO	Masuri de informare si promovare a produselor agricole pe piata interna si pe piata tarilor terte - R.501/08 R.688/11	Measures for the information and promotion of agricultural products on the domestic market and on the market of third countries - R.501 / 08 R.688 / 11								X				1
1405	1256	RO	Masuri de informare si promovare a produselor agricole pe piata interna si pe piata tarilor terte - R.501/08 R.688/11	Measures for the information and promotion of agricultural products on the domestic market and on the market of third countries - R.501 / 08 R.688 / 11							X					1
1406	1298	RO	Masuri exceptionale de sprijin - Producatori care nu sunt membri ai organizatiilor de producatori - nerecoltare si recoltare inainte de coacere - R.1031/14 art.7&11(a)	Exceptional support measures - Producers who are not members of producer organizations - Not harvested and harvested prior to baking - R.1031 / 14 art.7 & 11 (a)					X							1
1407	1354	RO	Masuri exceptionale de sprijin - Producatori care nu sunt membri ai organizatiilor de producatori - nerecoltare si recoltare inainte de coacere - R.585/11 art.5(1)	Exceptional support measures - Producers who are not members of producer organizations - Not harvested and harvested prior to baking - R.585 / 11 art.5 (1)					X							1
1408	1346	RO	Masuri exceptionale de sprijin - Producatori care nu sunt membri ai organizatiilor de producatori - retragere - R.1031/14 art.5&11(a)	Exceptional support measures - Producers who are not members of producer organizations - Withdrawal - R.1031 / 14 Art.5 & 11 (a)					X							1
1409	1352	RO	pe suprafata - R.73/09, art.122	on the surface - R.73 / 09, art.122					X							1
1410	1340	RO	Plata separata pentru zahar - R.73/09 art.126	Separate payment for sugar - R.73 / 09 art.126					X							1
1411	1262	RO	Plata separata pentru zahar - R.73/09, art.126	Separate payment for sugar - R.73 / 09, art.126					X							1
1412	1301	RO	Plata separata pentru zahar - R.73/09, art.126	Separate payment for sugar - R.73 / 09, art.126					X							1
1413	1339	RO	Plata separata pentru zahar - R.73/09, art.126	Separate payment for sugar - R.73 / 09, art.126					X							1
1414	1353	RO	Plata separata pentru zahar - R.73/09, art.126	Separate payment for sugar - R.73 / 09, art.126					X							1
1415	1343	RO	Plata separata pentru zahar - R.73/09, art.126	Separate payment for sugar - R.73 / 09, art.126					X							1
1416	1356	RO	Plata unica pe suprafata - R.73/09	Single payment on the surface - R.73 / 09							X					1
1417	1322	RO	Plata unica pe suprafata - R 73/09, art.122	Single payment on the surface - R 73/09, art.122							X					1
1418	1362	RO	Plata unica pe suprafata - R.73/09 art.122	Single payment on the surface - R.73 / 09 art.122							X					1
1419	1264	RO	Plata unica pe suprafata - R.73/09, art.122	Single payment on the surface - R.73 / 09, art.122							X					1
1420	1274	RO	Plata unica pe suprafata - R.73/09, art.122	Single payment on the surface - R.73 / 09, art.122					X							1
1421	1287	RO	Plata unica pe suprafata - R.73/09, art.122	Single payment on the surface - R.73 / 09, art.122							X					1
1422	1342	RO	Plata unica pe suprafata - R.73/09, art.122	Single payment on the surface - R.73 / 09, art.122							X					1
1423	1361	RO	Plata unica pe suprafata - R.73/09, art.122 4 Plati Agromediu	Single payment on the surface - R.73 / 09, art.122 4 Agromedia payments							X					1
1424	1291	RO	Plata unica pe suprafata - R.73/09, art.122 R.73/09, art.122"	Single payment on the surface - R.73 / 09, art.122 R.73 / 09, art.122 "							X					1
1425	1305	RO	Plata unica pe suprafata - R.73/09, art.122212 - Pla"i pentru compensarea handicapurilor naturale din alte zone dec?t cele montane"	Single payment on the surface - R.73 / 09, art.122212 - Plans for compensation of natural handicaps in other areas than mountain areas "											X	1
1426	1272	RO	Plata unica pe suprafata - R.73/09, art.122le montan""	Single payment on the surface - R.73 / 09, mountain art ""											X		KIM: Initially Moved from II.2 to I.2 per legislation number, but then removed as match because it mixes two measures between Pillar I and II. Frida: Could also be measure 1.2 on row 3. Deleted from overflow row
1427	1331	RO	Plata unica pe suprafata - R.73/09, art.122r naturale din zonele montane"	Unique payment on the surface - R.73 / 09, natural art in the mountain areas "											X	1	Kim added to II.2 on 10 March 2020 based on non-match, but then removed as match bc it appears to combine two schemes (SAPS and mountains) in different Pillars. Deleted row from overflow.
1428	1289	RO	Plati nationale directe complementare	Direct complementary national payments				X								1
1429	1290	RO	Plati nationale directe complementare	Direct complementary national payments				X								1
1430	1323	RO	Plati nationale directe complementare	Direct complementary national payments				X								1
1431	1349	RO	Plati nationale directe complementare	Direct complementary national payments				X								1
1432	1270	RO	Program de ?ncurajare a consumului de fructe ?n tcoli - R.1234/07, art.103ga R.288/09, art.5.1.(a), R 1308/13, art.23	Fruit Scheme Encouragement Program - R.1234 / 07, art.103ga R.288 / 09, art.5.1 (a), R 1308/13, art.23					X							1
1433	1296	RO	Program de ?ncurajare a consumului de fructe ?n tcoli - R.1234/07, art.103ga R.288/09, art.5.1.(a), R 1308/13, art.23	Fruit Scheme Encouragement Program - R.1234 / 07, art.103ga R.288 / 09, art.5.1 (a), R 1308/13, art.23					X							1
1434	1288	RO	Program de incurajare a consumului de fructe ?n scoli - R.1234/07 art.103ga R.288/09 art.5.1.(a) R 1308/13 art.23	School Fruit Scheme - R.1234 / 07 art.103ga R.288 / 09 art.5.1 (a) R 1308/13 art.23					X							1
1435	1367	RO	Program de incurajare a consumului de fructe in scoli - R.1234/07, art.103ga R.288/09, art.5.1.(a), R 1308/13, art.23	School Fruit Scheme - R.1234 / 07, art.103ga R.288 / 09, art.5.1 (a), R 1308/13, art.23					X							1
1436	1311	RO	Programul de incurajare a consumului de fructe ?n scoli - R.1308/13 art.23 R.288/09 art.5.1.(a)	School Fruit Scheme - R.1308 / 13 art.23 R.288 / 09 art.5.1 (a)					X							1
1437	1304	RO	Promovare - R.1308/13 art.45	Promotion - R.1308 / 13 art.45							X					1
1438	1293	RO	Promovare - R.1308/13, art.45	Promotion - R.1308 / 13, art.45							X					1
1439	1317	RO	rafata - R.73/09, art.122	rafata - R.73 / 09, art.122											X	1
1440	1319	RO	Restituiri pentru carnea de pasare - NC 0207 - carne - R.1234/07, art.162(1)a)(viii)	Refunds for poultrymeat - NC 0207 - Meat - R.1234 / 07, Article 162 (1) (a) (viii)					X							1
1441	1307	RO	Restructurarea si reconversia podgoriilor - R.1308/13 art.46 R.555/08 art.10	Restructuring and conversion of vineyards - R.1308 / 13 art.46 R.555 / 08 art.10					X							1
1442	1275	RO	Restructurarea si reconversia podgoriilor - R.1308/13, art.46 R.555/08, art.10	Restructuring and conversion of vineyards - R.1308 / 13, art.46 R.555 / 08, art.10					X							1
1443	1330	RO	Restructurarea si reconversia podgoriilor - R.1308/13, art.46 R.555/08, art.10	Restructuring and conversion of vineyards - R.1308 / 13, art.46 R.555 / 08, art.10					X							1
1444	1369	RO	Restructurarea si reconversia podgoriilor - R.1308/13, art.46 R.555/08, art.10	Restructuring and conversion of vineyards - R.1308 / 13, art.46 R.555 / 08, art.10					X							1
1445	1316	RO	Sprijin financiar acordat grupurilor de producatori din sectorul legume fructe - R.1234/07 art.103a(1)(a) R.302/12 art.2(3)c	Financial support to producer groups in the fruit and vegetable sector - R.1234 / 07 art.103a (1) (a) R.302 / 12 art.2 (3) c					X							1
1446	1273	RO	Sprijin financiar acordat grupurilor de producatori din sectorul legume fructe - R.1234/07 art.103a(1)(a)art.103a(1)(b) R.302/12 art.2(2)	Financial support to producer groups in the fruit sector - R.1234 / 07 art.103a (1) (a) art.103a (1) (b) R.302 / 12 art.2 (2)					X							1
1447	1297	RO	Sprijin financiar acordat grupurilor de producatori din sectorul legume fructe - R.1234/07, art.103a(1)(a),art.103a(1)(b) R.302/12, art.2(2)	Financial support to producer groups in the fruit sector - R.1234 / 07, art.103a (1) (a), art.103a (1) (b) R.302 / 12, art.2 (2)					X							1
1448	1294	RO	Sprijin financiar destinat finantarii programelor operationale ale organizatiilor de producatori din sectorul legume fructe - R.1234/07, art.103c , R.543/11, art.79(1) M212 - Plati pentru compensarea handicapurilor naturale din alte zone decat cele montane Sprijin specific (articolul 68) u Ajutoare directe cuplate R.73/09, art.68(1)(b) "e din zonele montane"	Financial support for financing the operational programs of producer organizations in the fruit vegetable sector - R.1234 / 07, art.103c, R.543 / 11, art.79 (1) M212 - Payments to compensate for natural handicaps in other areas than mountain areas Specific support (Article 68) u Direct coupled aid R.73 / 09, art.68 (1) (b) "mountain areas"											X	1		"Plata unica pe suprafata - R.73/09, art.122"le montan""	Single payment on the surface - R.73 / 09, art.122 montan "	Kim added 10 March 2020 based on non-match (subset of full scheme name, ""Plata unica pe suprafata - R.73/09, art.122") but then removed because it mixes mountains (Pillar II) and SAPS (Pillar I).
1449	1286	RO	Sprijin specific (articolul 68) u Ajutoare directe cuplate R.73/09 art.68(1)(b)	Specific support (Article 68) u Direct coupled aid R.73 / 09 art.68 (1) (b)					X							1
1450	1257	RO	Sprijin specific (articolul 68) u Ajutoare directe cuplate R.73/09, art.68(1)(b)	Specific support (Article 68) u Direct coupled aid R.73 / 09, art. 68 (1) (b)					X							1
1451	1309	RO	Sprijin specific (articolul 68) u Ajutoare directe cuplate R.73/09, art.68(1)(b)	Specific support (Article 68) u Direct coupled aid R.73 / 09, art. 68 (1) (b)					X							1
1452	1337	RO	Sprijin specific (articolul 68) u Ajutoare directe cuplate R.73/09, art.68(1)(b)	Specific support (Article 68) u Direct coupled aid R.73 / 09, art. 68 (1) (b)					X							1
1453	1258	RO	Sprijin specific (articolul 68) u Ajutoare directe cuplate R.73/09, art.68(1)(b) - R.73/09, art.122"	Specific support (Article 68) u Direct coupled aid R.73 / 09, art.68 (1) (b) - R.73 / 09, art.122 "					X							1
1454	1359	RO	Sprijin specific (articolul 68) u Ajutoare directe cuplate - R.73/09 art.68(1)(a)(ii)	Specific support (Article 68) u Direct coupled aid - R.73 / 09 art.68 (1) (a) (ii)					X							1
1455	1324	RO	Sprijin specific (articolul 68) u Ajutoare directe cuplate - R.73/09 art.68(1)(b)	Specific support (Article 68) u Direct coupled aid - R.73 / 09 art.68 (1) (b)					X							1
1456	1265	RO	Sprijin specific (articolul 68) u Ajutoare directe cuplate - R.73/09, art.68(1)(a)(ii)	Specific support (Article 68) u Direct coupled aid - R.73 / 09, art. 68 (1) (a) (ii)					X							1
1457	1355	RO	Sprijin specific (articolul 68) u Ajutoare directe cuplate - R.73/09, art.68(1)(a)(ii)	Specific support (Article 68) u Direct coupled aid - R.73 / 09, art. 68 (1) (a) (ii)					X							1
1458	1326	RO	Sprijin specific (articolul 68) u Ajutoare directe cuplate - R.73/09, art.68(1)(a)(ii)	Specific support (Article 68) u Direct coupled aid - R.73 / 09, art. 68 (1) (a) (ii)					X							1
1459	1282	RO	Sprijin specific (articolul 68) u Ajutoare directe cuplate - R.73/09, art.68(1)(b)	Specific support (Article 68) u Direct coupled aid - R.73 / 09, art. 68 (1) (b)					X							1
1460	1344	RO	Sprijin specific (articolul 68) u Ajutoare directe cuplate - R.73/09, art.68(1)(b)	Specific support (Article 68) u Direct coupled aid - R.73 / 09, art. 68 (1) (b)					X							1
1461	1312	RO	Sprijin specific (articolul 68) u Ajutoare directe cuplate - R.73/09, art.68(1)(b)	Specific support (Article 68) u Direct coupled aid - R.73 / 09, art. 68 (1) (b)					X							1
1462	1365	RO	Sprijin specific (articolul 68) u Ajutoare directe cuplate R.73/09 art.68(1)(a)(ii)	Specific support (Article 68) u Direct coupled aid R.73 / 09 art.68 (1) (a) (ii)					X							1
1463	1255	RO	Sprijin specific (articolul 68) u Ajutoare directe cuplate R.73/09, art.68(1)(a)(ii)	Specific support (Article 68) u coupled direct aids R.73 / 09, art. 68 (1) (a) (ii)					X							1
1464	1300	RO	Sprijin specific (articolul 68) u Ajutoare directe cuplate R.73/09, art.68(1)(a)(ii)	Specific support (Article 68) u coupled direct aids R.73 / 09, art. 68 (1) (a) (ii)					X							1
1465	1299	RO	Sprijin specific (articolul 68) u Ajutoare directe cuplate R.73/09, art.68(1)(a)(ii)	Specific support (Article 68) u coupled direct aids R.73 / 09, art. 68 (1) (a) (ii)					X							1
1466	1345	RO	t.122	t.122											X		could refer to Measure or Article 122, of which there are multiple Romanian schemes. Left unmatched.
1467	1308	RO	ti pentru compensarea handicapurilor naturale din zonele montane"	to compensate for natural handicaps in mountain areas "					X							1
1468	1306	RO	unica pe suprafata - R.73/09, art.122"	unique on the surface - R.73 / 09, art.122 "							X					1
1469	1373	SE	Guarantee Fund direct support: I.1, Single payment scheme - title III					X
1470	1374	SE	Guarantee Fund direct support: I.4, Beef and veal paymentstitle IV, chap 1, Section 11					X
1471	1375	SE	Guarantee Fund direct support: I.7, Specific support - Title III, chap 5					X
1472	1376	SE	Guarantee Fund direct support: II.1, Basic payment scheme - Title III, Sections 1, 2, 3 and 5.					X
1473	1377	SE	Guarantee Fund direct support: II.4, Payment for agricultural practices beneficial for climateenvironment - Title III, chap 3					X
1474	1378	SE	Guarantee Fund direct support: II.6, Payment for young farmers - Title III, chap 5					X
1475	1379	SE	Guarantee Fund direct support: II.7, Voluntary coupled support - Title IV, chap 1					X
1476	1380	SE	Guarantee Fund other: III.11, Exceptional measures - Measures against market disturbance						X
1477	1381	SE	Guarantee Fund other: III.2, Aid for private storage					X
1478	1382	SE	Guarantee Fund other: III.4, School milk scheme						X
1479	1383	SE	Guarantee Fund other: III.5, Aid in fruit and vegetables sector						X
1480	1384	SE	Guarantee Fund other: III.7, Aid in the apiculture sector					X
1481	1385	SE	Rural Development Fund: IV/A.1, knowledge transfer and information actions					X
1482	1386	SE	Rural Development Fund: IV/A.15, agri-environment-climate					X
1483	1387	SE	Rural Development Fund: IV/A.16, organic farming					X
1484	1388	SE	Rural Development Fund: IV/A.18, payments to areas facing natural or other specific constraints					X
1485	1389	SE	Rural Development Fund: IV/A.19, animal welfare					X
1486	1390	SE	Rural Development Fund: IV/A.21, co-operation					X
1487	1391	SE	Rural Development Fund: IV/A.24, support for LEADER local development (CLLD - community-led local development)					X
1488	1392	SE	Rural Development Fund: IV/A.25, technical assistance					X
1489	1393	SE	Rural Development Fund: IV/A.4, investments in physical assets					X
1490	1394	SE	Rural Development Fund: IV/A.6, farm and business development					X
1491	1395	SE	Rural Development Fund: IV/A.7, basic services and village renewal in rural areas					X
1492	1396	SE	Rural Development Fund: IV/A.8, investments in forest area development and improvement of the viability of forests					X
1493	1397	SE	Rural Development Fund: V/B.1.1, measures aimed at promoting knowledge and improving human potential					X
1494	1398	SE	Rural Development Fund: V/B.1.2, measures aimed at promoting knowledge and improving human potential					X
1495	1399	SE	Rural Development Fund: V/B.1.6, Measures aimed at restructuring and developing physical potential and promoting innovation					X
1496	1400	SE	Rural Development Fund: V/B.1.8, Measures aimed at restructuring and developing physical potential and promoting innovation					X
1497	1401	SE	Rural Development Fund: V/B.2.13, Measures targeting the sustainable use of forestry land					X
1498	1402	SE	Rural Development Fund: V/B.2.2, Measures targeting the sustainable use of agricultural land					X
1499	1403	SE	Rural Development Fund: V/B.2.4, Measures targeting the sustainable use of agricultural land					X
1500	1404	SE	Rural Development Fund: V/B.2.6, Measures targeting the sustainable use of agricultural land					X
1501	1405	SE	Rural Development Fund: V/B.3.1, Measures to diversify the rural economy					X
1502	1406	SE	Rural Development Fund: V/B.3.2, Measures to diversify the rural economy					X
1503	1407	SE	Rural Development Fund: V/B.3.3, Measures to diversify the rural economy					X
1504	1408	SE	Rural Development Fund: V/B.3.4, Measures to improve the quality of life in the rural areas					X
1505	1409	SE	Rural Development Fund: V/B.3.5, Measures to improve the quality of life in the rural areas					X
1506	1410	SE	Rural Development Fund: V/B.3.6, Measures to improve the quality of life in the rural areas					X
1507	1411	SE	Rural Development Fund: V/B.3.7, Training and information					X
1508	1412	SE	Rural Development Fund: V/B.4.1, Local development strategies. Competitiveness					X
1509	1413	SE	Rural Development Fund: V/B.4.2, Local development strategies. Environment/land management					X
1510	1414	SE	Rural Development Fund: V/B.4.3, Local development strategies. Quality of life/diversification					X
1511	1415	SE	Rural Development Fund: V/B.4.5, Running the local action group, skills acquisition, animation					X
1512	1416	SE	Rural Development Fund: V/B.5, Technical assistance. Leader								X
1513	707	SI	I.1 Shema enotnega plačila / Single payment scheme&nbsp	I.1 Shema enotnega plačila / Single payment scheme&nbsp				X
1514	708	SI	I.7 Plačila za živali (govedo) / Payments for animals (cattle)&nbsp	I.7 Plačila za živali (govedo) / Payments for animals (cattle)&nbsp								X
1515	709	SI	III.3 Shema šolskega sadja in zelenjave / School fruit and vegetable scheme &nbsp	III.3 Shema šolskega sadja in zelenjave / School fruit and vegetable scheme &nbsp				X
1516	710	SI	III.4 Shema šolskega mleka / School milk scheme &nbsp	III.4 Shema šolskega mleka / School milk scheme &nbsp					X
1517	711	SI	III.6 Podporni ukrepi v vinskem sektorju / Support measures in the wine sector &nbsp	III.6 Podporni ukrepi v vinskem sektorju / Support measures in the wine sector &nbsp					X
1518	712	SI	III.7 Pomoč v sektorju čebelarstva / Aid in the apiculture sector &nbsp	III.7 Pomoč v sektorju čebelarstva / Aid in the apiculture sector &nbsp				X
1519	713	SI	III.9 Izvozna nadomestila / Export refunds &nbsp	III.9 Izvozna nadomestila / Export refunds &nbsp				X
1520	714	SI	V/B.1.1 PRP 111: Poklicno usposabljanje in dejavnosti informiranja / RDP 111: Vocational training and information actions&nbsp	V/B.1.1 PRP 111: Poklicno usposabljanje in dejavnosti informiranja / RDP 111: Vocational training and information actions&nbsp				X
1521	715	SI	V/B.1.10 PRP 125: Izboljšanje in razvoj infrastrukture, povezane z razvojem in prilagoditvijo kmetijstva / RDP 125: Infrastructure related to the development and adaptation of agriculture and forestry&nbsp	V/B.1.10 PRP 125: Izboljšanje in razvoj infrastrukture, povezane z razvojem in prilagoditvijo kmetijstva / RDP 125: Infrastructure related to the development and adaptation of agriculture and forestry&nbsp				X
1522	716	SI	V/B.1.13 PRP 132: Sodelovanje kmetijskih proizvajalcev v shemah kakovosti hrane / RDP 132: Participation of farmers in food quality schemes&nbsp	V/B.1.13 PRP 132: Sodelovanje kmetijskih proizvajalcev v shemah kakovosti hrane / RDP 132: Participation of farmers in food quality schemes&nbsp				X
1523	717	SI	V/B.1.14 PRP 133: Podpora skupinam proizvajalcev / RDP 133: Information and promotion activities&nbsp	V/B.1.14 PRP 133: Podpora skupinam proizvajalcev / RDP 133: Information and promotion activities&nbsp				X
1524	718	SI	V/B.1.16 PRP 142: Podpore za ustanavljanje in delovanje skupin proizvajalcev / RDP 142: Producer groups&nbsp	V/B.1.16 PRP 142: Podpore za ustanavljanje in delovanje skupin proizvajalcev / RDP 142: Producer groups&nbsp				X
1525	719	SI	V/B.1.2 PRP 112: Pomoč mladim prevzemnikom kmetij / RDP 112: Setting up of young farmers&nbsp	V/B.1.2 PRP 112: Pomoč mladim prevzemnikom kmetij / RDP 112: Setting up of young farmers&nbsp				X
1526	720	SI	V/B.1.3 PRP 113: Zgodnje upokojevanje kmetov / RDP 113: Early retirement of farmers&nbsp	V/B.1.3 PRP 113: Zgodnje upokojevanje kmetov / RDP 113: Early retirement of farmers&nbsp				X
1527	721	SI	V/B.1.6 PRP 121: Naložbe v kmetijska gospodarstva / RDP 121: Modernisation of agricultural holdings&nbsp	V/B.1.6 PRP 121: Naložbe v kmetijska gospodarstva / RDP 121: Modernisation of agricultural holdings&nbsp				X
1528	722	SI	V/B.1.7 PRP 122: Izboljšanje gospodarske vrednosti gozdov / RDP 122: Improvement of the economic value of forests&nbsp	V/B.1.7 PRP 122: Izboljšanje gospodarske vrednosti gozdov / RDP 122: Improvement of the economic value of forests&nbsp				X
1529	723	SI	V/B.1.8 PRP 123: Dodajanje vrednosti kmet. in gozd. proizvodom / RDP 123: Adding value to agricultural and forestry products&nbsp	V/B.1.8 PRP 123: Dodajanje vrednosti kmet. in gozd. proizvodom / RDP 123: Adding value to agricultural and forestry products&nbsp				X
1530	724	SI	V/B.2.1 PRP 211: Plačila kmetom zaradi omejenih možnosti na gorskih območjih (OMD) / RDP 211: Natural handicap payments to farmers in mountain areas (LFA)&nbsp	V/B.2.1 PRP 211: Plačila kmetom zaradi omejenih možnosti na gorskih območjih (OMD) / RDP 211: Natural handicap payments to farmers in mountain areas (LFA)&nbsp				X
1531	725	SI	V/B.2.2 PRP 212: Plačila kmetom na območjih z omejenimi možnostmi, ki niso gorska območja (OMD) / RDP 212: Payments to farmers in areas with handicaps, other than mountain areas (LFA)&nbsp	V/B.2.2 PRP 212: Plačila kmetom na območjih z omejenimi možnostmi, ki niso gorska območja (OMD) / RDP 212: Payments to farmers in areas with handicaps, other than mountain areas (LFA)&nbsp				X
1532	726	SI	V/B.2.4 PRP 214: Kmetijsko okoljska plačila / RDP 214: Agri-environment payments&nbsp	V/B.2.4 PRP 214: Kmetijsko okoljska plačila / RDP 214: Agri-environment payments&nbsp				X
1533	727	SI	V/B.3.1 PRP 311: Diverzifikacija v nekmetijske dejavnosti / RDP 311: Diversification into non-agricultural activities&nbsp	V/B.3.1 PRP 311: Diverzifikacija v nekmetijske dejavnosti / RDP 311: Diversification into non-agricultural activities&nbsp				X
1534	728	SI	V/B.3.2 PRP 312: Podpora ustanavljanju in razvoju mikropodjetij / RDP 312: Support for business creation and development&nbsp	V/B.3.2 PRP 312: Podpora ustanavljanju in razvoju mikropodjetij / RDP 312: Support for business creation and development&nbsp				X
1535	729	SI	V/B.3.4 PRP 321: Osnovne storitve za gospodarstvo in podeželsko prebivalstvo / RDP 321: Basic services for the economy and rural population&nbsp	V/B.3.4 PRP 321: Osnovne storitve za gospodarstvo in podeželsko prebivalstvo / RDP 321: Basic services for the economy and rural population&nbsp				X
1536	730	SI	V/B.3.5 PRP 322: Obnova in razvoj vasi / RDP 322: Village renewal and development&nbsp	V/B.3.5 PRP 322: Obnova in razvoj vasi / RDP 322: Village renewal and development&nbsp				X
1537	731	SI	V/B.3.6 PRP 323: Ohranjanje in izboljševanje dediščine podeželja / RDP 323: Conservation and upgrading of the rural heritage&nbsp	V/B.3.6 PRP 323: Ohranjanje in izboljševanje dediščine podeželja / RDP 323: Conservation and upgrading of the rural heritage&nbsp				X
1538	732	SI	V/B.4.1 PRP 411: LEADER - Lokalne razvojne strategije / RDP 411: LEADER - Local development strategies&nbsp	V/B.4.1 PRP 411: LEADER - Lokalne razvojne strategije / RDP 411: LEADER - Local development strategies&nbsp				X
1539	733	SI	V/B.4.2 PRP 412: LEADER - Lokalne razvojne strategije / RDP 412: LEADER - Local development strategies&nbsp	V/B.4.2 PRP 412: LEADER - Lokalne razvojne strategije / RDP 412: LEADER - Local development strategies&nbsp				X
1540	734	SI	V/B.4.3 PRP 413: LEADER - Lokalne razvojne strategije / RDP 413: LEADER - Local development strategies&nbsp	V/B.4.3 PRP 413: LEADER - Lokalne razvojne strategije / RDP 413: LEADER - Local development strategies&nbsp				X
1541	735	SI	V/B.4.5 PRP 431: LEADER - Vodenje lokalne akcijske skupine, pridobivanje strokovnih znanj, animacija / RDP 431: LEADER - Running the local action group, skills acquisition, animation&nbsp	V/B.4.5 PRP 431: LEADER - Vodenje lokalne akcijske skupine, pridobivanje strokovnih znanj, animacija / RDP 431: LEADER - Running the local action group, skills acquisition, animation&nbsp				X
1542	736	SI	V/B.5 PRP 511 - Tehnična pomoč / RDP 511 - Technical assistance&nbsp	V/B.5 PRP 511 - Tehnična pomoč / RDP 511 - Technical assistance&nbsp							X
1543	737	SI	VI/B.1 Ukrepi informiranja in promocije / Information and promotion measures &nbsp	VI/B.1 Ukrepi informiranja in promocije / Information and promotion measures &nbsp				X
1544	738	SK	I.2					X
1545	739	SK	I.7					X
1546	740	SK	I.8					X									Matched using scheme description on transparency website
1547	741	SK	I.9					X									Matched using scheme description on transparency website
1548	742	SK	II.10					X
1549	743	SK	III.3					X
1550	744	SK	III.4					X
1551	745	SK	III.5					X
1552	746	SK	III.6					X
1553	747	SK	IV./A.18					X
1554	748	SK	IX.1										X
1555	749	SK	IX.2										X
1556	750	SK	V/B.1.1					X
1557	751	SK	V/B.1.10					X
1558	752	SK	V/B.1.4					X
1559	753	SK	V/B.1.6					X
1560	754	SK	V/B.1.7					X
1561	755	SK	V/B.1.8					X
1562	756	SK	V/B.2.10					X
1563	757	SK	V/B.2.11					X
1564	758	SK	V/B.2.12					X
1565	759	SK	V/B.2.3					X
1566	760	SK	V/B.2.4					X
1567	761	SK	V/B.2.5					X
1568	762	SK	V/B.2.7					X
1569	763	SK	V/B.3.1					X
1570	764	SK	V/B.3.3					X
1571	765	SK	V/B.3.4					X
1572	766	SK	V/B.3.5					X
1573	767	SK	V/B.3.7					X
1574	768	SK	V/B.4.1					X
1575	769	SK	V/B.4.4					X
1576	770	SK	V/B.4.5					X
1577	771	SK	V/B.5					X									Matched using scheme description on transparency website
1578	772	SK	VIII.1										X
