# Supplementary material for: A harmonized and spatially explicit dataset from 16 million payments from the European Union's Common Agricultural Policy for 2015
Source: Patterns (N Y). 2021 Apr 9;2(4):100236. doi: 10.1016/j.patter.2021.100236 (PMC8085596; doi:10.1016/j.patter.2021.100236)
Supplement: Document S2. Tables S1–S13 [file mmc2.zip › Nicholas-Individual-Tables-R4/Table_S2_Rosetta_Stone.xlsx]

## Sheet: 2. Rosetta Stone
Final row order	code	Regulation	Regulation title	Heading	Axis Title	Title	Chapter	Section	Article	Article (Ares 2018)	Measure Name (Ares 2018)	Measure Description	Pillar CAP	EAGF or EAFRD	Axis Number	Axis description (2007-2013)	Measure group (2007-2013)	Measure number (2007-2013)	Measure description (2007-2013)	Measure number (2013-)	Measure name (2013-)	AT scheme code original language	AT scheme code translated	AT Notes	BE scheme code original language	BE Notes	BG scheme code original language	BG scheme code translated	BG Notes	CY scheme code original language	CY Notes	CZ scheme code original language	CZ Notes	DE scheme code original language	DE scheme code translated	DE Notes	DK scheme code original language	DK Notes	EE scheme code original language	EE scheme code translated	EE Notes	ES scheme code original language	ES Notes	FR scheme code original language	FR scheme code translated	FR Notes	GB scheme code original language	GB Notes	GR scheme code original language
1	I.1	73/2009	establishing common rules for direct support schemes for farmers under the common agricultural policy and establishing certain support schemes for farmers, amending Regulations (EC) No 1290/2005, (EC) No 247/2006, (EC) No 378/2007 and repealing Regulation (EC) No 1782/2003	I. The support schemes set out in Annex I to Regulation (EC) No 73/2009 of the Council		III	1-5		33-72		Single payment scheme – Title III	This was introduced by the 2003 reform of the Common Agricultural Policy and is the scheme by which farmers received a decoupled single payment. Prior to the 2003 reform, a farmer could receive a number of specific direct payments, each one associated with a particular line of production of crop and livestock (cereals, milk, beef…). The 2003 reform incorporated these specific direct payments into…	Pillar I	EAGF								Betriebsprämienregelung (8)	Single payment scheme (8)	Description corresponds, number does not	I.1	Number corresponds								EGFL: Direktzahlungen	EAGF: direct payments /	Kim moved here from II.7. Confirmed with Christian Rehmer this is correct. DEU farm agency further confirmed this is correct (for period until 2013, payments allowed through 2015).	Single payment scheme - title III	Same formulation and number corresponds				I.1 Single payment scheme	Number and description corresponds	I.1 - Aide unique découplée à la surface (DPU)	I.1 - Single decoupled surface aid (DPU) /	Number fits, description kind of fits.			I.1 Καθεστώς ενιαίας ενίσχυσης – τίτλος III (ΕΓΤΕ)
2	I.2	73/2009	establishing common rules for direct support schemes for farmers under the common agricultural policy and establishing certain support schemes for farmers, amending Regulations (EC) No 1290/2005, (EC) No 247/2006, (EC) No 378/2007 and repealing Regulation (EC) No 1782/2003	I. The support schemes set out in Annex I to Regulation (EC) No 73/2009 of the Council		V	1-4		121-133		Single area payment scheme – Title V, Chapter 2	Due to limited administrative capacities and the absence of historical data, new Member States (i.e. those that joined the European Union in 2004 and 2007) were granted the possibility of applying the single area payment scheme instead of applying the standard direct payment schemes. The single area payment scheme provided for a flat-rate decoupled area payment paid for eligible agricultural land…	Pillar I	EAGF																I.2	Number corresponds						Single area payment scheme - title V, chap 2	Same formulation and number corresponding	Ühtse pindalatoetuse põhimakse (I.2)	Basic area payment (I.2) /	Number and description corresponds
3	I.3	73/2009	establishing common rules for direct support schemes for farmers under the common agricultural policy and establishing certain support schemes for farmers, amending Regulations (EC) No 1290/2005, (EC) No 247/2006, (EC) No 378/2007 and repealing Regulation (EC) No 1782/2003	I. The support schemes set out in Annex I to Regulation (EC) No 73/2009 of the Council		IV	I	7	93-95		Aid for sugar beet and cane producers – Title IV, Chapter 1, Section 7	This was a restructuring aid provided for initially in Article 3 of Regulation (EC) No 320/2006 establishing a temporary scheme for the restructuring of the sugar industry in the Community and amending Council Regulation (EC) No 1290/2005 on the financing of the common agricultural policy for at least 50 % of the sugar quota fixed on 20 February 2006 in Annex III to Council Regulation (EC) No 318…	Pillar I	EAGF											I.3	Number corresponds						SSP	Kim added. Described by Czech farm office as "Single sugar payment, R. 73/2009 art. 126"				Aid for sugar beet and cane producers - Title IV, chap 1, section 7	Only one that mentions sugar - most likely this one as same formulation and number corresponds											I.3 Ενίσχυση για παραγωγούς ζαχαροτεύτλων και ζαχαροκάλαμου Τίτλος IV κεφ. 1 τμήμα 7 (ΕΓΤΕ)
4	I.4	73/2009	establishing common rules for direct support schemes for farmers under the common agricultural policy and establishing certain support schemes for farmers, amending Regulations (EC) No 1290/2005, (EC) No 247/2006, (EC) No 378/2007 and repealing Regulation (EC) No 1782/2003	I. The support schemes set out in Annex I to Regulation (EC) No 73/2009 of the Council		IV	1	11	108-117		Beef and veal payments – Title IV, Chapter 1, Section 11	 Suckler cow premium: coupled payment granted to the farmer keeping for at least six consecutive months from the date of the aid application suckler cows and heifers in the proportion of respectively at least 60% and no more than 40% of the number of animals applied for the payment. The premium amounts to EUR 200 per eligible animal. A national additional premium up to maximum EUR 50 per animal …	Pillar I	EAGF								Zahlungen für Rindfleisch (9)	Payments for beef (9)	Description correspond, number don't	I.4	Number corresponds	EAFRD - ND - НДК - Схема за национални доплащания за крави с бозаещи телета, обвързана с производството (НДК)	EAFRD - ND - NPC - Nomenclature of national additional payments for suckler cows coupled with production (NPP)	Only one that mentions cows. KIM: Left here because name matches, although measure name states EAFRD and this is currently classified EAGF. Deleted leading and trailing space.			TEM	Czech farm office placement				Beef and veal payments- title IV, chap 1, Section 11	Same formulation and numbers corresponding	Ammlehma kasvatamise täiendav otsetoetus	Additional direct aid for suckler cow farming /	Only one that mentions suckler cows	I.4 Beef and veal payments	Number and description correspondss	I.4 - Primes pour la viande bovine	I.4 - Premiums for beef and veal /	Number and description corresponds
5	I.5	73/2009	establishing common rules for direct support schemes for farmers under the common agricultural policy and establishing certain support schemes for farmers, amending Regulations (EC) No 1290/2005, (EC) No 247/2006, (EC) No 378/2007 and repealing Regulation (EC) No 1782/2003	I. The support schemes set out in Annex I to Regulation (EC) No 73/2009 of the Council		IV	1	10	99-107		Premiums in the sheep meat and goat meat sector – Title IV, Chapter 1, Section 10	 Ewe and goat premiums: coupled payments granted to farmer for maintaining ewes or she-goats, under certain conditions, for at least 100 days from the last day of the period for submitting the aid applications. The premiums amount to EUR 21 per ewe reared for production of meat and EUR 16.8 per ewe for production of milk or per she-goat.  Supplementary premium: coupled payment granted to the fa…	Pillar I	EAGF													EAFRD - ND - НДЖ 3 - Схема за национални доплащания за овце майки и кози майки, обвързана с производството (НДЖ3)	EAFRD - ND – NGE3 – Production coupled scheme for national supplementary payments for ewe and she-goat	Description corresponding. KIM: Left here because name matches, although measure name states EAFRD and this is currently classified EAGF. Deleted leading and trailing space.			BAH	Czech farm placement. But also placed at measure II.7 on row 15 so could be that also				Premiums in the sheepmeat and goatmeat sector - title IV, chap 1, Section 10	Same formulation and number corresponding	Ute kasvatamise täiendav otsetoetus	Additional direct aid for growing ewes /	Most likely this one as only one that mentions growing ewes
6	I.6	73/2009	establishing common rules for direct support schemes for farmers under the common agricultural policy and establishing certain support schemes for farmers, amending Regulations (EC) No 1290/2005, (EC) No 247/2006, (EC) No 378/2007 and repealing Regulation (EC) No 1782/2003	I. The support schemes set out in Annex I to Regulation (EC) No 73/2009 of the Council		IV	1	6	88-92		Crop- specific payment for cotton – Title IV, Chapter 1 Section 6	The crop-specific payment for cotton is a coupled payment granted per hectare of eligible area of cotton. The area is only eligible if it is located on agricultural land authorised by the Member State for cotton production, sown with varieties authorized by the Member State and actually harvested under normal growing conditions. The aid for farmers who are members of an approved inter branch orga…	Pillar I	EAGF													EAGF DP - Специално плащане за култура – памук (Памук) - Специално плащане за култура – памук (Памук)	EAGF DP - Special crop payment - Cotton (cotton) - Special crop payment - Cotton (cotton) ', /	Could also be measure II.8 on row 16, exactly the same description-KIM: but this is correct because it's Pillar I (EAGF). Deleted trailing space.													I.6 Crop specific payment for the cotton	Number and description corresponds						I.6 Ειδική ενίσχυση για το βαμβάκι — τίτλος IV κεφ. 1 τμήμα 6 (ΕΓΤΕ)
7	I.7	73/2009	establishing common rules for direct support schemes for farmers under the common agricultural policy and establishing certain support schemes for farmers, amending Regulations (EC) No 1290/2005, (EC) No 247/2006, (EC) No 378/2007 and repealing Regulation (EC) No 1782/2003	I. The support schemes set out in Annex I to Regulation (EC) No 73/2009 of the Council		III	5		68-72		Specific support – Title III, Chapter 5	Member States may grant specific support to farmers for: 1) specific types of farming which are important for the protection or enhancement of the environment, 2) improving the quality of agricultural products, 3) improving the marketing of agricultural products, 4) practicing enhanced animal welfare standards, 5) specific agricultural activities entailing additional agri-environment benefits, 6)…	Pillar I	EAGF								Besondere Stützung - Milchkuhprämie (10)	Special support - Dairy cow premium (10)	Only one that mentions special support + dairy, number not corresponding	I.7	Number corresponds	EAGF DP - НДКМ1 - Схема за поддържане на производството на краве мляко в икономически уязвими ферми, обвързана с производството (НДКМ1)	EAGF DP - NDKM1 – Production coupled scheme for sustaining cow's milk production in economically vulnerable farms (NKMM1)	Only one that mentions support for dairy in certain areas, but unsure. KIM: Deleted trailing space.	I.7	Number corresponds						Specific support - Title III, chap 5	Same formulation and numbers corresponding	Seakasvatuse eritoetus (I.7)	Specific aid for pig production (I.7)	Number and description corresponds. Kim deleted trailing spaces.	I.7 Specific support	Number and description correspond	I.7 - Soutiens couplés spécifiques	I.7 - Specific coupled supports /	Number and description corresponds	Additional amounts of aid	Could be this one but unsure	I.7 Ειδική στήριξη — Τίτλος III, κεφ. 5 (ΕΓΤΕ)
8	II.1	1307/2013	establishing rules for direct payments to farmers under support schemes within the framework of the common agricultural policy and repealing Council Regulation (EC) No 637/2008 and Council Regulation (EC) No 73/2009	II. The support schemes set out in Annex I to Regulation (EU) No 1307/2013 of the European Parliament and of the Council		III		1,2,3,5			Basic payment scheme - Title III, Sections 1, 2, 3 and 5	The basic payment scheme (BPS) is an area payment decoupled from production and compulsory to Member States, operated on the basis of payment entitlements allocated to farmers. The basic payment scheme (along with the single area payment scheme) is part of the basic payment, which is a precondition for a farmer to have access to other direct payment schemes, except for voluntary coupled support.	Pillar I	EAGF																							Basic payment scheme - Title III, Sections 1, 2, 3 and 5.	Same formulation and numbers corresponding
9	II.2	1307/2013	establishing rules for direct payments to farmers under support schemes within the framework of the common agricultural policy and repealing Council Regulation (EC) No 637/2008 and Council Regulation (EC) No 73/2009	II. The support schemes set out in Annex I to Regulation (EU) No 1307/2013 of the European Parliament and of the Council		III	1	4	36,37		Single area payment scheme – Art. 36	The single area payment scheme (SAPS) is a decoupled area payment paid for eligible hectares declared by a farmer. Member States applying the single area payment scheme in 2014 may decide to continue to apply the basic payment in the form of a single area payment until 31 December 2020.	Pillar I	EAGF													EAGF DP - СЕПП - Схема за единно плащане на площ (СЕПП)	EAGF DP - SAPS - Single Area Payment Scheme (SAPS) /	Could also be measure I.2 on row 3. KIM: Deleted leading space.			SAPS	Czech farm office placement. But also placed at measure I.2 on row 3 so could be that				Single area payment scheme - Art.36	Same formulation and number corresponding									Single area payment scheme	Could also be measure I.2 on row 3
10	II.3	1307/2013	establishing rules for direct payments to farmers under support schemes within the framework of the common agricultural policy and repealing Council Regulation (EC) No 637/2008 and Council Regulation (EC) No 73/2009	II. The support schemes set out in Annex I to Regulation (EU) No 1307/2013 of the European Parliament and of the Council		III	2		41-42		Redistributive payment –Title III, Chapter 2	The redistributive payment is a decoupled area payment aimed at supporting smaller farms by providing them an additional support on their first hectares declared under the basic payment. The redistributive payment is optional for Member States. Where applied, up to 30% of their national ceiling can be used to finance this payment. Payment per hectare cannot exceed 65% of national or, where releva…	Pillar I	EAGF													EAFRD - ND - ПНДП - Схема за преходна национална помощ за земеделска земя на хектар (ПНДП)	EAFRD - ND – PND – Scheme for transitional national aid for agricultural land per hectare	Description corresponds. KIM: Left here because name matches, although measure name states EAFRD and this is currently classified EAGF.					EGFL: Umverteilungsprämie	EAGF: redistributive payment /	Only one that mentions redistributive payment	Redistributive payment - Title III, chap. 2	Number corresponding, only one that mentions redistributive payment
11	II.4	1307/2013	establishing rules for direct payments to farmers under support schemes within the framework of the common agricultural policy and repealing Council Regulation (EC) No 637/2008 and Council Regulation (EC) No 73/2009	II. The support schemes set out in Annex I to Regulation (EU) No 1307/2013 of the European Parliament and of the Council		III	3		43-47		Payment for agricultural practices beneficial for the climate and the environment Title III, Chapter 3	Greening: in addition to the basic payment scheme (BPS) / single area payment scheme (SAPS), farmers receive a decoupled area payment per hectare for respecting the three agricultural practices in favour of the climate and the environment: - crop diversification; - maintenance of permanent grassland; - having ecological focus area on the agricultural area.	Pillar I	EAGF													EAGF DP - Схема за плащане за селскостопански практики, които са благоприятни за климата и околната среда - зелени директни плащания (ЗДП) - Схема за плащане за селскостопански практики, които са благоприятни за климата и околната среда - зелени директни плащания (ЗДП)	EAGF DP - Payment scheme for climate-friendly and environmentally friendly farming practices - Green Direct Payments (GDP) - Payment scheme for climate-friendly and environment-friendly agricultural practices - Green Direct Payments (GDP)	Description corresponds								Payment for agricultural practices beneficial for climate-environment - Title III, chap 3	Same formulation and number corresponding
12	II.5	1307/2013	establishing rules for direct payments to farmers under support schemes within the framework of the common agricultural policy and repealing Council Regulation (EC) No 637/2008 and Council Regulation (EC) No 73/2009	II. The support schemes set out in Annex I to Regulation (EU) No 1307/2013 of the European Parliament and of the Council		III	4		48-49		Payment for areas with natural constraints Title III, Chapter 4	The payment to areas with natural constraints is an area based decoupled payment, provided on top of the basic payment to farmers who are situated in areas with natural constraints. This payment is optional for the Member States. Where applied, up to 5% of the annual national ceiling set out in Annex II can be used to finance this payment.	ANC	EAGF																							Payment for areas with natural constraints - Title III, chap 4	Same formulation and number corresponding
13	II.6	1307/2013	establishing rules for direct payments to farmers under support schemes within the framework of the common agricultural policy and repealing Council Regulation (EC) No 637/2008 and Council Regulation (EC) No 73/2009	II. The support schemes set out in Annex I to Regulation (EU) No 1307/2013 of the European Parliament and of the Council		III	5		50-51		Payment for young farmers – Title III, Chapter 5	Payment for young farmers is a decoupled area payment granted on top of the basic payment to young farmers (of no more than 40 years of age who are setting up for the first time an agricultural holding as head of the holding, or who have already set up such a holding during the five years preceding the first application to the scheme). This payment is compulsory for Member States and up to 2% of …	Pillar I	EAGF													EAFRD - ND - Подмярка 6.1-Стартова помощ за млади земеделски производители - Подмярка 6.1-Стартова помощ за млади земеделски производители	EAFRD - ND - Sub-measure 6.1 - Start-up support for young farmers - Sub-measure 6.1 - Start-up support for young farmers	FRIDA: Classified II.6, "Could also be measure IV/A.6 on row 34 or V/B.1.2. on row 55, but number corresponds here." KIM: Left here, a better match already exists in IV/A.6, although this says EAFRD and is now matched as EAGF.								Payment for young farmers - Title III, chap 5	Same formulation and number corresponding
14	II.7	1307/2013	establishing rules for direct payments to farmers under support schemes within the framework of the common agricultural policy and repealing Council Regulation (EC) No 637/2008 and Council Regulation (EC) No 73/2009	II. The support schemes set out in Annex I to Regulation (EU) No 1307/2013 of the European Parliament and of the Council		IV	1		52-55		Voluntary coupled support – Title IV, Chapter 1	The support targets specific sectors and productions. Member States may decide to use up to 8% (by derogation up to 13% or more upon Commission's approval) of their national ceiling for direct payments, + 2% for support to protein crops, for financing coupled support to sectors or regions where specific types of farming or specific agricultural sectors that are particularly important for economic…	Pillar I	EAGF													EAGF DP - СПК - Схема за обвързано подпомагане за протеинови култури (СПК)	EAGF DP - Scheme for coupled support for protein crops	Only one that mentions protein crops			CHM	Czech farm office placement			Kim deleted direct payments here and moved up to I.1	Voluntary coupled support - Title IV, chap 1	Same formulation and number corresponding	Põllukultuuride kasvatamise täiendav otsetoetus	Additional direct aid for crop production	Could be this one as it mentions additional aids, but unsure
15	II.8	1307/2013	establishing rules for direct payments to farmers under support schemes within the framework of the common agricultural policy and repealing Council Regulation (EC) No 637/2008 and Council Regulation (EC) No 73/2009	II. The support schemes set out in Annex I to Regulation (EU) No 1307/2013 of the European Parliament and of the Council		IV	2		56-60		Crop-specific payment for cotton – Title IV, Chapter 2	The crop-specific payment for cotton is a coupled payment granted per hectare of eligible area of cotton. The area is only eligible if it is located on agricultural land authorised by the Member State for cotton production, sown with varieties authorized by the Member State and actually harvested under normal growing conditions. The aid for farmers who are members of an approved inter branch orga…	Pillar I	EAGF
16	II.9	1307/2013	establishing rules for direct payments to farmers under support schemes within the framework of the common agricultural policy and repealing Council Regulation (EC) No 637/2008 and Council Regulation (EC) No 73/2009	II. The support schemes set out in Annex I to Regulation (EU) No 1307/2013 of the European Parliament and of the Council		V			61-65		Small farmers scheme – Title V	The small farmers scheme (SFS) is a simplified support scheme for small farmers with reduced administrative burden, established either as a lump-sum per holding or as an amount due taking into account what a farmer could receive outside the scheme either in the year 2015 or annually. The level of payment is limited to a maximum of EUR 1 250 (a lower maximum can be fixed by the Member States).	Pillar I	EAGF											II.9	Numbers corresponding											Small farmers scheme -Title V - decoupled payment	Same formulation and number corresponding
17	II.10	1307/2013	establishing rules for direct payments to farmers under support schemes within the framework of the common agricultural policy and repealing Council Regulation (EC) No 637/2008 and Council Regulation (EC) No 73/2009	II. The support schemes set out in Annex I to Regulation (EU) No 1307/2013 of the European Parliament and of the Council					26(5)		Reimbursement of appropriations carried over from financial year 2016 - Art.26(5) of Regulation (EU) No 1306/2013	Reimbursements in financial year 2017 in accordance with Article 26(5) of Regulation (EU) No 1306/2013 of appropriations carried over from financial year 2016 proportionate to the amount of the financial discipline adjustment.	Pillar I	EAGF											II.10	Number corresponds						FKK	Czech farm office placement	EGFL: Erstattung nicht genutzter Mittel der Krisenreserve	EAGF: reimbursement of unused funds from the Crisis Reserve /	DEU confirmed thi sis correct, also possible in other years						II.10 Reimbursement of appropriations carried over from Financial Year 2014	Number and description corresponds	II.10 - Remboursement de la discipline financière	II.10 - Reimbursement of financial discipline /	Number and description corresponds	Reimbursement of financial discipline	Only one that mentions reimbursements + fin. Discipline	ΙΙ.10 Επιστροφή των πιστώσεων που μεταφέρθηκαν από το οικονομικό έτος 2014, άρθρο 26 παράγραφος 5 (ΕΓΤΕ)
18	III.1	1308/2013	establishing a common organisation of the markets in agricultural products and repealing Council Regulations (EEC) No 922/72, (EEC) No 234/79, (EC) No 1037/2001 and (EC) No 1234/2007	III. The support schemes and measures set out in Regulation (EU) No 1308/2013 of the European Parliament and the Council			I	2	11-16		Public Intervention Chapter I, Section 2	When market prices for certain agricultural products fall below a predetermined level, the public authorities of the Member States may intervene to stabilise the market by purchasing surplus supplies, which may then be stored until the market price increases.	Pillar I	EAGF											III.1	Number corresponds								EGFL: Öffentliche Intervention	EAGF: Public intervention /	Only one that mentions public intervention			Piimakvoot	Milk quota	FRIDA: Unsure. Long shot, only placed here [I.1] as Hungary has a similar measure that Kata placed on this row. KIM: I expect this is EAGF, does not sound like single payment. Moved to III.3.			III.1 - Intervention publique	III.1 - Public intervention/	Number and description corresponds
19	III.2	1308/2013	establishing a common organisation of the markets in agricultural products and repealing Council Regulations (EEC) No 922/72, (EEC) No 234/79, (EC) No 1037/2001 and (EC) No 1234/2007	III. The support schemes and measures set out in Regulation (EU) No 1308/2013 of the European Parliament and the Council			I	3	17-18		Aid for private storage Chapter I, Section 3	Aid granted to temporarily support producers of certain products regarding the cost of private storage.	Pillar I	EAGF								Beihilfe für die private Lagerhaltung (1)	Aid for private storage (1)	Description correspond, not number	III.2	Number corresponds	EAGF - Частно складиране - Частно складиране	EAGF - Private storage - Private storage ', /	Only one that mentions private storage					EGFL: Beihilfen für die private Lagerhaltung	EAGF: aid for private storage /	Same formulation, only one that mentions private storage	Aid for private storage	Same formulation, only one that mentions private storage	Eraladustamine, sealiha (III.2)	Private storage, pork (III.2) /	Number and description corresponds	III.2 Aid for private storage	Number and description corresponds	III.2 - Aide au stockage privé	III.2 - Private storage aid /	Number and description corresponds	Aid for private storage	Only one that mentions private storage
20	III.3	1308/2013	establishing a common organisation of the markets in agricultural products and repealing Council Regulations (EEC) No 922/72, (EEC) No 234/79, (EC) No 1037/2001 and (EC) No 1234/2007	III. The support schemes and measures set out in Regulation (EU) No 1308/2013 of the European Parliament and the Council			II	1	22-28		School fruit, vegetables and milk scheme Chapter II, Section 1	Aid provided to support the distribution of agricultural products to children in nursery, primary and secondary schools with the objective to increase their fruit, vegetables and milk consumption and improve their eating habits.	Pillar I	EAGF								Schulobstprogramm und Schulgemüseprogramm (3)	School fruit program and school vegetable program (3)	Description and number correspond	III.3	Number corresponds	EAFRD - ND - Бяло саламурено сирене и кашкавал, попадащи под номенклатурен код по КН 0406 - Училищно мляко	EAFRD - ND - White brined cheese and cheese falling within CN code 0406 - School milk, /	only one that mentions school. KIM: Deleted leading and trailing space.	III.3	Number corresponds	08120000	Czech farm office placement. Number not corresponding.	EGFL: Schulmilchprogramm	EAGF: school milk program /	Only one that mentions school	School milk scheme	Only one that mentions school	Koolipuuvili (III.3)	School Fruit (III.3) /	Number and description corresponds.	III.3 School fruit and vegetable scheme	Number and description corresponds	III.3 - Aide fruits et légumes à l'école	III.3 - Help fruit and vegetables at school /	Number and description corresponds. KIM: Separated previously combined French (original) + English (translated) text into two columns after flagged as non-match.	School milk scheme	Only one that mentions school	III.4 Πρόγραμμα προώθησης της κατανάλωσης γάλακτος στα σχολεία (ΕΓΤΕ)
21	III.4	1308/2013	establishing a common organisation of the markets in agricultural products and repealing Council Regulations (EEC) No 922/72, (EEC) No 234/79, (EC) No 1037/2001 and (EC) No 1234/2007	III. The support schemes and measures set out in Regulation (EU) No 1308/2013 of the European Parliament and the Council			II	3	32-38		Aid in the fruit and vegetables sector Chapter II, Section 3	Growers are encouraged to join producer organisations (POs). These receive support for implementing operational programmes, based on a national strategy. Aid is also granted to mitigate income fluctuation from crises. Support is offered for crisis prevention/management measures under operational programmes, i.e.: product withdrawal, green harvesting/non-harvesting, promotion/communication tools, …	Pillar I	EAGF								Beihilfen im Sektor Obst und Gemüse (2)	Aid in the fruit and vegetables sector (2)	Description correspond, not number	III.4	Number corresponds	EAGF - Схема „Допълнителни временни извънредни мерки за подпомагане на пазара в сектора на зеленчуците и плодовете“ - Схема „Допълнителни временни извънредни мерки за подпомагане на пазара в сектора на зеленчуците и плодовете“	EAGF - Scheme 'Additional temporary exceptional market support measures in the vegetable and fruit sector' - Scheme 'Additional temporary exceptional market support measures in the fruit and vegetables sector' /	Only one that mentions vegetables/fruit and not school. KIM: Deleted leading and trailing space.	ΙΙΙ.4	Number corresponds	08990000	Czech farm office placement. Number not corresponding.	EGFL: Beihilfen im Obst- und Gemüsesektor	EAGF: aid in the fruit and vegetable sector /	Only one that mentions vegetables/fruit and not school	Aid in fruit and vegetables sector	Only one that mentions vegetables/fruit and not school	Puu- ja köögiviljatagatis	Fruit and vegetable guarantee	Placed here as only one that mentions veg and fruit and not school.	III.5 Aid in fruit and vegetables sector	Number not corresponding but description does, only one that mentions fruit and veg and not school.	III.5 - Aide dans le secteur des fruits et légumes	III.5 - Aid in the fruit and vegetable sector /	Number not corresponding but description does, only one that mentions fruit and veg and not school.	Aid in fruit and vegetables sector	Only one that mentions vegetables/fruit and not school	III.5 Ενίσχυση στον τομέα των οπωροκηπευτικών (ΕΓΤΕ)
22	III.5	1308/2013	establishing a common organisation of the markets in agricultural products and repealing Council Regulations (EEC) No 922/72, (EEC) No 234/79, (EC) No 1037/2001 and (EC) No 1234/2007	III. The support schemes and measures set out in Regulation (EU) No 1308/2013 of the European Parliament and the Council			II	4	39-54		Support in the wine sector Chapter II, Section 4	Various aids granted in order to ensure market balance and increase the competitiveness of European wine: aid for promotion of wine on third country markets and information on responsible consumption of wine and the EU system of PDO/PGI; co-financing of costs for restructuring and conversion of vineyards, for investments in wineries and in marketing facilities as well as for innovation; support f…	Pillar I	EAGF								Stützungsmaßnahmen im Weinsektor (4)	Support measures in the wine sector (4)	Description correspond, not number	III.5	Number corresponds	EAGF - Мярка „Преструктуриране и конверсия на лозя” - Мярка „Преструктуриране и конверсия на лозя”	EAGF - Measure "Restructuring and conversion of vineyards" - Measure "Restructuring and conversion of vineyards" /	Only one that mentions vineyards. KIM: Deleted trailing space.	ΙΙΙ.5	Number corresponds for both	09080000	Czech farm office placement. Number not corresponding.	EGFL: Stützungsmaßnahmen im Weinsektor	EAGF: support measures in the wine sector /	Only one that mentions wine sector						III.6 Support measures in the wine sector	Number not corresponding but description does, only one that mentions wine	III.6 - Soutien au secteur vitivinicole	III.6 - Support to the wine sector /	Number not corresponding but description does, only one that mentions wine			III.6 Μέτρα στήριξης του αμπελοοινικού τομέα (ΕΓΤΕ)
23	III.6	1308/2013	establishing a common organisation of the markets in agricultural products and repealing Council Regulations (EEC) No 922/72, (EEC) No 234/79, (EC) No 1037/2001 and (EC) No 1234/2007	III. The support schemes and measures set out in Regulation (EU) No 1308/2013 of the European Parliament and the Council			II	2	29-31		Support in the olive oil and tables olives sector Chapter II, Section 2	Support granted to the three-year work programmes to be drawn up by producer organisations, associations of producer organisations or interbranch organisations in one or more of the following areas: (a) market follow-up and management in the olive oil and table olives sector; (b) the improvement of the environmental impact of olive cultivation; (c) the improvement of the competitiveness of olive …	Pillar I	EAGF																III.6	Number corresponds													III.11 - Aide aux opérateurs oléicoles	III.11 - Aid to olive growers /	Number doesn't correspond, but only one that mentions olives! Could also be measure III.10 on row 28.
24	III.7	1308/2013	establishing a common organisation of the markets in agricultural products and repealing Council Regulations (EEC) No 922/72, (EEC) No 234/79, (EC) No 1037/2001 and (EC) No 1234/2007	III. The support schemes and measures set out in Regulation (EU) No 1308/2013 of the European Parliament and the Council			II	5	55-57		Aid in the apiculture sector Chapter II, Section 5	Aid granted to support this sector through apiculture programmes in order to improve the production and marketing of apiculture products.	Pillar I	EAGF								Beihilfe im Bienenzuchtsektor (7)	Aid in the beekeeping sector (7)	Description and number correspond	III.7	Number corresponds	EAFRD - ND - Национална пчеларска програма - Национална пчеларска програма	EAFRD - ND - National Beekeeping Program - National Beekeeping Program ', /	Only one that mentions apiculture (beekeeping) (KIM: states EAFRD but is listed EAGF). KIM: Deleted leading and trailing space.	III.7	Number corresponds			EGFL: Beihilfen im Bienenzuchtsektor	EAGF: aid in the beekeeping sector /	Only one that mentions apiculture (beekeeping)	Aid in the apiculture sector	Most likely this one as same formulation & only one that mentions apiculture	Mesinduse eritoetus (III.7)	Special beekeeping aid (III.7) /	Number and description corresponds	III.7 Aid in the apiculture sector	Number and description corresponds	III.7 - Aide dans le secteur de l'apiculture	III.7 - Aid in the apiculture sector /	Number and description corresponds	Aid in the apiculture sector	Only one that mentions apiculture	III.7 Ενίσχυση στον τομέα της μελισσοκομίας (ΕΓΤΕ)
25	III.8	1308/2013	establishing a common organisation of the markets in agricultural products and repealing Council Regulations (EEC) No 922/72, (EEC) No 234/79, (EC) No 1037/2001 and (EC) No 1234/2007	III. The support schemes and measures set out in Regulation (EU) No 1308/2013 of the European Parliament and the Council			II	6	58-60		Aid in the hops sector Chapter II Section 6	Aid granted to support hops producer organisations.	Pillar I	EAGF																				EGFL: Beihilfe im Hopfensektor	EAGF: aid in the hops sector /	Same formulation, only one that mentions hops
26	III.9	1308/2013	establishing a common organisation of the markets in agricultural products and repealing Council Regulations (EEC) No 922/72, (EEC) No 234/79, (EC) No 1037/2001 and (EC) No 1234/2007	III. The support schemes and measures set out in Regulation (EU) No 1308/2013 of the European Parliament and the Council			VI		196-204		Export refunds Chapter VI	Aid granted on certain products exported in exceptional circumstances and within the limits resulting from international agreements concluded in accordance with the TFEU, which covers the difference between the prices in the Union and the world market prices.	Pillar I	EAGF											III.9	Number corresponds								EGFL: Ausfuhrerstattungen	EAGF: export refunds /	Only one that mentions export refunds	Export refunds	Only one that mentions export refunds									Export refunds	Only one that mentions export refunds
27	III.10	1308/2013	establishing a common organisation of the markets in agricultural products and repealing Council Regulations (EEC) No 922/72, (EEC) No 234/79, (EC) No 1037/2001 and (EC) No 1234/2007	III. The support schemes and measures set out in Regulation (EU) No 1308/2013 of the European Parliament and the Council		II	I		4(1)(a) [219(1), 220(1), 221(1)]		Exceptional measures - Measures against market disturbance Chapter I, Section 1	Exceptional measures granted under Articles 219(1), 220(1) and 221(1) and (2) of Regulation (EU) No 1308/2013 as measures supporting agricultural markets in accordance with Article 4(1)(a) of Regulation (EU) No 1306/2013.	Pillar I	EAGF													EAGF - Кризисни мерки за предоставяне на извънредно подпомагане на производителите на животински продукти - Кризисни мерки за предоставяне на извънредно подпомагане на производителите на животински продукти	EAGF – Crisis Measures to Provide Extraordinary Assistance to Producers of Animal Products - Crisis Measures to Provide Extraordinary Assistance to Producers of Animal Products	Unsure of this, could also be measure IV/A.5 on row 33. KIM: Deleted leading and trailing space.										Erakorralised meetmed	Emergency measures	Description corresponds, as native speaker says: “emergency” can be lightened up by using “unplanned”, “unscheduled”, “extraordinary” as opposed to a “disaster”	III.10 Aid in the silkworm sector	Number correspond, description seems a bit off. Fits nowhere else. Kept here as France also used it, and Greece, with this number. (Kim confirms regulation 73/2009 does mention silkworms, right placement.)	III.10 - Aide pour le secteur du ver à soie	III.10 - Aid for the silkworm sector /	Number correspond, description seems a bit off. Fits nowhere else. Greece also lists silkworms under this measure			III.10 Ενισχύσεις στον τομέα των μεταξοσκωλήκων - κανονισμός (ΕΕ) αριθ. 1234/2007 (ΕΓΤΕ)
28	IV/A.1	1305/2013	on support for rural development by the European Agricultural Fund for Rural Development (EAFRD) and repealing Council Regulation (EC) No 1698/2005	IV/A. The measures provided for in Chapter I of Title III of Regulation (EU) No 1305/2013		III	I		[RD] Art. 14	[RD] Art. 14	Knowledge transfer and information actions	This measure concerns training and other types of activities such as workshops, coaching, demonstration activities, information actions, short-term farm and forest exchange and visit schemes in order to enhance the human potential of persons engaged in the agricultural, food and forestry sectors, land managers and SMEs operating in rural areas.	Pillar II	EAFRD						Measure 1	Knowledge transfer and information actions				IV/A.1	Number corresponds								ELER: Wissenstransfer und Informationsmaßnahmen	EAFRD: knowledge transfer and information activities /	Most likely this one as same formulation											Knowledge transfer and information actions	Same formulation
29	IV/A.2	1305/2013	on support for rural development by the European Agricultural Fund for Rural Development (EAFRD) and repealing Council Regulation (EC) No 1698/2005	IV/A. The measures provided for in Chapter I of Title III of Regulation (EU) No 1305/2013		III	I		[RD] Art. 15	[RD] Art. 15	Advisory services, farm management and farm relief services	This measure, through the use of advisory services as well as the setting up of advisory, farm management and farm relief services, aims to improve the sustainable management and the economic and environmental performance of farm and forest holdings and SMEs operating in rural areas. It also promotes the training of advisors.	Pillar II	EAFRD						Measure 2	Advisory services, farm management and farm relief services													ELER: Beratungs-, Betriebsführungs- und Vertretungsdienste	EAFRD: advisory, management and representation services /	Kim: confirmed by DEU: correct, programming period 2014-2020; V/B1.4 und V/1.5 are for the programing period 2007-2013. FRIDA: Could be this one but unsure. Could also be measure V/B.1.4 on row 57 or V/B.1.5 on row 58											Advisory services, farm management and farm relief services	Most likely this one as same formulation. Could also be measure V/B.1.4 on row 57 or measure V/B.1.4 on row 58
30	IV/A.3	1305/2013	on support for rural development by the European Agricultural Fund for Rural Development (EAFRD) and repealing Council Regulation (EC) No 1698/2005	IV/A. The measures provided for in Chapter I of Title III of Regulation (EU) No 1305/2013		III	I		[RD] Art. 16	[RD] Art. 16	Quality schemes for agricultural products and foodstuffs	This measure supports all new entrants to the Union, national and voluntary quality schemes. Support may also cover costs arising from information and promotion activities in order to improve consumers' awareness of the existence and specifications of products produced under these Union and national quality schemes.	Pillar II	EAFRD						Measure 3	Quality schemes for agricultural products and foodstuffs									IV/A.3	Number corresponds													IV/A.3 - Aide aux systèmes de qualité	IV / A.3 - Help with quality systems/	Number and description correspond	Quality schemes for agricultural products and foodstuffs	Same formulation
31	IV/A.4	1305/2013	on support for rural development by the European Agricultural Fund for Rural Development (EAFRD) and repealing Council Regulation (EC) No 1698/2005	IV/A. The measures provided for in Chapter I of Title III of Regulation (EU) No 1305/2013		III	I		RD] Art. 17	[RD] Art. 17	Investments in physical assets	This measure should help to improve the economic and environmental performance of agricultural holdings and rural enterprises, improve the efficiency of the agricultural products marketing and processing sector, provide infrastructure needed for the development of agriculture and forestry and support non-remunerative investments necessary to achieve environmental aims.	Pillar II	EAFRD						Measure 4	Investments in physical assets				IV/A.4	Number corresponds	EAFRD - ND - Подмярка 4.1 "Инвестиции в земеделски стопанства" и 4.2 "Инвестиции в преработка/маркетинг на селскостопански продукти" - Подмярка 4.1 "Инвестиции в земеделски стопанства" и 4.2 "Инвестиции в преработка/маркетинг на селскостопански продукти"	EAFRD - ND - Sub-measure 4.1 "Investments in agricultural holdings" and 4.2 "Investment in processing / marketing of agricultural products" - Sub-measure 4.1 "Investments in agricultural holdings" and 4.2 "Investment in processing / marketing of agricultural products" /	Could also be measure V/B.1.8 on row 61. KIM: Kept here, matches with 2018 Measure number 4.	IV/A.4	Number corresponds			ELER: Investitionen in materielle Vermögenswerte	EAFRD: investment in material assets	Only one that mentions material/physical assets			EKF 1.3 Kalalaevade pardal tehtavad investeeringud ja selektiivsus	EKF 1.3 Investments on board fishing vessels and selectivity /	Number doesn't correspond, description kind of does? Only one that mentions investments in physical assets	IV/A.4 Investments in physical assets	Number and description corresponds	IV/A.4 - Soutien aux investissements physiques	IV / A.4 - Support for physical investments /	Number and description correspond	Investments in physical assets	Same formulation
32	IV/A.5	1305/2013	on support for rural development by the European Agricultural Fund for Rural Development (EAFRD) and repealing Council Regulation (EC) No 1698/2005	IV/A. The measures provided for in Chapter I of Title III of Regulation (EU) No 1305/2013		III	I		[RD] Art. 18	[RD] Art. 18	Restoring agricultural production potential damage by natural disasters and introduction of appropriate prevention actions	This measure should help farmers prevent natural disasters and catastrophic events or restore agricultural potential, which has been damaged, after its formal recognition by the competent public authorities of Member States, in order to help farm viability and competitiveness in the face of such events.	Pillar II	EAFRD						Measure 5	Damage restoration & preventative actions													ELER: Küsten- und Hochwasserschutz (Förderperiode 2014 - 2020)	EAFRD: Coastal and flood protection (funding period 2014 - 2020) /	KIM: Confirmed by DEU agency this is correct placement for the specified period (V/B.1.11 is for 2007-2013). FRIDA: Unsure, could be this one as it mostly mentions preventive actions (protection). Could also be measure V/B.1.11 on row 64
33	IV/A.6	1305/2013	on support for rural development by the European Agricultural Fund for Rural Development (EAFRD) and repealing Council Regulation (EC) No 1698/2005	IV/A. The measures provided for in Chapter I of Title III of Regulation (EU) No 1305/2013		III	I		[RD] Art. 19	[RD] Art. 19	Farm and business development	This measure supports the creation and development of new viable economic activities such as new holdings run by young farmers, new businesses in rural areas, or the development of small farms. Support is also given to new or existing enterprises for investments and development of non-agricultural activities which are essential for the development and competitiveness of rural areas and of all far…	Pillar II	EAFRD						Measure 6	Farm and business development				IV/A.6	Number corresponds	EAFRD - ND - Подмярка 6.3-Развитие на стопанството и стопанската дейност. - Подмярка 6.3-Развитие на стопанството и стопанската дейност.	EAFRD - ND - Sub-measure 6.3-Development of the economy and business. - Sub-measure 6.3-Development of the holding and business. ', /	Number corresponding and mentions business & holdings. KIM: Matches Measure 6.					ELER: Entwicklung der landwirtschaftlichen Betriebe und sonstiger Unternehmen	EAFRD: development of farms and other businesses /	Most likely this one as only one that mentions development of farms + businesses			6.3 Väikeste põllumaj.ev arendamine (IV/A.6)	6.3 Development of Small Farm (IV / A.6) /	Number and description corresponds	IV/A.6 Farm and business development	Number and description corresponds	IV/A.6 - Développement des exploitations agricoles et des entreprises	IV / A.6 - Development of agricultural holdings and enterprises /	Number and description corresponds	Farm and business development	Most likely this one as same formulation, could also be measure V/B.3.2 on row 86
34	IV/A.7	1305/2013	on support for rural development by the European Agricultural Fund for Rural Development (EAFRD) and repealing Council Regulation (EC) No 1698/2005	IV/A. The measures provided for in Chapter I of Title III of Regulation (EU) No 1305/2013		III	I		[RD] Art. 20	[RD] Art. 20	Basic services and village renewal in rural areas	This measure supports the interventions stimulating growth and promoting environmental and socio-economic sustainability of rural areas, in particular through the development of local infrastructure (including broadband, renewable energy and social infrastructure) and local basic services, as well as through the renewal of villages and activities aimed at the restoration and upgrading of the cult…	Pillar II	EAFRD						Measure 7	Basic services and village renewal in rural areas				IV/A.7	Number corresponds								ELER: Basisdienstleistungen und Dorferneuerung	EAFRD: basic services and village renewal /	KIM: confirmed by DEU: "DEU: programming period 2014-2020, better Translation: Basisdienstleistungen und Dorferneuerung in ländllichen Gebieten [Annex I Part 5 of VO (EU) 808/2014]" FRIDA: Only one that mentions basic services + village renewal.			EKF 1.5 Sotsiaal-majanduslikud meetmed	EFF 1.5 Socio-economic measures /	Numbers don't correspond but only one that mentions socio-economic	IV/A.7 Basic services and village renewal in rural areas	Number and description corresponds				Basic services and village renewal in rural areas	Most likely this one as same formulation. Could also be measure V/B.3.4 on row 88
35	IV/A.8	1305/2013	on support for rural development by the European Agricultural Fund for Rural Development (EAFRD) and repealing Council Regulation (EC) No 1698/2005	IV/A. The measures provided for in Chapter I of Title III of Regulation (EU) No 1305/2013		III	I		[RD] Art. 21 (22-26)	[RD] Art. 21 (22-26)	Investments in forest area development and improvement of the viability of forests	This measure aims to promote investments in development of woodlands, in forest protection, in innovation in forestry, in forestry technologies and forest products, in order to contribute to the growth potential of rural areas.	Pillar II	EAFRD						Measure 8	Investments in forest area development and improvement of the viability of forests													ELER: Investitionen in die Waldflächenentwicklung und die Verbesserung der Lebensfähigkeit der Wälder	EAFRD: Investing in forest land development and improving the viability of forests /	Same formulation and only one that mentions forest viability						IV/A.8 Investments in forest area development and improvement of the viability of forests	Number and description corresponds	IV/A.8 - Aide aux investissements forestiers	IV / A.8 - Aid for forest investments /	Number and description corresponds	Investment in forest area development and improvement of the viability of forests	Same formulation
36	IV/A.9	1305/2013	on support for rural development by the European Agricultural Fund for Rural Development (EAFRD) and repealing Council Regulation (EC) No 1698/2005	IV/A. The measures provided for in Chapter I of Title III of Regulation (EU) No 1305/2013		III	I		[RD] Art. 22	[RD] Art. 22	Afforestation and creation of woodland	This sub-measure provides support for operations of afforestation and creation of woodland on agricultural and non-agricultural land.	Pillar II	EAFRD						Measure 8	Investments in forest area development and improvement of the viability of forests				IV/A.9	Number corresponds						ELESP	Czech farm office placement
37	IV/A.10	1305/2013	on support for rural development by the European Agricultural Fund for Rural Development (EAFRD) and repealing Council Regulation (EC) No 1698/2005	IV/A. The measures provided for in Chapter I of Title III of Regulation (EU) No 1305/2013		III	I		[RD] Art. 23	[RD] Art. 23	Establishment of agroforestry systems	This sub-measure supports the establishment of agroforestry systems and practices where woody perennials are deliberately integrated with crops and/or animals on the same land unit.	Pillar II	EAFRD						Measure 8	Investments in forest area development and improvement of the viability of forests
38	IV/A.11	1305/2013	on support for rural development by the European Agricultural Fund for Rural Development (EAFRD) and repealing Council Regulation (EC) No 1698/2005	IV/A. The measures provided for in Chapter I of Title III of Regulation (EU) No 1305/2013		III	I		[RD] Art. 24	[RD] Art. 24	Prevention and restoration of damage to forests from forest fires, natural disasters and catastrophic events	This sub-measure aims at preventing and restoring (clearing and replanting) forestry potential after the occurrence of forest fires, other natural disasters including pest and disease outbreaks, as well as climate change related threats.	Pillar II	EAFRD						Measure 8	Investments in forest area development and improvement of the viability of forests													ELER: Wiederaufbau des forstwirtschaftlichen Potenzials	EAFRD: Reconstruction of forestry potential / Reconstruction/ recreation/ rebuilding of potentional for forestry	KIM: confirmed match here: "DEU: correct, programming period 2014 - 2020, V/B.2.12 is for programming period 2007 - 2013". Unsure, could also be measure V/B.2.12 on row 83
39	IV/A.12	1305/2013	on support for rural development by the European Agricultural Fund for Rural Development (EAFRD) and repealing Council Regulation (EC) No 1698/2005	IV/A. The measures provided for in Chapter I of Title III of Regulation (EU) No 1305/2013		III	I		[RD] Art. 25	[RD] Art. 25	Investments improving the resilience and environmental value of forest ecosystems	This sub-measure supports actions that enhance the environmental value of the forest, facilitate the adaptation and mitigation of forests to climate change, provide ecosystem services and enhance the public amenity value of forest. The increase of the environmental value of the forest should be ensured.	Pillar II	EAFRD						Measure 8	Investments in forest area development and improvement of the viability of forests				IV/A.12	Number corresponds
40	IV/A.13	1305/2013	on support for rural development by the European Agricultural Fund for Rural Development (EAFRD) and repealing Council Regulation (EC) No 1698/2005	IV/A. The measures provided for in Chapter I of Title III of Regulation (EU) No 1305/2013		III	I		[RD] Art. 26	[RD] Art. 26	Investments in forest technologies, processing, mobilising and marketing of forest products	This sub-measure aims at providing support for investment in machinery and/or equipment related to harvesting, cutting, mobilising, processing the wood prior to industrial sawing of wood. The main goal of this sub-measure is to improve the economic value of forests.	Pillar II	EAFRD						Measure 8	Investments in forest area development and improvement of the viability of forests
41	IV/A.14	1305/2013	on support for rural development by the European Agricultural Fund for Rural Development (EAFRD) and repealing Council Regulation (EC) No 1698/2005	IV/A. The measures provided for in Chapter I of Title III of Regulation (EU) No 1305/2013		III	I		[RD] Art. 27	[RD] Art. 27	Setting up of producer groups and organisations	This measure supports the setting up of producer groups and organisations, especially in the early years, when additional costs are incurred so as to face jointly market challenges and strengthening bargain power in relation to production and marketing, including in local markets.	Pillar II	EAFRD						Measure 9	Setting-up of producer groups and organisations						EAFRD - ND - Мярка 9-Учреждяване на групи и организации на производителите. Преходни плащания по мярка 142 - Мярка 9-Учреждяване на групи и организации на производителите. Преходни плащания по мярка 142	EAFRD – ND – Measure 9 - Setting up producer groups and organisations.Transitional payments under Measure 142 - Measure 9 - Seting up producer groups and organisations.Transitional payments under Measure 142	Only one that mentions establishment of producer groups. KIM: Matches Measure 9.
42	IV/A.15	1305/2013	on support for rural development by the European Agricultural Fund for Rural Development (EAFRD) and repealing Council Regulation (EC) No 1698/2005	IV/A. The measures provided for in Chapter I of Title III of Regulation (EU) No 1305/2013		III	I		[RD] Art. 28	[RD] Art. 28	Agri-environment- climate	This measure encourages land managers to apply farming practices contributing to the protection of the environment, landscape, natural resources and climate mitigation and adaptation. It may concern not only environmentally beneficial improvements to farming practice but also the maintenance of existing beneficial practices.	Pillar II	EAFRD						Measure 10	Agri-environment-climate payments				IV/A.15	Number corresponds	EAFRD - ND - Опазване на застрашени от изчезване местни породи, важни за селското стопанство - Опазване на застрашени от изчезване местни породи	EAFRD - ND - Protection of endangered local breeds important for agriculture - Protection of endangered local breeds'	Description corresponding./native speaker recommendation					ELER: Agrarumwelt- und Klimaschutzmaßnahmen	EAFRD: Agri-environmental and climate action /	Only one that mentions agri-env + climate			10.1.1 Keskkonnasõbralik majandamine (IV/A.15)	10.1.1 Environmental Management (IV / A.15) /	Number and description corresponds	IV/A.15 Agri-environment-climate	Number and description corresponds	IV/A.15 - Soutien agroenvironnement-climat	IV / A.15 - Agri-environment and climate support /	Number and description correspond	Agri-environment-climate	Only one that mentions agri-env + climate
43	IV/A.16	1305/2013	on support for rural development by the European Agricultural Fund for Rural Development (EAFRD) and repealing Council Regulation (EC) No 1698/2005	IV/A. The measures provided for in Chapter I of Title III of Regulation (EU) No 1305/2013		III	I		[RD] Art. 29	[RD] Art. 29	Organic farming	This measure is focused on supporting the conversion to and/or the maintenance of organic farming practices and methods, with a view to encourage farmers to participate in such schemes, thus answering to society's demand for the use of environmentally friendly farm practices.	Pillar II	EAFRD						Measure 11	Organic farming				IV/A.16	Number corresponds	EAFRD - ND - Organic Growing - Organic Plant Growth / EAFRD - ND - Биологично растениевъдство - Биологично растениевъдство	EAFRD - ND - Organic Growing - Organic Plant Growth ',	Only one that mentions organic farming. KIM: Deleted trailing space.					ELER: Ökologischer Landbau	EAFRD: Organic Farming /	Same formulation, only one that mentions organic farming			Mahepõllumajandusliku tootmise toetus (MAK 2004-2006)	Support for organic production (ERDP 2004-2006) /	Only one that mentions organic	IV/A.16 Organic farming	Number and description corresponds				Organic farming	Same formulation, only one that mentions organic farming
44	IV/A.17	1305/2013	on support for rural development by the European Agricultural Fund for Rural Development (EAFRD) and repealing Council Regulation (EC) No 1698/2005	IV/A. The measures provided for in Chapter I of Title III of Regulation (EU) No 1305/2013		III	I		[RD] Art. 30	[RD] Art. 30	Natura 2000 and Water Framework Directive payments	This measure gives compensatory support to beneficiaries who suffer from particular disadvantages due to specific mandatory requirements in the areas concerned resulting from the implementation of Birds and Habitats Directives and Water Framework Directive (WFD) when compared to the situation of farmers and foresters in other areas not concerned by these disadvantages.	Pillar II	EAFRD						Measure 12	Natura 2000 & WFD				IV/A.17	Number corresponds													12.1 NATURA põld (IV/A.17)	12.1 NATURA Field (IV / A.17) /	Number and description corresponds.
45	IV/A.18	1305/2013	on support for rural development by the European Agricultural Fund for Rural Development (EAFRD) and repealing Council Regulation (EC) No 1698/2005	IV/A. The measures provided for in Chapter I of Title III of Regulation (EU) No 1305/2013		III	I		[RD] Art. 31	[RD] Art. 31	Payments to areas facing natural or other specific constraints	This measure gives support to beneficiaries who suffer from particular constraints due to their location in mountain areas or other areas facing significant natural constraints or specific constraints.	Pillar II	EAFRD						Measure 13	Payments to areas facing natural or other specific constraints				IV/A.18	Number corresponds						LFA	Czech farm office placement. Is though also placed at V/B.2.1 row 72 and V/B.2.2 at row 73, so could also be these.			Kim deleted "ELER: Ausgleichszulage benachteiligte Gebiete" (EAFRD: compensation allowance for less-favored areas) from IV/A.18 and moved to non-mountain ANC (V/B.2.2)			Ebasoodsamate piirkondade toetus (MAK 2004-2006)	Support for Less Favored Areas (ERDP 2004-2006) /	Likely this one, as it mentions compensation to less favoured areas. Could also be measure V/B.2.1 on row 72 or measure V/B.2.2 on row 73	IV/A.18 Payments to areas facing natural or other specifics contraints	Number and description corresponds	IV/A.18 - Aide aux zones soumises à des contraintes naturelles	IV / A.18 - Assistance to areas subject to natural constraints /	Number and description corresponds	Payments to areas facing natural and other specific constraints	Only one that mentions natural and other contraints
46	IV/A.19	1305/2013	on support for rural development by the European Agricultural Fund for Rural Development (EAFRD) and repealing Council Regulation (EC) No 1698/2005	IV/A. The measures provided for in Chapter I of Title III of Regulation (EU) No 1305/2013		III	I		[RD] Art. 33	[RD] Art. 33	Animal welfare	This measure provides payments to farmers who undertake, on a voluntary basis, to carry out operations of one or more animal welfare commitments.	Pillar II	EAFRD						Measure 14	Animal welfare													ELER: Tierschutzmaßnahmen	EAFRD: Animal welfare measures /	KIM: "DEU: correct, programming period 2014 - 2020, V/B.2.5 is for programming period 2007 - 2013, I 7 ist first pillar until 2013" FRIDA: Could also be measure V/B.2.5 on row 76 or measure I.7 on row 8			14 Loomade heaolu (IV/A.19)	14 Animal welfare (IV / A.19) /	Number and description corresponds						Animal welfare	Could also be measure V/B.2.5 on row 76 or measure I.7 on row 8
47	IV/A.20	1305/2013	on support for rural development by the European Agricultural Fund for Rural Development (EAFRD) and repealing Council Regulation (EC) No 1698/2005	IV/A. The measures provided for in Chapter I of Title III of Regulation (EU) No 1305/2013		III	I		[RD] Art. 34	[RD] Art. 34	Forest-environmental and climate services and forest conservation	This measure responds to the needs of promoting the sustainable management and improvement of forests and woodland, including the maintenance and improvement of biodiversity, water and soil resources and combating climate change and also to the need to conserve the forest genetic resources, including activities such as development of different varieties of forest species in order to adapt to spec…	Pillar II	EAFRD						Measure 15	Forest-environmental-climate													ELER: Waldumweltmaßnahmen	EAFRD: Forest Environmental Measures /	Only one that mentions environmental measures in forests											Forest environmental and climate services and forest conservation	Same formulation as this one
48	IV/A.21	1305/2013	on support for rural development by the European Agricultural Fund for Rural Development (EAFRD) and repealing Council Regulation (EC) No 1698/2005	IV/A. The measures provided for in Chapter I of Title III of Regulation (EU) No 1305/2013		III	I		[RD] Art. 35	[RD] Art. 35	Co-operation	This measure promotes forms of co-operation involving at least two entities and aiming to develop (inter alia): pilot projects; new products, practices, processes and technologies in the agriculture, food and forestry sectors; tourism services; short supply chains and local markets; joint projects / practices concerning the environment / climate change; projects for the sustainable provision of b…	Pillar II	EAFRD						Measure 16	Cooperation																		EKF 3.5 Katseprojektid	EKF 3.5 Pilot projects /	Only one that mentions pilot projects. Number not fully corresponding.
49	IV/A.22	1305/2013	on support for rural development by the European Agricultural Fund for Rural Development (EAFRD) and repealing Council Regulation (EC) No 1698/2005	IV/A. The measures provided for in Chapter I of Title III of Regulation (EU) No 1305/2013		III	I		[RD] Art. 36	[RD] Art. 36	Risk management	This measure represents a new risk management toolkit and takes forward the possibilities that currently exist to support insurances and mutual funds via Member States' national direct payment envelopes to help farmers exposed to increasing economic and environmental risks. The measure also introduces an income stabilisation tool to provide compensation to farmers suffering a severe drop in their…	Pillar II	EAFRD						Measure 17	Risk management
50	IV/A.23	1305/2013	on support for rural development by the European Agricultural Fund for Rural Development (EAFRD) and repealing Council Regulation (EC) No 1698/2005	IV/A. The measures provided for in Chapter I of Title III of Regulation (EU) No 1305/2013		III	I		[RD] Art. 40	[RD] Art. 40	Financing of complementary national direct payments for Croatia	This measure offers to the farmers eligible for complementary national direct payments in Croatia a top-up payment under the second pillar.	Pillar II	EAFRD						Measure 18	Croatia payments
51	IV/A.24	1305/2013	on support for rural development by the European Agricultural Fund for Rural Development (EAFRD) and repealing Council Regulation (EC) No 1698/2005	IV/A. The measures provided for in Chapter I of Title III of Regulation (EU) No 1305/2013					[CPR] Art. 35 of Regulation (EU) No 1303/2013	[CPR] Art. 35 of Regulation (EU) No 1303/2013	Support for LEADER local development (CLLD – community-led local development)	This measure aims to maintain LEADER as an integrated territorial development tool on sub-regional ("local") level which will directly contribute to the balanced territorial development of rural areas, which is one of the overall objectives of the rural development policy. Support for community-led local development [LEADER under EAFRD] covers: (a) the costs of preparatory support consisting of c…	Pillar II	EAFRD						Measure 19	Support for LEADER local development (CLLD – community-led local development)				IV/A.24	Number corresponding				IV/A.24	Number corresponds								19. LEADER (IV/A.21 ja IV/A.24)	19. LEADER (IV / A.21 and IV / A.24)	Description and one of the numbers correspond. Could also be measure IV / A.21, but placed here as this one mentions LEADER in its description.	IV/A.24 Support for LEADER local development (CLLD - community-led local development)	Number and description corresponds				Support for Leader local development	Only one that mentions leader and local dev.
52	IV/A.25	1305/2013	on support for rural development by the European Agricultural Fund for Rural Development (EAFRD) and repealing Council Regulation (EC) No 1698/2005	IV/A. The measures provided for in Chapter I of Title III of Regulation (EU) No 1305/2013		III	III		[RD] Art. 51 - 54	[RD] Art. 51 - 54	Technical assistance	This measure gives to Members States the ability to provide a technical assistance to support actions that support administrative capacity linked to the management of ESI Funds. These actions may be addressed to the preparation, management, monitoring, evaluation, information and communication, networking, complaint resolution and control and audit of the Rural Development Programmes.	Pillar II	EAFRD						Measure 20	Technical assistance	Verwaltung EU-Fonds - Technische Hilfe (512)	Administration EU Funds - Technical Assistance (512)	FRIDA: Most likely this one, as it mentions the administration of funds. Could also be measure V/B.4.6 on row 98. [matched with IV/A.25]. KIM: Measure descriptions on Austrian transparency site no longer list the measure number 512 with this name, although the measure name (Verwaltung...) is listed twice. Kept here as V/B.4.6 matched better with a different formulation of technical assistance whi…	IV/A.25	Number corresponds								ELER: Technische Hilfe	EAER: Technical Assistance /	KIM: DEU confirmed correct match: "DEU: correct, programming period 2014 - 2020, V/B.4.6 is for programming period 2007 - 2013". FRIDA: Could also be measure V/B.4.6 on row 98	technical assistance	Could also be measure V/B.4.6 on row 98	20. EAFRD Tehniline abi (IV/A.25)	20. EAFRD Technical Assistance (IV / A.25) /	Number and description corresponds	IV/A.25 Technical assistance	Number and description corresponds				Technical Assistance	Kim deleted trailing spaces
53	V/B.1.1	1698/2005	on support for rural development by the European Agricultural Fund for Rural Development (EAFRD)	V/B. The measures provided for in Chapter I of Title IV of Regulation (EC) No 1698/2005	Axis 1 Improving the competitiveness of the agricultural and forestry sector: Article 20				Art. 21	Art. 21	(a) measures aimed at promoting knowledge and improving human potential through:	Vocational training and information actions, including diffusion of scientific knowledge and innovative practices, for persons engaged in the agricultural, food and forestry sectors: the measure aims at fostering technical and economic training,, information and diffusion of knowledge in relation to agricultural, food and forestry matters, including expertise in new information technologies, as w…	Pillar II	EAFRD	Axis 1	Improving the competitiveness of the agricultural and forestry sector	Promoting knowledge and improving human potential	111	Vocational training and information actions			Berufsbildung und Informationsmaßnahmen (M111) (111)	Vocational training and information activities (M111) (111)	Descripton correspond, number don't	V/B.1.1	Number corresponds	EAFRD - ND - 111 - Професионално обучение и информационни дейности	EAFRD - ND - 111 - Vocational training, information activities and dissemination of scientific knowledge	The only vocational training. KIM: As seen on official website: http://195.110.25.238/en/Rural-development-areas-program/measures/ (Also matches Measure 111)	V/B.1.1	Number corresponds	I.3.1.a	Czech farm office placement. Number not corresponding.	ELER: Berufsbildungs- und Informationsmaßnahmen	EAFRD: Vocational training and information measures /	Ony one that mentions vocational training	(a) measures aimed at promoting knowledge and improving human potential through:	Kim added; belongs in this section (one of the next 5 measures.) Not listed in the 2017 schemes on Danish website.	1.1 Koolitus- ja teavitustegevused (V/B.1.1)	1.1 Training and information activities (V / B.1.1) /	Number and description corresponds	V/B.1.1 Vocational training and information actions [Med.111]	Number and description corresponds	V/B.1.1 - Soutien formation professionnelle et actions d'information	V / B.1.1 - Support for vocational training and information actions /	Number and description corresponds	Vocational training and information actions	The only one that mentions vocational training
54	V/B.1.2.	1698/2005	on support for rural development by the European Agricultural Fund for Rural Development (EAFRD)	V/B. The measures provided for in Chapter I of Title IV of Regulation (EC) No 1698/2005	Axis 1 Improving the competitiveness of the agricultural and forestry sector: Article 20				Art. 22	Art. 22	(a) measures aimed at promoting knowledge and improving human potential through:	Setting up of young farmers: the measure aims at facilitating both the initial establishment of farmers who are less than 40 years of age and who are setting-up for the first time, and the structural adjustment of their holdings after their initial setting up.	Pillar II	EAFRD	Axis 1	Improving the competitiveness of the agricultural and forestry sector	Promoting knowledge and improving human potential	112	Setting up of young farmers			Niederlassung von Junglandwirten (M112) (112)	Branch of young farmers (M112) (112)	Description correspond, not number	V/B.1.2	Number corresponds	EAFRD - ND - 112 - Установяване на млади земеделски производители	EAFRD - ND - 112 Setting up of holdings of young farmers	could also be measure IV/A.6 on row 34. KIM: As seen on official website: http://195.110.25.238/en/Rural-development-areas-program/measures/ (Also matches Measure 112). KIM: Deleted trailing space.	V/B.1.2	Number corresponds								1.2 Noorte põllumajandustootjate tegevuse alustamine (V/B.1.2.)	1.2 Setting up of young farmers (V / B.1.2) /	Numbers and description corresponds	V/B.1.2 Setting up of young farmers [Med.112]	Number and description corresponds	V/B.1.2 - Aide à l'installation des jeunes agriculteurs	V / B.1.2 - Aid for the establishment of young farmers /	Number and description corresponds			V/B.1.2 Εγκατάσταση νέων γεωργών. (ΕΓΤΑΑ)
55	V/B.1.3	1698/2005	on support for rural development by the European Agricultural Fund for Rural Development (EAFRD)	V/B. The measures provided for in Chapter I of Title IV of Regulation (EC) No 1698/2005	Axis 1 Improving the competitiveness of the agricultural and forestry sector: Article 20				Art. 23	Art. 23	(a) measures aimed at promoting knowledge and improving human potential through:	Early retirement of farmers and farm workers: this measure seeks to facilitate the structural adjustment of transferred holdings through the measure for the setting-up of young farmers, or by transferring the holding with a view to increasing its size. Support is available to farmers and farm workers aged at least 55 and deciding to definitely stopping their agricultural activity or stop farm wor…	Pillar II	EAFRD	Axis 1	Improving the competitiveness of the agricultural and forestry sector	Promoting knowledge and improving human potential	113	Early retirement											V/B.1.3	Number corresponds	PUZCP	Czech farm office placement.	ELER: Vorruhestand	EAER: early retirement /	Only one that mentions early retirement						V/B.1.3 Early retirement [Med.113]	Number and description corresponds	V/B.1.3 - Retraite anticipée agriculteurs et travailleurs agricoles	V / B.1.3 - Early retirement farmers and agricultural workers /	Number and description corresponds			V/B.1.3 Πρόωρη συνταξιοδότηση γεωργών και γεωργικών εργατών. (ΕΓΤΑΑ)
56	V/B.1.4	1698/2005	on support for rural development by the European Agricultural Fund for Rural Development (EAFRD)	V/B. The measures provided for in Chapter I of Title IV of Regulation (EC) No 1698/2005	Axis 1 Improving the competitiveness of the agricultural and forestry sector: Article 20				Art. 24	Art. 24	(a) measures aimed at promoting knowledge and improving human potential through:	Use of advisory services by farmers and forest holders: the support for the use by farmers and forest holders of management and advisory services aims at allowing them to improve the sustainable management of their holdings. The support available under this measure contributes to covers the costs arising from the use of advisory services.	Pillar II	EAFRD	Axis 1	Improving the competitiveness of the agricultural and forestry sector	Promoting knowledge and improving human potential	114	Use of advisory services						V/B.1.4	Number corresponds				V/B.1.4	Number corresponds	I.3.4	Czech farm office placement. Number not corresponding.	ELER: Inanspruchnahme von Beratungsdiensten	EAFRD: use of advisory services /	KIM: confirmed by DEU: "correct, programming period 2007-2013; IV/A.2 is for the programming period 2014-2020". FRIDA: Most likely this one as same formulation, but could also be measure IV/A.2 on row 30			1.3.1 - Nõuandeteenuste võimaldamine (V/B.1.4)	1.3.1 - Providing advisory services (V / B.1.4) /	Number and description corresponds	V/B.1.4 Use of advisory services [Med.114]	Number and description corresponds	V/B.1.4 - Services de conseil par les agriculteurs et sylviculteurs	V / B.1.4 - Consulting services by farmers and foresters /	Number and description corresponds	Use of advisory services	Most likely this one as same formulation, but could also be measure IV/A.2 on row 30
57	V/B.1.5	1698/2005	on support for rural development by the European Agricultural Fund for Rural Development (EAFRD)	V/B. The measures provided for in Chapter I of Title IV of Regulation (EC) No 1698/2005	Axis 1 Improving the competitiveness of the agricultural and forestry sector: Article 20				Art. 25	Art. 25	(a) measures aimed at promoting knowledge and improving human potential through:	Setting up of farm management, farm relief and farm advisory services, as well as of forestry advisory services: the support available under this measure covers costs arising from the setting-up of farm management, farm relief and farm advisory services, as well as forestry advisory services.	Pillar II	EAFRD	Axis 1	Improving the competitiveness of the agricultural and forestry sector	Promoting knowledge and improving human potential	115	Setting up of management, relief and advisory services																				1.3.2 - Nõuandesüsteemi arendamine (V/B.1.5)	1.3.2 - Development of advisory system (V / B.1.5) /	Number and description corresponds	V/B.1.5 Setting up of management, relief and advisory services [Med.115]	Number and description corresponds
58	V/B.1.6	1698/2005	on support for rural development by the European Agricultural Fund for Rural Development (EAFRD)	V/B. The measures provided for in Chapter I of Title IV of Regulation (EC) No 1698/2005	Axis 1 Improving the competitiveness of the agricultural and forestry sector: Article 20				Art. 26	Art. 26	(b) measures aimed at restructuring and developing physical potential and promoting innovation through:	Modernisation of agricultural holdings: the purpose of this measure is to modernize agricultural holdings to improve their economic performance through better use of the production factors he scope of the measure includes support for tangible and/or intangible investments for the introduction of new technologies and innovation, targeting quality, organic products and on/off-farm diversification, …	Pillar II	EAFRD	Axis 1	Improving the competitiveness of the agricultural and forestry sector	Restructuring and developing physical potential and promoting innovation	121	Modernisation of agricultural holdings			Modernisierung landwirtschaftlicher Betriebe (M121) (121)	Modernization of agricultural holdings (M121) (121)	Description correspond, number don't	V/B.1.6	Number corresponds	EAFRD - ND - 121 - Модернизация на земеделските стопанства	EAFRD - ND - 121 - Modernization of agricultural holdings' /	Number not corresponding but exactly the same formulation as this one. KIM: Does match measure number	V/B.1.6	Number corresponds	I.1.1.1.b	Czech farm office placement. Number not corresponding.	ELER: Modernisierung landwirtschaftlicher Betriebe	EAFRD: modernization of farms /	Only one that mentions modernization of farms	(b)measures aimed at restructuring and developing physical potential and promoting innovation through	Kim added; belongs in this section (one of the next 6 measures.) Not listed in the 2017 schemes on Danish website.	1.4.2 Investeeringud loomakasvatusehitistesse (V/B.1.6)	1.4.2 Investments in livestock buildings (V / B.1.6) /	Number and description corresponds	V/B.1.6 Modernisation of agricultural holdings [Med.121]	Number and description corresponds	V/B.1.6 - Soutien à la modernisation des exploitations agricoles	V / B.1.6 - Support for the modernization of farms	Number and description corresponds	Modernisation of agricultural holdings	Only one that mentions modernisation of agr. Hold.	V/B.1.6 Εκσυγχρονισμός των γεωργικών εκμεταλλεύσεων (ΕΓΤΑΑ)
59	V/B.1.7	1698/2005	on support for rural development by the European Agricultural Fund for Rural Development (EAFRD)	V/B. The measures provided for in Chapter I of Title IV of Regulation (EC) No 1698/2005	Axis 1 Improving the competitiveness of the agricultural and forestry sector: Article 20				Art. 27	Art. 27	(b) measures aimed at restructuring and developing physical potential and promoting innovation through:	Improving the economic value of forests: this measure makes available support for private forests owners (or their associations) or for Municipalities (or their associations) to carry out investments aiming at improving and broadening the economic value of their forests, or for increasing diversification of production and enhancing market opportunities.	Pillar II	EAFRD	Axis 1	Improving the competitiveness of the agricultural and forestry sector	Restructuring and developing physical potential and promoting innovation	122	Improvement of the economic value of forests			Verbesserung des wirtschaftlichen Wertes des Waldes (M122) (122)	Improving the economic value of the forest (M122) (122)	Description correspond, number don't			EAFRD - ND - 122 - Подобряване на икономическата стойност на горите	As seen on official web-site* Measure 122 - Improvement of the economic value of forests	Only one that mentions improvment of economic value of forest in the first sentence. KIM: Matches measure number.	V/B.1.7	Number corresponds								1.5 Metsade majandusliku väärtuse parandamine ja metsasaadustele lisandväärtuse andmine (V/B.1.7)	1.5 Improving the economic value of forests and adding value to forest products (V / B.1.7) /	Number and description corresponds	V/B.1.7 Improvement of the economic value of forests [Med.122]	Number and description corresponds	V/B.1.7 - Aide à l'amélioration de la valeur économique des forêts	V / B.1.7 - Aid for improving the economic value of forests	Number and description corresponds	Improvement of the economic value of forests	Only one that mentions improvment of economic value of forest in the first sentence
60	V/B.1.8	1698/2005	on support for rural development by the European Agricultural Fund for Rural Development (EAFRD)	V/B. The measures provided for in Chapter I of Title IV of Regulation (EC) No 1698/2005	Axis 1 Improving the competitiveness of the agricultural and forestry sector: Article 20				Art. 28	Art. 28	(b) measures aimed at restructuring and developing physical potential and promoting innovation through:	Adding value to agricultural and forestry products: this measure provides support for tangible and/or intangible investments aiming at improving the processing and marketing of primary agricultural and forestry products.	Pillar II	EAFRD	Axis 1	Improving the competitiveness of the agricultural and forestry sector	Restructuring and developing physical potential and promoting innovation	123	Adding value to agricultural and forestry products			Zusatzwert von land- und forstwirtschaftlicher Produktion (M123) (123)	Additional value of agricultural and forestry production (M123) (123)	Number doesn't correspond but description does	V/B.1.8	Number corresponds	EAFRD - ND - 123 - Добавяне на стойност към земеделските и горските продукти	EAFRD - ND - 123 - Adding value to agricultural and forestry products', /	Number not corresponding but exactly the same formulation as this one. KIM: Does match measure number	V/B.1.8	Number corresponds	I.1.2.2.a	Czech farm office placement. Number not corresponding.	ELER: Erhöhung der Wertschöpfung land- und forstwirtschaftlicher Erzeugnisse	EAFRD: increasing the added value of agricultural and forestry products /	Only one that mentions adding value + agri and forest products			EKF 2.3 Investeeringud töötlemisse ja turustamisse	EKF 2.3 Investment in processing and marketing /	Number doesn't correspond,but description does. Could also be measure IV/A.13 on row 41, or measure IV/A.4 on row 32. Placed here because it seems like the best match.	V/B.1.8 Adding value to agricultural and forestry products [Med.123]	Number and description corresponds	V/B.1.8 - Aide à la valorisation des produits agricoles et sylvicoles	V / B.1.8 - Aid for the valorisation of agricultural and forestry products	Number and description corresponds (Valorisation is a mistranslate, means adding value)	Adding value to agricultural and forestry products	Same formulation	V/B.1.8 Αύξηση της προστιθέμενης αξίας των γεωργικών και δασικών προϊόντων (ΕΓΤΑΑ)
61	V/B.1.9	1698/2005	on support for rural development by the European Agricultural Fund for Rural Development (EAFRD)	V/B. The measures provided for in Chapter I of Title IV of Regulation (EC) No 1698/2005	Axis 1 Improving the competitiveness of the agricultural and forestry sector: Article 20				Art. 29	Art. 29	(b) measures aimed at restructuring and developing physical potential and promoting innovation through:	Cooperation for development of new products, processes and technologies in the agriculture and food sector and in the forestry sector: this measure supports and promotes cooperation between farmers, the food and the raw materials processing industry and other parties to ensure that the agriculture and food sector and the forestry sector can take advantage of market opportunities through widesprea…	Pillar II	EAFRD	Axis 1	Improving the competitiveness of the agricultural and forestry sector	Restructuring and developing physical potential and promoting innovation	124	Cooperation for development of new products, processes and technologies in the agriculture and food sector and in the forestry sector			Zusammenarbeit bei der Entwicklung neuer Produkte, Verfahren und Technologien (M124) (124)	Cooperation in the development of new products, processes and technologies (M124) (124)	Description correspond, number don't								I.1.3.2.Z	Czech farm office placement. Number not corresponding.	ELER: Zusammenarbeit bei der Entwicklung neuer Produkte, Verfahren und Technologien	EAFRD: Cooperation in the development of new products, processes and technologies /	Same formulation + only one that mentions coop + new prod etc.			1.7.1 Põllumaj.-, toidu- ja metsandussektori koostöö (V/B.1.9)	1.7.1 Agricultural, food and forestry cooperation (V / B.1.9) /	Number and description corresponds	V/B.1.9 Cooperation for development of new products, processes and technologies in the agriculture and food sector and the forestry sector [Med.124]	Number and description corresponds	V/B.1.9 - Coopération secteurs agricoles, alimentaires et forestiers	V / B.1.9 - Cooperation in the agricultural, food and forestry sectors	Number and description corresponds	Development of new products, processes and technologies	Same formulation
62	V/B.1.10	1698/2005	on support for rural development by the European Agricultural Fund for Rural Development (EAFRD)	V/B. The measures provided for in Chapter I of Title IV of Regulation (EC) No 1698/2005	Axis 1 Improving the competitiveness of the agricultural and forestry sector: Article 20				Art. 30	Art. 30	(b) measures aimed at restructuring and developing physical potential and promoting innovation through:	Improving and developing infrastructure related to the development and adaptation of agriculture and forestry: the support covers operations related to access to farm and forest land, land consolidation and improvement, energy supply and water management.	Pillar II	EAFRD	Axis 1	Improving the competitiveness of the agricultural and forestry sector	Restructuring and developing physical potential and promoting innovation	125	Infrastructure related to the development and adaptation of agriculture and forestry			Infrastruktur zur Entwicklung und Anpassung der Land- und Forstwirtschaft (M125) (125)	Infrastructure for development and adaptation of agriculture and forestry (M125) (125)	Number doesn't match but description does						V/B.1.10	Number corresponds	I.1.2.3.a	Czech farm office placement. Number not corresponding.						1.8 Põllu- ja metsamajanduse infrastruktuur (V/B.1.10)	1.8 Agricultural and forestry infrastructure (V / B.1.10) /	Number and description corresponds	V/B.1.10 Infrastructure related to the development and adaptation of agriculture and forestry [Med.125]	Number and description corresponds	V/B.1.10 - Aide développement infrastructures agricoles et forestières	V / B.1.10 - Agricultural and forestry infrastructure development aid /	Number and description corresponds	Infrastructure related to the development and adaptation of agriculture and forestry	Most likely this one as same formulation	V/B.1.10 Βελτίωση και ανάπτυξη της υποδομής που σχετίζεται με την ανάπτυξη και προσαρμογή της γεωργίας και της δασοκομίας (ΕΓΤΑΑ)
63	V/B.1.11	1698/2005	on support for rural development by the European Agricultural Fund for Rural Development (EAFRD)	V/B. The measures provided for in Chapter I of Title IV of Regulation (EC) No 1698/2005	Axis 1 Improving the competitiveness of the agricultural and forestry sector: Article 20				Art. 20(b)(vi)	Art. 20(b)(vi)	(b) measures aimed at restructuring and developing physical potential and promoting innovation through:	Restoring agricultural production potential damaged by natural disasters and introducing appropriate prevention actions: the measure provides support for restorative and preventive measures against natural disasters as a means to contribute to the agricultural competitiveness axis.	Pillar II	EAFRD	Axis 1	Improving the competitiveness of the agricultural and forestry sector	Restructuring and developing physical potential and promoting innovation	126	Restoring agricultural production potential											V/B.1.11	Number corresponds											V/B.1.11 Restoring agricultural production potential damaged by natural disasters and introducing appropriate prevention actions [Med.126]	Number and description corresponds	V/B.1.11 - Restauration du potentiel agricole et mesures de prévention	V / B.1.11 - Restoration of agricultural potential and preventive measures /	Number and description corresponds	Restoring agricultural production potential damaged by natural disasters	Unsure, could also be measure IV/A.5 on row 33
64	V/B.1.12	1698/2005	on support for rural development by the European Agricultural Fund for Rural Development (EAFRD)	V/B. The measures provided for in Chapter I of Title IV of Regulation (EC) No 1698/2005	Axis 1 Improving the competitiveness of the agricultural and forestry sector: Article 20				Art. 31	Art. 31	(c) measures aimed at improving the quality of agricultural production and products by:	Helping farmers to adapt to demanding standards based on Community legislation: the aim of this measure is to promote a more rapid implementation by farmers of demanding standards based on Community legislation concerning the environment, public health, animal and plant health, animal welfare and occupational safety and the respect of those standards by farmers. The measure partly covers the cost…	Pillar II	EAFRD	Axis 1	Improving the competitiveness of the agricultural and forestry sector	Quality of agricultural production and products	131	Meeting standards based on EU legislation																		(c) measures aimed at improving the quality of agricultural production and products by:	Kim added; belongs in this section (one of the next 3 measures.) Not listed in the 2017 schemes on Danish website.				V/B.1.12 Meeting standards based on Union legislation [Med.131]	Number and description corresponds	V/B.1.12 - Mesures d'adaptation aux normes communautaires	V / B.1.12 - Measures to adapt to Community standards /	Number and description corresponds
65	V/B.1.13	1698/2005	on support for rural development by the European Agricultural Fund for Rural Development (EAFRD)	V/B. The measures provided for in Chapter I of Title IV of Regulation (EC) No 1698/2005	Axis 1 Improving the competitiveness of the agricultural and forestry sector: Article 20				Art. 32	Art. 32	(c) measures aimed at improving the quality of agricultural production and products by:	Supporting farmers who participate in food quality schemes: this measure provides support for farmers participating in Community or national food quality schemes in view of providing consumers with assurances on the quality of the product or the production process used as a result of their participation in such schemes, achieving added value for agricultural primary products and enhancing market …	Pillar II	EAFRD	Axis 1	Improving the competitiveness of the agricultural and forestry sector	Quality of agricultural production and products	132	Participation of farmers in food quality schemes			Teilnahme von Landwirten an Qualitätsprogrammen (M132) (132)	Participation of farmers in quality programs (M132) (132)	Description correspond, not number	V/B.1.13	Number corresponds				V/B.1.13	Number corresponds											V/B.1.13 Participation of farmers in food quality schemes [Med.132]	Number and description corresponds	V/B.1.13 - Soutien participation à des régimes de qualité alimentaire	V / B.1.13 - Support for participation in food quality schemes /	Number and description corresponds			V/B.1.13 Στήριξη γεωργών που συμμετέχουν σε συστήματα για την ποιότητα τροφίμων (ΕΓΤΑΑ)
66	V/B.1.14	1698/2005	on support for rural development by the European Agricultural Fund for Rural Development (EAFRD)	V/B. The measures provided for in Chapter I of Title IV of Regulation (EC) No 1698/2005	Axis 1 Improving the competitiveness of the agricultural and forestry sector: Article 20				Art. 33	Art. 33	(c) measures aimed at improving the quality of agricultural production and products by:	Supporting producer groups for information and promotion activities for products under food quality schemes: support is provided to producer groups to inform consumers and promote products provided under quality schemes supported by Member States within their rural development programmes in view of improving consumers’ awareness of the existence and specifications of products produced under the a…	Pillar II	EAFRD	Axis 1	Improving the competitiveness of the agricultural and forestry sector	Quality of agricultural production and products	133	Information and promotion activities			Informations- und Absatzförderungsmaßnahmen (M133) (133)	Information and promotion measures (M133) (133)	FRIDA: Could be this one but unsure, could also be measure VI/A.1 on row 100. KIM: Moved to match M133.	V/B.1.14	Number corresponds	EAFRD - ND - Схема "Групи производители" - Схема "Групи производители"	EAFRD - ND - "Producer Groups" Scheme - "Producer Groups" scheme	Could also be measure IV/A.14 on row 42 KIM: both are EAFRD. KIM: Deleted trailing space.													V/B.1.14 Information and promotion activities [Med.133]	Number and description corresponds	V/B.1.14 - Soutien groupements producteurs régimes qualité alimentaire	V / B.1.14 - Support producer groups food quality schemes /	Number and description corresponds
67	V/B.1.15	1698/2005	on support for rural development by the European Agricultural Fund for Rural Development (EAFRD)	V/B. The measures provided for in Chapter I of Title IV of Regulation (EC) No 1698/2005	Axis 1 Improving the competitiveness of the agricultural and forestry sector: Article 20				Art. 34	Art. 34	(d) transitional measures for the Czech Republic, Estonia, Cyprus, Latvia, Lithuania, Hungary, Malta, Poland, Slovenia and Slovakia concerning:	Supporting semi-subsistence agricultural holdings undergoing restructuring: support is provided under this measure to agricultural holdings which produce primarily for their own consumption. This transitional measure has been dismissed in the 2014 – 2020 programming period.	Pillar II	EAFRD	Axis 1	Improving the competitiveness of the agricultural and forestry sector	Transitional measures	141	Semi-subsistence farming								EAFRD - ND - 141 - Полупазарни стопанства	EAFRD - ND - 141 - Semi-subsistence farm	Number not corresponding but only one that mentions semi-subsistence farms. KIM: Matches measure number, native speaker match										Elatustalude kohanemise toetus (VB.1.15)	Support for livestock adaptation (VB.1.15) /	Number corresponds, the description kind of fits but unsure. Fits no where else.
68	V/B.1.16	1698/2005	on support for rural development by the European Agricultural Fund for Rural Development (EAFRD)	V/B. The measures provided for in Chapter I of Title IV of Regulation (EC) No 1698/2005	Axis 1 Improving the competitiveness of the agricultural and forestry sector: Article 20				Art .35	Art .35	(d) transitional measures for the Czech Republic, Estonia, Cyprus, Latvia, Lithuania, Hungary, Malta, Poland, Slovenia and Slovakia concerning:	Supporting setting up of producer groups: support is provided to facilitate the setting-up and administrative operation of producer groups. This transitional measure has been dismissed in the 2014 – 2020 programming period.	Pillar II	EAFRD	Axis 1	Improving the competitiveness of the agricultural and forestry sector	Transitional measures	142	Producer groups											V/B.1.16	Number corresponds								1.9 Tootjarühmade loomine ja arendamine (V/B.1.16)	1.9 Creation and development of producer groups (V / B.1.16) /	Number and descriptioncorrespond
69	V/B.1.17	1698/2005	on support for rural development by the European Agricultural Fund for Rural Development (EAFRD)	V/B. The measures provided for in Chapter I of Title IV of Regulation (EC) No 1698/2005	Axis 1 Improving the competitiveness of the agricultural and forestry sector: Article 20				Art. 25a of Regulation (EC) No 1974/2006	Art. 25a of Regulation (EC) No 1974/2006	(d) transitional measures for the Czech Republic, Estonia, Cyprus, Latvia, Lithuania, Hungary, Malta, Poland, Slovenia and Slovakia concerning:	Provision of farm advisory and extension services in Bulgaria and Romania.	Pillar II	EAFRD	Axis 1	Improving the competitiveness of the agricultural and forestry sector	Transitional measures	143	Providing farm advisory and extension services
70	V/B.1.18	1698/2005	on support for rural development by the European Agricultural Fund for Rural Development (EAFRD)	V/B. The measures provided for in Chapter I of Title IV of Regulation (EC) No 1698/2005	Axis 1 Improving the competitiveness of the agricultural and forestry sector: Article 20				Art. 35a	Art. 35a		Supporting holdings undergoing restructuring due to a reform of a common market organization	Pillar II	EAFRD	Axis 1	Improving the competitiveness of the agricultural and forestry sector	Transitional measures	144	Holdings undergoing restructuring due to a reform of a common market organization																							V/B.1.18 Holdings undergoing restructuring due to a reform of a common market organisation [Med.144]	Numbers and description corresponding						V/B.1.18 Στήριξη γεωργικών εκμεταλλεύσεων υπό αναδιάρθρωση λόγω μεταρρύθμισης κοινής οργάνωσης αγοράς (ΕΓΤΑΑ)
71	V/B.2.1	1698/2005	on support for rural development by the European Agricultural Fund for Rural Development (EAFRD)	V/B. The measures provided for in Chapter I of Title IV of Regulation (EC) No 1698/2005	Axis 2 Improving the environment and the countryside: Article 36				Art. 37	Art. 37	(a) measures targeting the sustainable use of agricultural land through:	Natural handicap payments to farmers in mountain areas: natural handicap payments in mountain areas contribute, through continued use of agricultural land, to maintaining the countryside, as well as to maintaining and promoting sustainable farming systems.	Pillar II	EAFRD	Axis 2	to improve the environment and the countryside, providing measures to protect and enhance natural resources, as well as preserving high value farming and forestry systems and cultural landscapes in Europe’s rural areas.	Sustainable use of agricultural land	211	Natural handicap payments to farmers in mountain areas			Ausgleichszahlungen für Berggebiete (211)	Compensation for mountain areas (211)	Description correspond, number don't			EAFRD - ND - Мярка 13.1/НР 1 - Мярка 13.1/НР 1 - Планински райони	EAFRD - ND - Measure 13.1 / HP 1 - Measure 13.1 / HP 1 - Mountain Areas', /	Unsure if this or measure IV/A.18 at row 46	V/B.2.1	Number corresponds			ELER: Ausgleichszulage Berggebiete	EAER: compensatory allowance mountain areas / compensation mountain areas	KIM: confirmed by DEU: correct, programming period 2007-2013 (payments are allowed until 2015), IV/A.18 is for the programming period 2014-2020. FRIDA: Could also be measure IV/A.18 on row 46						V/B.2.1 Natural handicap payments to farmers in mountain areas [Med.211]	Number and description corresponds	V/B.2.1 - Soutien handicaps naturels en zones de montagne	V / B.2.1 - Support for natural handicaps in mountain areas	Number and description corresponds			V/B.2.1 Ενισχύσεις λόγω φυσικών μειονεκτημάτων στους γεωργούς ορεινών περιοχών (ΕΓΤΑΑ)
72	V/B.2.2	1698/2005	on support for rural development by the European Agricultural Fund for Rural Development (EAFRD)	V/B. The measures provided for in Chapter I of Title IV of Regulation (EC) No 1698/2005	Axis 2 Improving the environment and the countryside: Article 37				Art. 37	Art. 37	(a) measures targeting the sustainable use of agricultural land through:	Payments to farmers in areas with handicaps, other than mountain areas: natural handicap payments in in areas with handicaps, other than mountain areas contribute, through continued use of agricultural land, to maintaining the countryside, as well as to maintaining and promoting sustainable farming systems.	Pillar II	EAFRD	Axis 2	to improve the environment and the countryside, providing measures to protect and enhance natural resources, as well as preserving high value farming and forestry systems and cultural landscapes in Europe’s rural areas.	Sustainable use of agricultural land	212	payments to farmers in areas with handicaps other than mountain areas			Ausgleichszahlungen für andere benachteiligte Gebiete (212)	Compensation for other less-favored areas (212)	Description correspond, number almost do.	V/B.2.2	Number corresponds	EAFRD - ND - Мярка 13.2/НР 2 - Мярка 13.2/НР 2 - Други	EAFRD - ND - Measure 13.2 / HP 2 - Measure 13.2 / HP 2 - Others, /	Unsure, could also be measure IV/A.18 at row 46 or none of these. KIM: Measure number doesn't match.	V/B.2.2	Number corresponds			ELER: Ausgleichszulage benachteiligte Gebiete	EAFRD: compensatory allowance for less favored areas / additional compensation for underpriviledged areas	Kim moved from IV/A.18 here to V/B.2.2 as scheme name does not have mountain focus. DEU confirmed correct, programmign period 2007-2013 (payments allowed until 2015).	(a) measures targeting the sustainable use of agricultural land through:	Kim added; belongs in this section (one of the next 6 measures; does not belong in mountain regions as Denmark has no mountains) Not listed in the 2017 schemes on Danish website.	2.1 Ebasoodsamate piirkondade toetus (V/B.2.2)	2.1 Support for less-favored areas (V / B.2.2) /	Number and description corresponds	V/B.2.2 Payments to farmers in areas with handicaps, other than mountain areas [Med.212]	Number and description correspond				Payments to farmers in areas with handicaps, other than mountain areas	Same formulation as this one	V/B.2.2 Ενισχύσεις στους γεωργούς περιοχών με μειονεκτήματα, εκτός των ορεινών περιοχών. (ΕΓΤΑΑ)
73	V/B.2.3	1698/2005	on support for rural development by the European Agricultural Fund for Rural Development (EAFRD)	V/B. The measures provided for in Chapter I of Title IV of Regulation (EC) No 1698/2005	Axis 2 Improving the environment and the countryside: Article 38				Art. 38	Art. 38	(a) measures targeting the sustainable use of agricultural land through:	Natura 2000 payments and payments linked to Directive 2000/60/EC: these payments are available to farmers to help them to address specific disadvantages in the areas concerned resulting from the implementation of Council Directive 79/409/EEC on the conservation of wild birds, Council Directive 92/43/EEC on the conservation of natural habitats and of wild fauna and flora in order to contribute to …	Pillar II	EAFRD	Axis 2	to improve the environment and the countryside, providing measures to protect and enhance natural resources, as well as preserving high value farming and forestry systems and cultural landscapes in Europe’s rural areas.	Sustainable use of agricultural land	213	Natura 2000 payments and payments linked to Directive 2000/60/EC			Zahlungen im Rahmen von Natura 2000 (landwirtschaftliche Flächen - M213) (213)	Payments under Natura 2000 (agricultural land - M213) (213)	Description correspond, number don't	V/B.2.3	Number corresponds						NAT	Czech farm office placement. But also placed at measure on IV/A.17 row 45, so could also be placed there	ELER: Natur- und Gewässerschutz auf landwirtschaftlichen Flächen	EAFRD: Nature and water protection on agricultural land / protection of nature and waterbodies on agr lands	KIM: DEU confirms this is correct for Natura2000 for payment period 2007-2013; Natura 2000 from 2014-2020 would be IV/A.15. FRIDA: Unsure, could also be measure IV/A.15 on row 43, V/B.2.4 on row 75 or V/B.2.6 on row 77			2.2 NATURA põld (V/B.2.3)	2.2 NATURA Field (V / B.2.3) /	Number and description corresponds	V/B.2.3 Natura 2000 payments and payments linked to Directive 2000/60/EC (WFD) [Med.213]	Number and description correspond
74	V/B.2.4	1698/2005	on support for rural development by the European Agricultural Fund for Rural Development (EAFRD)	V/B. The measures provided for in Chapter I of Title IV of Regulation (EC) No 1698/2005	Axis 2 Improving the environment and the countryside: Article 39				Art. 39	Art. 39	(a) measures targeting the sustainable use of agricultural land through:	Agri-environment payments: these payments cover costs incurred and income foregone incurred by farmers and other land managers for their voluntary commitments to apply agricultural production methods compatible with the protection and improvement of the environment, the landscape and its features, natural resources, the soil and genetic diversity.	Pillar II	EAFRD	Axis 2	to improve the environment and the countryside, providing measures to protect and enhance natural resources, as well as preserving high value farming and forestry systems and cultural landscapes in Europe’s rural areas.	Sustainable use of agricultural land	214	Agri-environment payments			Agrarumweltmaßnahmen (214)	Agri-environmental measures (214)	Description correspond, number don't	V/B.2.4	Number corresponds				V/B.2.4	Number corresponds	AEO	Czech farm office placement. But also placed at measure IV/A.15 on row 43, so could also be placed there	ELER: Agrarumweltmaßnahmen	EAFRD: agri-environmental measures /	KIM: DEU confirmed correct, for programming period 2007-2013; IV/A.15 is for programming period 2014-2020. FRIDA: Could be this one but unsure. Could also be measure I.7 on row 8 or measure IV/A.15 on row 43			2.3.2 Mahepõllumajandusliku tootmise toetus (V/B.2.4)	2.3.2 Support for organic production (V / B.2.4) /	Could also be measure IV/A.16 on row 44, but number corresponds here. Kim deleted trailing spaces.	V/B.2.4 Agri-environment payments [Med.214]	Number and description correspond	V/B.2.4 - Aides agroenvironnementales (MAE)	V / B.2.4 - Agri-environmental aid (EAW)	Number and description corresponds	Agri-environment payments	Only one that mentions agri-env payments	V/B.2.4 Γεωργοπεριβαλλοντικές ενισχύσεις. (ΕΓΤΑΑ)
75	V/B.2.5	1698/2005	on support for rural development by the European Agricultural Fund for Rural Development (EAFRD)	V/B. The measures provided for in Chapter I of Title IV of Regulation (EC) No 1698/2005	Axis 2 Improving the environment and the countryside: Article 40				Art. 40	Art. 40	(a) measures targeting the sustainable use of agricultural land through:	Animal welfare payments: these payments cover costs incurred and income foregone incurred by farmers for their voluntary commitments to adopt standards of animal husbandry which go beyond the relevant mandatory standards.	Pillar II	EAFRD	Axis 2	to improve the environment and the countryside, providing measures to protect and enhance natural resources, as well as preserving high value farming and forestry systems and cultural landscapes in Europe’s rural areas.	Sustainable use of agricultural land	215	Animal welfare payments			Tierschutzmaßnahmen (215)	Animal welfare measures (215)	FRIDA: Description correspond, number don't. KIM: Moved here to match Measure 215.	V/B.2.5	Number corresponds													2.4 Loomade karjatamine (V/B.2.5)	2.4 Grazing of animals (V / B.2.5) /	Number and description corresponds	V/B.2.5 Animal welfare payments [Med.215]	Number and description correspond
76	V/B.2.6	1698/2005	on support for rural development by the European Agricultural Fund for Rural Development (EAFRD)	V/B. The measures provided for in Chapter I of Title IV of Regulation (EC) No 1698/2005	Axis 2 Improving the environment and the countryside: Article 41				Art. 41	Art. 41	(a) measures targeting the sustainable use of agricultural land through:	Support for non-productive investments: Support is available for non-remunerative investments where they are necessary to achieve the commitments undertaken under agri-environmental schemes or other agri-environmental objectives, or where they enhance on-farm the public amenity value of Natura 2000 areas and other areas of high natural value.	Pillar II	EAFRD	Axis 2	to improve the environment and the countryside, providing measures to protect and enhance natural resources, as well as preserving high value farming and forestry systems and cultural landscapes in Europe’s rural areas.	Sustainable use of agricultural land	216	Non-productive investments						V/B.2.6	Number corresponds								ELER: Nichtproduktive Investitionen	EAER: Non-productive investments /	KIM: DEU confirmed this is correct: "DEU: correct, programming period 2007-2013 (payments are allowed until 2015); only for agriculture, V/B.2.13 is for forestry". FRIDA: Unsure, could also be measure V/B.2.13 on row 84. Placed here because there already is one scheme code placed at measure V/B.2.13, and that scheme code fits better there than this scheme code does.			2.5.1 Kiviaia rajamise ja taastamise toetus (V/B.2.6)	2.5.1 Support for the construction and restoration of stonework (V / B.2.6) /	Number corresponds, a bit unsure about the description but fits no where else.	V/B.2.6 Non-productive investments [Med.216]	Number and description correspond	V/B.2.6 - Aide pour les investissements non-productifs	V / B.2.6 - Aid for non-productive investments	Number and description corresponds			V/B.2.6 Στήριξη για μη παραγωγικές επενδύσεις. (ΕΓΤΑΑ)
77	V/B.2.7	1698/2005	on support for rural development by the European Agricultural Fund for Rural Development (EAFRD)	V/B. The measures provided for in Chapter I of Title IV of Regulation (EC) No 1698/2005	Axis 2 Improving the environment and the countryside: Article 42				Art. 43	Art. 43	(b) measures targeting the sustainable use of forestry land through:	First afforestation of agricultural land: the support is provided to farmers for first afforestation of agricultural land, i.e. where agricultural practices were undertaken. The payments cover establishment and maintenance costs as well as income foregone resulting from afforestation.	Pillar II	EAFRD	Axis 2	to improve the environment and the countryside, providing measures to protect and enhance natural resources, as well as preserving high value farming and forestry systems and cultural landscapes in Europe’s rural areas.	Sustainable use of forestry land	221	First afforestation of agricultural land			Erstaufforstung landwirtschaftlicher Flächen (M221) (221)	First afforestation of agricultural land (M221) (221)	Description correspond, number don't	V/B.2.7	Number corresponds				V/B.2.7	Number corresponds			ELER: Erstaufforstung landwirtschaftlicher Flächen	EAFRD: first afforestation of agricultural land /	Only one that mentions first. Aff of agri. Land	(b) measures targeting the sustainable use of forestry land through	Kim added; belongs in this section (one of the next 7 measures). Not listed in the 2017 schemes on Danish website.				V/B.2.7 First afforestation of agricultural land [Med.221]	Number and description correspond	V/B.2.7 - Aide au premier boisement des terres agricoles	V / B.2.7 - Aid for first afforestation of agricultural land	Number and description corresponds	First afforestation of agricultural land	Only one that mentions first afforestation of agri. Land	V/B.2.7 Πρώτη δάσωση γεωργικής γης. (ΕΓΤΑΑ)
78	V/B.2.8	1698/2005	on support for rural development by the European Agricultural Fund for Rural Development (EAFRD)	V/B. The measures provided for in Chapter I of Title IV of Regulation (EC) No 1698/2005	Axis 2 Improving the environment and the countryside: Article 43				Art. 44	Art. 44	(b) measures targeting the sustainable use of forestry land through:	First establishment of agroforestry systems on agricultural land: the support is granted to farmers to create agroforestry systems combining extensive agriculture and forestry systems. The support covers establishment costs.	Pillar II	EAFRD	Axis 2	to improve the environment and the countryside, providing measures to protect and enhance natural resources, as well as preserving high value farming and forestry systems and cultural landscapes in Europe’s rural areas.	Sustainable use of forestry land	222	First establishment of agroforestry systems on agricultural land																									V/B.2.8 - Aide à première installation de systèmes agroforestiers	V / B.2.8 - Aid for first installation of agroforestry systems	Number and description corresponds
79	V/B.2.9	1698/2005	on support for rural development by the European Agricultural Fund for Rural Development (EAFRD)	V/B. The measures provided for in Chapter I of Title IV of Regulation (EC) No 1698/2005	Axis 2 Improving the environment and the countryside: Article 44				Art. 45	Art. 45	(b) measures targeting the sustainable use of forestry land through:	First afforestation of non-agricultural land: the support is provided for afforestation of land that was not under agricultural cultivation. The payments include the establishment costs and in the case of abandoned farmland, also an annual premium.	Pillar II	EAFRD	Axis 2	to improve the environment and the countryside, providing measures to protect and enhance natural resources, as well as preserving high value farming and forestry systems and cultural landscapes in Europe’s rural areas.	Sustainable use of forestry land	223	First afforestation of non-agricultural land								EAFRD - ND - 223 - Първоначално залесяване на неземеделски земи	EAFRD - ND - 223 - Initial afforestation of non-agricultural land ' /	Number not corresponding but only one that mentions first afforestation of non-agricultural land. KIM: Does match measure number. KIM: Deleted leading and trailing space.	V/B.2.9	Numbers correspond			ELER: Erstaufforstung nichtlandwirtschaftlicher Flächen	EAFRD: first afforestation of non-agricultural land /	Only one that mentions first afforestation of non-agri land						V/B.2.9 First afforestation of non-agricultural land [Med.223]	Number and description corresponds				First afforestation of non-agricultural land	Only one that mentions first afforestation of non-agri land
80	V/B.2.10	1698/2005	on support for rural development by the European Agricultural Fund for Rural Development (EAFRD)	V/B. The measures provided for in Chapter I of Title IV of Regulation (EC) No 1698/2005	Axis 2 Improving the environment and the countryside: Article 45				Art. 46	Art. 46	(b) measures targeting the sustainable use of forestry land through:	Natura 2000 payments: aims at providing support to private forest owners or associations in order to compensate for costs incurred and income foregone resulting from the restrictions on the use of forests and other wooded land related to the correct implementation of Directives 79/409/EEC and 92/43/EEC.	Pillar II	EAFRD	Axis 2	to improve the environment and the countryside, providing measures to protect and enhance natural resources, as well as preserving high value farming and forestry systems and cultural landscapes in Europe’s rural areas.	Sustainable use of forestry land	224	Natura 2000 payments								EAFRD - ND - Мярка 12/Натура 2000 - Мярка 12/Натура 2000	EAFRD - ND - Measure 12 / Natura 2000 - Measure 12 / Natura 2000 ', /	Number not corresponding but could also be measure IV/A.17 on row 45, V/B.2.3 on row 74, or measure V/B.3.6 on row 90.										Meede 2.7 - Natura 2000 alal asuva erametsamaa kohta antav toetus (V/B.2.10)	Measure 2.7 - Support for private forest land in Natura 2000 area (V / B.2.10) /	Number and description corresponds
81	V/B.2.11	1698/2005	on support for rural development by the European Agricultural Fund for Rural Development (EAFRD)	V/B. The measures provided for in Chapter I of Title IV of Regulation (EC) No 1698/2005	Axis 2 Improving the environment and the countryside: Article 46				Art. 47	Art. 47	(b) measures targeting the sustainable use of forestry land through:	Forest-environment payments: this support is for beneficiaries who make voluntary forest-environmental commitments for a period between five and seven years.	Pillar II	EAFRD	Axis 2	to improve the environment and the countryside, providing measures to protect and enhance natural resources, as well as preserving high value farming and forestry systems and cultural landscapes in Europe’s rural areas.	Sustainable use of forestry land	225	Forest-environment payments			Zahlungen für Waldumweltmaßnahmen (M225) (225)	Payments for forest environmental measures (M225) (225)	Number doesn't correspond but description does																		V/B.2.11 Forest-environment payments [Med.225]	Number and description corresponds				Forest-environment payments	Same formulation
82	V/B.2.12	1698/2005	on support for rural development by the European Agricultural Fund for Rural Development (EAFRD)	V/B. The measures provided for in Chapter I of Title IV of Regulation (EC) No 1698/2005	Axis 2 Improving the environment and the countryside: Article 47				Art. 48	Art. 48	(b) measures targeting the sustainable use of forestry land through:	Restoring forestry potential and introducing prevention actions: this support is for restoring forestry potential in forests damaged by natural disasters and fire and for introducing appropriate prevention actions.	Pillar II	EAFRD	Axis 2	to improve the environment and the countryside, providing measures to protect and enhance natural resources, as well as preserving high value farming and forestry systems and cultural landscapes in Europe’s rural areas.	Sustainable use of forestry land	226	Restoring forestry potential and introducing prevention actions			Wiederherstellung von Forstpotential und Präventionsmaßnahmen (M226) (226)	Restoration of forest potential and prevention measures (M226) (226)	Description correspond, not number			EAFRD - ND - 226 - Възстановяване потенциала на горското стопанство и въвеждане на превантивни мерки	EAFRD - ND - 226 - Recovery of the forest potential and implementation of preventive actions	Number not corresponding but same formulation as this one. KIM: Matches measure number.	V/B.2.12	Number corresponds	II.2.4.1.a	Czech farm office placement. Number not corresponding.									V/B.2.12 Restoring forestry potential and introducing prevention actions [Med.226]	Number and description corresponds	V/B.2.12 - Aide prévention et réparation des dommages forestiers	V / B.2.12 - Aid for the prevention and repair of forest damage	Number and description corresponds			V/B.2.12 Αποκατάσταση του δασοκομικού δυναμικού και εισαγωγή δράσεων πρόληψης (ΕΓΤΑΑ)
83	V/B.2.13	1698/2005	on support for rural development by the European Agricultural Fund for Rural Development (EAFRD)	V/B. The measures provided for in Chapter I of Title IV of Regulation (EC) No 1698/2005	Axis 2 Improving the environment and the countryside: Article 48				Art. 49	Art. 49	(b) measures targeting the sustainable use of forestry land through:	Support for non-productive investments: this support is available for investments carried out in forests linked to the achievement of commitments undertaken pursuant to the forest-environment measure or other environmental objectives and which enhance the public amenity value of forest and wooded land of the area concerned.	Pillar II	EAFRD	Axis 2	to improve the environment and the countryside, providing measures to protect and enhance natural resources, as well as preserving high value farming and forestry systems and cultural landscapes in Europe’s rural areas.	Sustainable use of forestry land	227	Non-productive investments						V/B.2.13	Number corresponds								ELER: Nicht produktive Investitionen auf Waldflächen	EAFRD: Non-productive investments on forest land /	Only one that mentions non-prod inv. on forest land						V/B.2.13 Non-productive investments [Med.227]	Number and description corresponds	V/B.2.13 - Aide pour les investissements non-productifs forestiers	V / B.2.13 - Aid for non-productive forest investments	Number and description corresponds	Non-productive investments	Unsure, could also be measure V/B.2.6 on row 77
84	V/B.3.1	1698/2005	on support for rural development by the European Agricultural Fund for Rural Development (EAFRD)	V/B. The measures provided for in Chapter I of Title IV of Regulation (EC) No 1698/2005	Axis 3 The quality of life in rural areas and diversification of the rural economy: Article 52				Art. 53	Art. 53	(a) measures to diversify the rural economy, comprising:	Diversification into non-agricultural activities: this measure aims at providing support for rural people to diversify farming activities towards non-agricultural activities and develop non-agricultural sectors and promote employment.	Pillar II	EAFRD	Axis 3	to enhance the quality of life in rural areas and diversification of the rural economy, offering support develop local infrastructure and human capital in rural areas, to improve the conditions for growth and job creation in all sectors and the diversification of economic activities.	Diversify the rural economy	311	Diversification into non-agricultural activities			Diversifizierung zu nichtlandwirtschaftlichen Aktivitäten (M311) (311)	Diversification into non-agricultural activities (M311) (311)	Number doesn't match but description does	V/B.3.1	Number corresponds	EAFRD - ND - 311 - Разнообразяване чрез неземеделски дейности	EAFRD - ND - 311 Diversification to non-agricultural activities	Same formulation. KIM: Matches measure number.			III.1.1.a	Czech farm office placement. Number correspond!	ELER: Diversifizierung hin zu nichtlandwirtschaftlichen Tätigkeiten	EAFRD: diversification towards non-agricultural activities /	Most likely this one as almost same formulation	(a) measures to diversify the rural economy, comprising:	Kim added; belongs in this section (one of the next 3 measures.) Not listed in the 2017 schemes on Danish website.	3.1 Majandustegevuse mitmekesistamine maapiirkonnas (V/B.3.1)	3.1 Diversification of economic activities in rural areas (V / B.3.1) /	Number and description corresponds	V/B.3.1 Diversification into non-agricultural activities [Med.311]	Number and description corresponds	V/B.3.1 - Soutien de la diversification vers activités non-agricoles	V / B.3.1 - Support for diversification to non-agricultural activities	Number and description corresponds	Diversification into non-agricultural activities	Same formulation	V/B.3.1 Διαφοροποίηση προς μη γεωργικές δραστηριότητες. (ΕΓΤΑΑ)
85	V/B.3.2	1698/2005	on support for rural development by the European Agricultural Fund for Rural Development (EAFRD)	V/B. The measures provided for in Chapter I of Title IV of Regulation (EC) No 1698/2005	Axis 3 The quality of life in rural areas and diversification of the rural economy: Article 53				Art. 54	Art. 54	(a) measures to diversify the rural economy, comprising:	Support for the creation and development of micro-enterprises with a view to promoting entrepreneurship and developing the economic fabric: this measure aims at diversifying farming activities towards non-agricultural activities with the help of supporting the set-up of micro-enterprises that facilitate entrepreneurship in rural areas.	Pillar II	EAFRD	Axis 3	to enhance the quality of life in rural areas and diversification of the rural economy, offering support develop local infrastructure and human capital in rural areas, to improve the conditions for growth and job creation in all sectors and the diversification of economic activities.	Diversify the rural economy	312	Support for business creation and development			Schaffung von Beschäftigungspotential und Entwicklung (M312) (312)	Creating Employment Potential and Development (M312) (312)	Description kind of fit, numbers don't	V/B.3.2	Number corresponds	EAFRD - ND - 312 - Създаване и развитие на бизнес	EAFRD - ND - 312 Support for the creation and development of micro enterprises	Description corresponding. KIM: Matches measure number. KIM: Deleted leading space.			III.1.2.a	Czech farm office placement number corresponding	ELER: Unternehmensgründung	EAER: Company formation /	KIM: confirmed match here: "DEU: correct, programming period 2007-2013 (payments are allowed until 2015); IV/A.6 is for the programming period 2014 - 2020". FRIDA: Could also be measure IV/A.6 on row 34. Placed here as the one that are already placed at that row fits better there than this does.						V/B.3.2 Business creation and development [Med.312]	Number and description corresponds	V/B.3.2 - Aide création et développement microentreprises	V / B.3.2 - Microenterprise creation and development assistance	Number and description corresponds	Business creation and development	Could also be measure IV/A.6 on row 34.	V/B.3.2 Στήριξη της δημιουργίας και ανάπτυξης πολύ μικρών επιχειρήσεων με στόχο την προώθηση της επιχειρηματικότητας και την ανάπτυξη του οικονομικού ιστού (ΕΓΤΑΑ)
86	V/B.3.3	1698/2005	on support for rural development by the European Agricultural Fund for Rural Development (EAFRD)	V/B. The measures provided for in Chapter I of Title IV of Regulation (EC) No 1698/2005	Axis 3 The quality of life in rural areas and diversification of the rural economy: Article 54				Art. 55	Art. 55	(a) measures to diversify the rural economy, comprising:	Encouragement of tourism activities: the support covers small-scale infrastructure such as information centres and the signposting of tourist sites, recreational infrastructure such as that offering access to natural areas and small-capacity accommodation and the development and/or marketing of tourism services relating to rural tourism.	Pillar II	EAFRD	Axis 3	to enhance the quality of life in rural areas and diversification of the rural economy, offering support develop local infrastructure and human capital in rural areas, to improve the conditions for growth and job creation in all sectors and the diversification of economic activities.	Diversify the rural economy	313	Encouragement of tourism activities			Touristische Aktivitäten (M313) (313)	Tourist Activities (M313) (313)	description correspond, number don't	V/B.3.3	Number corresponds	EAFRD - ND - 313 - Насърчаване на туристическите дейности	EAFRD - ND - 313 Promotion of tourists’ activities	Mentions tourism activities, number not corresponding. KIM: Matches measure number.	V/B.3.3	Number corresponds	III.1.3.b	Czech farm office placement. Number almost correspond.	ELER: Förderung des Fremdenverkehrs	EAFRD: Promotion of tourism / support of/ funding for/ promotion of tourism	Description corresponds						V/B.3.3 Encouragement of tourism activities [Med.313]	Number and description corresponds	V/B.3.3 - Soutien de la promotion des activités touristiques	V / B.3.3 - Support for the Promotion of Tourism Activities	Number and description corresponds	Encouragement of tourism activities	Most likely this one as same formulation	V/B.3.3 Ενθάρρυνση τουριστικών δραστηριοτήτων. (ΕΓΤΑΑ)
87	V/B.3.4	1698/2005	on support for rural development by the European Agricultural Fund for Rural Development (EAFRD)	V/B. The measures provided for in Chapter I of Title IV of Regulation (EC) No 1698/2005	Axis 3 The quality of life in rural areas and diversification of the rural economy: Article 55				Art. 56	Art. 56	(b) measures to improve the quality of life in the rural areas, comprising:	Basic services for the economy and rural population: this measure supports the improvement of basic services, including local access to Information and Communication Technologies (ICTs) and carry out investments. The measure includes support for setting up of basic services, including cultural and leisure activities, concerning a village or group of villages, and related small-scale infrastructur…	Pillar II	EAFRD	Axis 3	to enhance the quality of life in rural areas and diversification of the rural economy, offering support develop local infrastructure and human capital in rural areas, to improve the conditions for growth and job creation in all sectors and the diversification of economic activities.	Improve the quality of life in rural areas	321	Basic services for the economy and rural population			Grunddienstleistungen für die Wirtschaft und ländliche Bevölkerung (M321) (321)	Basic services for the economy and the rural population (M321) (321)	Description correspond, numbers don't	V/B.3.4	Number corresponds	EAFRD - ND - 321 - Основни услуги за икономиката и селското население	EAFRD - ND - 321 Main services for the population and the economy of the rural areas	Description corresponding. KIM: Matches measure number.					ELER: Infrastruktur in Zusammenhang mit der Entwicklung des ländlichen Raums	EAFRD: infrastructure related to rural development /	KIM: "DEU: correct, programming period 2007-2013 (payments are allowed until 2015); IV/A.7 is for the programming period 2014-2020; V/B.1.10 is only for agriculture and forestry". FRIDA: Could be this one but unsure, could also be measure IV/A.7 on row 35 or V/B.1.10 on row 63	(b) measures to improve the quality of life in the rural areas, comprising:	Kim added; belongs in this section (one of the next 3 measures.) Not listed in the 2017 schemes on Danish website.				V/B.3.4 Basic services for the economy and rural population [Med.321]	Number and description corresponds	V/B.3.4 - Aides aux services de base économie et population rurale	V / B.3.4 - Aid to basic services economy and rural population	Number and description corresponds	Basic services for the economy and rural population	Most likely this one as same formulation	V/B.3.4 Μέτρα για τη βελτίωση της ποιότητας ζωής στις αγροτικές περιοχές, τα οποία περιλαμβάνουν Βασικές υπηρεσίες για την οικονομία και τον αγροτικό πληθυσμό. (ΕΓΤΑΑ)
88	V/B.3.5	1698/2005	on support for rural development by the European Agricultural Fund for Rural Development (EAFRD)	V/B. The measures provided for in Chapter I of Title IV of Regulation (EC) No 1698/2005	Axis 3 The quality of life in rural areas and diversification of the rural economy: Article 56				Art. 52(b)(ii)	Art. 52(b)(ii)	(b) measures to improve the quality of life in the rural areas, comprising:	Village renewal and development: this measure aims at supporting village development.	Pillar II	EAFRD	Axis 3	to enhance the quality of life in rural areas and diversification of the rural economy, offering support develop local infrastructure and human capital in rural areas, to improve the conditions for growth and job creation in all sectors and the diversification of economic activities.	Improve the quality of life in rural areas	322	Village renewal and development			Dorferneuerung und -entwicklung (M322) (322)	Village Renewal and Development (M322) (322)	Description correspond, numbers don't	V/B.3.5	Number corresponds	EAFRD - ND - 322 - Обновяване и развитие на селата	EAFRD - ND - 322 - Village Renewal and Development / As seen on official web-site* Measure 322 Reviving and development of the settlements	Words but not numbers corresponding. KIM: Matches measure number.	V/B.3.5	Number corresponds			ELER: Dorferneuerung und -entwicklung	EAER: Village renewal and development /	Only one that mentions village ren. and dev.			3.2.2 Külade uuendamine ja arendamine (V/B.3.5)	3.2.2 Village renewal and development (V / B.3.5) /	Number and description corresponds	V/B.3.5 Village renewal and development [Med.322]	Numbers and description corresponds				Village renewal and development	Only one that mentions village ren. and dev.	V/B.3.5 Μέτρα για τη βελτίωση της ποιότητας ζωής στις αγροτικές περιοχές, τα οποία περιλαμβάνουν Ανάπλαση και ανάπτυξη χωριών. (ΕΓΤΑΑ)
89	V/B.3.6	1698/2005	on support for rural development by the European Agricultural Fund for Rural Development (EAFRD)	V/B. The measures provided for in Chapter I of Title IV of Regulation (EC) No 1698/2005	Axis 3 The quality of life in rural areas and diversification of the rural economy: Article 57				Art. 57	Art. 57	(b) measures to improve the quality of life in the rural areas, comprising:	Conservation and upgrading of the rural heritage: this measure support for the drawing-up of protection and management plans relating to Natura 2000 sites and other places of high natural value, environmental awareness actions and investments associated with maintenance, restoration and upgrading of the natural heritage and with the development of high natural value sites. The measure also suppor…	Pillar II	EAFRD	Axis 3	to enhance the quality of life in rural areas and diversification of the rural economy, offering support develop local infrastructure and human capital in rural areas, to improve the conditions for growth and job creation in all sectors and the diversification of economic activities.	Improve the quality of life in rural areas	323	Conservation and upgrading of the rural heritage			Erhaltung und Verbesserung des ländlichen Erbes (M323) (323)	Conservation and improvement of rural heritage (M323) (323)	Description correspond, number does not	V/B.3.6	Number corresponds				V/B.3.6	Number corresponds			ELER: Erhaltung und Verbesserung des ländlichen Erbes	EAFRD: Conservation and improvement of the rural heritage /	Only one that mentions improvement of rural heritage.			EKF 4.1 Kalanduspiirkondade arendamine	EFF 4.1 Development of fisheries areas	Unsure of this - but only one that mentions development of certain areas. Native speaker Markus says: “fisheries” development in Estonian indicates fishing areas/regions more general and not fish nurseries, aquafarms or anything alike that’s too specific. Which makes this a possible match. Number doesn't correspond.	V/B.3.6 Conservation and upgrading of the rural heritage [Med.323]	Numbers and description corresponds	V/B.3.6 - Aide à la conservation et mise en valeur du patrimoine rural	V / B.3.6 - Aid for the conservation and enhancement of the rural heritage	Number and description corresponds	Conservation and upgrading of the rural heritage	Only one that mentions rural heritage	V/B.3.6 Διατήρηση και αναβάθμιση της αγροτικής κληρονομιάς. (ΕΓΤΑΑ)
90	V/B.3.7	1698/2005	on support for rural development by the European Agricultural Fund for Rural Development (EAFRD)	V/B. The measures provided for in Chapter I of Title IV of Regulation (EC) No 1698/2005	Axis 3 The quality of life in rural areas and diversification of the rural economy: Article 58				Art. 58	Art. 58	(c)	A training and information measure for economic actors operating in the fields covered by axis 3: this measure aims to enhance the human potential in rural areas to achieve the objectives of diversifying farming activities towards non-agricultural activities and develop non-agricultural sectors, promote employment, improve basic services and carry out investments.	Pillar II	EAFRD	Axis 3	to enhance the quality of life in rural areas and diversification of the rural economy, offering support develop local infrastructure and human capital in rural areas, to improve the conditions for growth and job creation in all sectors and the diversification of economic activities.		331	Training and information			Ausbildung und Weiterbildung (M331) (331)	Education and Training (M331) (331)	Description correspond, number don't	V/B.3.7	Number corresponds								ELER: Bildungs- und Informationsmaßnahmen im ländlichen Raum	EAFRD: education and information measures/schemes in rural areas /	Only one that mentions information measures and rural areas.	(c)	Kim added; only fits here				V/B.3.7 Training and information [Med.331]	Number and description corresponds	V/B.3.7 - Aide formation et information acteurs économiques axe 3	V / B.3.7 - Training and information support for economic actors axis 3	Number and description corresponds	Training and information	Most likely this one - 1 of 2 measures that mentions training and info and the other one mentions vocational training
91	V/B.3.8	1698/2005	on support for rural development by the European Agricultural Fund for Rural Development (EAFRD)	V/B. The measures provided for in Chapter I of Title IV of Regulation (EC) No 1698/2005	Axis 3 The quality of life in rural areas and diversification of the rural economy: Article 59				Art. 59	Art. 59	(d)	A skills acquisition and animation measure with a view to preparing and implementing a local development strategy. Under this measure, support is provided for studies about the area and the local development strategy, for example the training of staff involved in the preparation and implementation of a local development strategy; promotional events and the training of leaders; implementation by p…	Pillar II	EAFRD	Axis 3	to enhance the quality of life in rural areas and diversification of the rural economy, offering support develop local infrastructure and human capital in rural areas, to improve the conditions for growth and job creation in all sectors and the diversification of economic activities.		341	Skills-acquisition and animation measure with a view to preparing and implementing a local development strategy			Arbeit der lokalen Aktionsgruppen sowie Kompetenzentwicklung und Sensibilisierung (M431) (431)	Work of local action groups and skills development and awareness raising (M431) (431)	Description correspond, number don't										ELER: Kompetenzentwicklung lokale Entwicklungsstrategien	EAFRD: Competence Development Local Development Strategies /	KIM: "DEU: correct, programming period 2007-2013 (payments are allowed until 2015); IV/A.21 is for the programming period 2014-2020" FRIDA: Unsure, could also be measure IV/A.21 on row 49								V/B.3.8 - Aide animation de stratégie locale de développement	V / B.3.8 - Local development strategy animation help	Number and description corresponds	Skills acquisition, animation and implementation of local development strategies	Most likely this one, could also be measure V/B.4.5 on row 97	V/B.3.8 Απόκτηση δεξιοτήτων και συντονισμός με στόχο την προπαρασκευή και υλοποίηση μιας στρατηγικής τοπικής ανάπτυξης. (ΕΓΤΑΑ)
92	V/B.4.1	1698/2005	on support for rural development by the European Agricultural Fund for Rural Development (EAFRD)	V/B. The measures provided for in Chapter I of Title IV of Regulation (EC) No 1698/2005	Axis 4 Leader: Article 61 The Leader measure aims at supporting the implementation of local development and cooperation projects, as well skill acquisition for the running of the local action group.				Art. 63	Art. 63	(a) Local development strategies:	Competitiveness (Measure 411)	Pillar II	EAFRD	Axis 4	based on the LEADER experience, introduces possibilities for innovative governance through locally based, bottom-up approaches to rural development		411	Competitiveness			Umsetzung lokaler Entwicklungsstrategien für Wettbewerbsfähigkeit (M411) (411)	Implementing Local Development Strategies for Competitiveness (M411) (411)	Description and number correspond	V/B.4.1	Number corresponds	EAFRD - ND - 411 - Изпълнение на стратегии за местно развитие. Конкурентоспособност	EAFRD - ND - 411 - Implementation of local development strategies. Competitiveness', /	Number corresponding and only one with local dev. Strat + competitiveness. KIM: Matches measure number.	V/B.4.1	Number corresponds	IV.1.2.1	Czech farm office placement. Number not corresponding.	ELER: Lokale Entwicklungsstrategien (LEADER)	EAFRD: Local Development Strategies (LEADER) /	Only one that mentions leader + loval dev strat	(a) Local development strategies	Could be this one as formulation and letter (a) corresponds. But could also be a measure on row 94-98.	4. LEADER (V/B.4.1, V/B.4.3, V/B.4.4, V/B.4.5)		Kim added match, obviously applies to multiple here	V/B.4.1 Implementing local development strategies. Competitiveness [Med.411]	Number and description corresponds	V/B.4.1 - LEADER - volet compétitivité	V / B.4.1 - LEADER - competitiveness component	Number and description corresponds	Implementing local development strategies. Competitiveness	Only one with local dev. Strat + competitiveness	V/B.4.1 Ανταγωνιστικότητα (ΕΓΤΑΑ)
93	V/B.4.2	1698/2005	on support for rural development by the European Agricultural Fund for Rural Development (EAFRD)	V/B. The measures provided for in Chapter I of Title IV of Regulation (EC) No 1698/2005	Axis 4 Leader: Article 61 The Leader measure aims at supporting the implementation of local development and cooperation projects, as well skill acquisition for the running of the local action group.							Environment/land management (Measure 412)	Pillar II	EAFRD	Axis 4	based on the LEADER experience, introduces possibilities for innovative governance through locally based, bottom-up approaches to rural development		412	Environment/land management			Umsetzung lokaler Entwicklungsstrategien für Umweltschutz und Landbewirtschaftung (M412) (412)	Implementation of local development strategies for environmental protection and land management (M412) (412)	Description and number correspond	V/B.4.2	Number corresponds	EAFRD - ND - 412 - Изпълнение на стратегии за местно развитие. Околна среда/стопанисване на земята	EAFRD - ND - 412 - Implementation of local development strategies. Environment / Land Management, /	Number corresponding and only one that mentions local dev. + env/land KIM: Matches measure number. KIM: Deleted leading space.			IV.1.2.2	Czech farm office placement. Number of measure correspond.									V/B.4.2 Implementing local development strategies. Environment/land management [Med.412]	Number and description corresponds	V/B.4.2 - LEADER - volet gestion de l'environnement et des terres	V / B.4.2 - LEADER - environmental and land management component	Number and description corresponds	Implementing local development strategies. Environment/land management	only one that mentions local dev. + env/land
94	V/B.4.3	1698/2005	on support for rural development by the European Agricultural Fund for Rural Development (EAFRD)	V/B. The measures provided for in Chapter I of Title IV of Regulation (EC) No 1698/2005	Axis 4 Leader: Article 61 The Leader measure aims at supporting the implementation of local development and cooperation projects, as well skill acquisition for the running of the local action group.							Quality of life/diversification (Measure 413)	Pillar II	EAFRD	Axis 4	based on the LEADER experience, introduces possibilities for innovative governance through locally based, bottom-up approaches to rural development	Implementing local development strategies	413	Quality of life/diversification			Umsetzung lokaler Entwicklungsstrategien für Lebensqualität und Diversifizierung (M413) (413)	Implementing Local Development Strategies for Quality of Life and Diversification (M413) (413)	Description and number correspond	V/B.4.3	Number corresponds	EAFRD - ND - 413 - Изпълнение на стратегии за местно развитие. Качество на живота/разнообразяване	EAFRD - ND - 413 - Implementation of local development strategies. Quality of Life / Diversification /	Number corresponding and only one that mentions local dev + quality of life KIM: Matches measure number.	V/B.4.3	Number corresponds	IV.1.2.3	Czech farm office placement. Number almost correspond.									V/B.4.3 Implementing local development strategies. Quality of life/diversification [Med.413]	Numbers and description corresponds	V/B.4.3 - LEADER - volet qualité de vie et diversification	V / B.4.3 - LEADER - quality of life and diversification component	Number and description corresponds	Implementing local development strategies. Quality of life/diversification	Only one that mentions local dev + quality of life	V/B.4.3 Ποιότητα ζωής/διαφοροποίηση (ΕΓΤΑΑ)
95	V/B.4.4	1698/2005	on support for rural development by the European Agricultural Fund for Rural Development (EAFRD)	V/B. The measures provided for in Chapter I of Title IV of Regulation (EC) No 1698/2005	Axis 4 Leader: Article 61 The Leader measure aims at supporting the implementation of local development and cooperation projects, as well skill acquisition for the running of the local action group.				Art. 68(2)(b)	Art. 68(2)(b)		Transnational and inter-regional cooperation	Pillar II	EAFRD	Axis 4	LEADER	Implementing local development strategies	421	Implementing cooperation projects			Durchführung von Projekten der Zusammenarbeit (M421) (421)	Implementation of cooperation projects (M421) (421)	Description correspond, not number	V/B.4.4	Number corresponds	EAFRD - ND - 421 - Изпълнение на проекти за сътрудничество	EAFRD - ND - 421 - Implementation of cooperation projects', /	Unsure of this, could also be any measure on row 93-99, i.e measure V/B.4.1-V/B.4.7. KIM: Matches measure number. KIM: Deleted leading space.	V/B.4.4	Number corresponds			ELER: Zusammenarbeit	EAER: Cooperation / collaboration	KIM: confirmed match, "DEU: correct, programming period 2007 - 2013, as a part of LEADER." FRIDA: Unsure of this, could also be any measure on row 93-98						V/B.4.4 Implementing cooperation projects [Med.421]	Number and description corresponds	V/B.4.4 - LEADER - coopération transnationale et interterritoriale	V / B.4.4 - LEADER - transnational and interterritorial cooperation	Number and description corresponds	Implementing cooperation projects	Unsure of this, could also be any measure on row 93-98 i.e measure V/B.4.1-V/B.4.6.	V/B.4.4 Διεθνική και διαπεριφερειακή συνεργασία (ΕΓΤΑΑ)
96	V/B.4.5	1698/2005	on support for rural development by the European Agricultural Fund for Rural Development (EAFRD)	V/B. The measures provided for in Chapter I of Title IV of Regulation (EC) No 1698/2005	Axis 4 Leader: Article 61 The Leader measure aims at supporting the implementation of local development and cooperation projects, as well skill acquisition for the running of the local action group.				Art. 63(c)	Art. 63(c)		Running the local action group, skills acquisition, animation	Pillar II	EAFRD	Axis 4	LEADER	Implementing local development strategies	431	Running the LAG, skills acquisition, animation						V/B.4.5	Number corresponds	EAFRD - ND - 431 - Ръководство на местните групи за действие, придобиване на умения, насърчаване на развитието на територията, както е посочено в член 59 от Регламент (ЕО) № 1698/2005	EAFRD - ND - 431 - Guide to Local Action Groups, Skills Development, Promotion of Territorial Development as referred to in Article 59 of Regulation (EC) No 1698/2005, / 431 - Running the LAG, skills acquisition, animation	FRIDA: Matched to V/B.3.8 based on Only one that mentions article 59 and skills development. KIM: Moved to V/B.4.5 based on matching measure number and description. KIM: Deleted leading space.	V/B.4.5	Number corresponds			ELER: Lokale Aktionsgruppen (LEADER)	EAFRD: Local Action Groups (LEADER) /	Only one that mentions leader + local action group						V/B.4.5 Running the local action group, acquiring skills and animating the territory [Med.431]	Number and description corresponds	V/B.4.5 - LEADER - volet fonctionnement du groupe d'action locale	V / B.4.5 - LEADER - operation component of the local action group	Number and description corresponds	Running the local action group, acquiring skills and animating the territory	Most likely this one as only one that specifically mentions running local action group + acquiring skills
97	V/B.4.6	1698/2005	on support for rural development by the European Agricultural Fund for Rural Development (EAFRD)	V/B. The measures provided for in Chapter I of Title IV of Regulation (EC) No 1698/2005	Axis 4 Leader: Article 61 The Leader measure aims at supporting the implementation of local development and cooperation projects, as well skill acquisition for the running of the local action group.				Art. 66	Art. 66		Technical assistance	Pillar II	EAFRD	Axis 4	LEADER		511				Technische Hilfe (511)	Technical Assistance (511)	(Kim confirmed Measure number 511). Frida: Could also be measure IV/A.25 on row 53.	V/B.5	KIM: there is no V/B.5 but many countries call it this and put it here. Kim added 6 March 2020.				V/B.5	KIM: there is no V/B.5 but many countries call it this and put it here. Kim added 8 March 2020.						Technical assistance	Unsure, could also be measure IV/A.25 on row 53	5. Tehniline abi (V/B.5)	5. Technical Assistance (V / B.5) /	Number not corresponding, but same formulation. And number corresponds more with this one than measure IV/A.25 on row 53, the other possibility	V/B.5 Technical assistance [Med.511]	Number not corresponding, but same formulation. And number corresponds more with this one than measure IV/A.25 on row 53, the other possibility	V/B.5 - LEADER - volet assistance technique	V / B.5 - LEADER - technical assistance component	Kim: Confirmed many countries refer to V/B.4.6 as V/B.5, kept here. Frida: Number not corresponding, but same formulation. And number corresponds more with this one than measure IV/A.25 on row 53, the other possibility	Technical assist	Unsure, could also be measure IV/A.25 on row 53	V/B.5 Τεχνική βοήθεια (ΕΓΤΑΑ)
98	V/B.4.7	1698/2005	on support for rural development by the European Agricultural Fund for Rural Development (EAFRD)	V/B. The measures provided for in Chapter I of Title IV of Regulation (EC) No 1698/2005	Axis 4 Leader: Article 61 The Leader measure aims at supporting the implementation of local development and cooperation projects, as well skill acquisition for the running of the local action group.				Art. 39a of Regulation (EC) No 1974/2006	Art. 39a of Regulation (EC) No 1974/2006		Complementary direct payments in Bulgaria and Romania (Measure 611)	Pillar II	EAFRD	Axis 4	LEADER		611
99	VI/A.1	1144/2014	on information provision and promotion measures concerning agricultural products implemented in the internal market and in third countries and repealing Council Regulation (EC) No 3/2008	VI/A. The information and promotion measures provided for in Regulation (EU) No 1144/2014					Information and promotion measures	Information and promotion measures	Information provision and promotion measures concerning agricultural products and certain food products based on agricultural products implemented in the internal market or in third countries as listed in Regulation (EU) No 1144/2014 may be fully or partly financed by the Union budget, subject to the conditions laid down in this Regulation. These measures shall take the form of information and pr…		Pillar II	EAFRD
100	VI/B.1	3/2008	on information provision and promotion measures for agricultural products on the internal market and in third countries	VI/B. The information and promotion measures provided for in Council Regulation (EC) No 3/2008					Information and promotion measures	Information and promotion measures	Information and promotion measures for agricultural products and their method of production as well as for food products based on agricultural products carried out on the internal market or in third countries as listed in Article 2 of Regulation (EC) No 3/2008 may be financed, fully or in part, by the Community budget subject to the conditions laid down in this Regulation. These measures shall be…		Pillar II	EAFRD											VI/B.1	Number corresponds	EAFRD - ND - Промоционални програми - Промоционални програми	EAFRD - ND - Promotional Programs - Promotional Programs', /	Could be this one but unsure, could also be measure VI/A.1 on row 100. KIM: Deleted trailing space.					EGFL: Informations- und Absatzförderungsmaßnahmen	EAGF: information and promotion measures / information and sales promotion measures	KIM: DEU confirmed the two measures VI/B.1 and VI/A.1 are for the same goal but under different programming periods. Payments allowed through 2015. These two measures should be combined in analysis. FRIDA: Could be this one but unsure, could also be measure VI/A.1 on row 100	Information and promotion measures Regulation (EC) N° 3/2008	Same formulation and numbers corresponding	Edendusmeetmed - Piimatooted (VI/B.1)	Promotion Measures - Dairy Products (VI / B.1) /	Number and description corresponds	VI/B.1 Information and promotion measures	Number and description corresponds	VI/B.1 - Soutien actions d'information et de promotion (Reg 3/2008)	VI / B.1 - Support for information and promotion actions (Reg 3/2008)	Number and description corresponds	Promotion measures	Could be this one but unsure, could also be measure VI/A.1 on row 100	VI/Β.1 Μέτρα ενημέρωσης και προώθησης για τα γεωργικά προϊόντα και τον τρόπο παραγωγής τους, καθώς και για τα προϊόντα διατροφής με βάση γεωργικά προϊόντα (ΕΓΤΕ)
101	VI/C.1	247/2006 and 228/2013	laying down specific measures for agriculture in the outermost regions of the Union and laying down specific measures for agriculture in the outermost regions of the Union and repealing Council Regulation (EC) No 247/2006	VI/C. The measures provided for in Regulation (EC) No 247/2006 and Regulation (EU) No 228/2013 of the European Parliament and of the Council					POSEI	POSEI	Aid granted for the following measure: POSEI is a specific agricultural scheme aiming at taking into account the constraints of the Outermost Regions as required by Article 349 TFEU. It consists of two main elements: the specific supply arrangements and the measures to support local production. The former aims at mitigating additional costs for supplying essential products resulting from the remo…		Pillar II	EAFRD																												VI/C.1 POSEI	Number and description corresponds	VI/C.1 - Aides POSEI	VI / C.1 - POSEI aid	Number and description corresponds
102	VI/D.1	229/2013	laying down specific measures for agriculture in favour of the smaller Aegean islands and repealing Council Regulation (EC) No 1405/2006	VI/D. The measures provided for in Regulation (EU) No 229/2013 of the European Parliament and of the Council					Smaller Aegean Islands	Smaller Aegean Islands	Aid granted for the following measure: The regime for the Smaller Aegean Islands is similar to POSEI but does not have the same legal basis in the Treaty and operates on a smaller scale than POSEI. It includes both the specific supply arrangements (limited however to aid for products from the EU) and the measures to support the local agricultural activities consisting in top-up payments for speci…		Pillar II	EAFRD																																			VI/Δ.1 Μικρά νησιά του Αιγαίου Πελάγους (ΕΓΤΕ)
103	III.3			III. The support schemes and measures set out in Regulation (EU) No 1308/2013 of the European Parliament and the Council							School fruit, vegetables and milk scheme Chapter II, Section 1	Aid provided to support the distribution of agricultural products to children in nursery, primary and secondary schools with the objective to increase their fruit, vegetables and milk consumption and improve their eating habits.										Schulmilchprogramm (6)	School Milk Program (6)	Description correspond, numbers don't
104	V/B.3.8			V/B. The measures provided for in Chapter I of Title IV of Regulation (EC) No 1698/2005	Axis 3 The quality of life in rural areas and diversification of the rural economy: Article 59					Art. 59	(d)	A skills acquisition and animation measure with a view to preparing and implementing a local development strategy. Under this measure, support is provided for studies about the area and the local development strategy, for example the training of staff involved in the preparation and implementation of a local development strategy; promotional events and the training of leaders; implementation by p…										Kompetenzentwicklung, Förderveranstaltungen und Durchführung (M341) (341)	Competence development, funding events and implementation (M341) (341)	Only possible match, number not corresponding.
105	VI/B.1			VI/B. The information and promotion measures provided for in Council Regulation (EC) No 3/2008						Information and promotion measures	Information and promotion measures for agricultural products and their method of production as well as for food products based on agricultural products carried out on the internal market or in third countries as listed in Article 2 of Regulation (EC) No 3/2008 may be financed, fully or in part, by the Community budget subject to the conditions laid down in this Regulation. These measures shall be…											Informations- und Absatzförderungsmaßnahmen gem. VO (EG) Nr. 3/2008 (5)	Information and promotion measures acc. Regulation (EC) No 3/2008 (5)	Everything matches
106	I.4			I. The support schemes set out in Annex I to Regulation (EC) No 73/2009 of the Council							Beef and veal payments – Title IV, Chapter 1, Section 11	 Suckler cow premium: coupled payment granted to the farmer keeping for at least six consecutive months from the date of the aid application suckler cows and heifers in the proportion of respectively at least 60% and no more than 40% of the number of animals applied for the payment. The premium amounts to EUR 200 per eligible animal. A national additional premium up to maximum EUR 50 per animal …															EAGF DP - ЕЖСК - Схема за обвързано подпомагане за млечни крави и месодайни крави под селекционен контрол (ЕЖСК)	EAGF DP - EWS - Scheme for coupled support for dairy cows and meat cows under breeding/selective control	Only one that mentions cows. KIM: Deleted leading and trailing space.
107	I.4			I. The support schemes set out in Annex I to Regulation (EC) No 73/2009 of the Council							Beef and veal payments – Title IV, Chapter 1, Section 11	 Suckler cow premium: coupled payment granted to the farmer keeping for at least six consecutive months from the date of the aid application suckler cows and heifers in the proportion of respectively at least 60% and no more than 40% of the number of animals applied for the payment. The premium amounts to EUR 200 per eligible animal. A national additional premium up to maximum EUR 50 per animal …															EAGF DP - СКБТ - Схема за крави с бозаещи телета (СКБТ)	EAGF DP - CCTM - Sucker cow scheme (CCTM) ',	Only one that mentions cows. KIM: Deleted leading and trailing space.
108	I.4			I. The support schemes set out in Annex I to Regulation (EC) No 73/2009 of the Council							Beef and veal payments – Title IV, Chapter 1, Section 11	 Suckler cow premium: coupled payment granted to the farmer keeping for at least six consecutive months from the date of the aid application suckler cows and heifers in the proportion of respectively at least 60% and no more than 40% of the number of animals applied for the payment. The premium amounts to EUR 200 per eligible animal. A national additional premium up to maximum EUR 50 per animal …															EAGF DP - СКЮ - Схема за обвързано подпомагане за месодайни крави и юници (СКЮ)	EAGF DP - JCC - Tied support scheme for meat cows and heifers (SCI) ',	Only one that mentions cows. KIM: Deleted trailing space.
109	I.4			I. The support schemes set out in Annex I to Regulation (EC) No 73/2009 of the Council							Beef and veal payments – Title IV, Chapter 1, Section 11	 Suckler cow premium: coupled payment granted to the farmer keeping for at least six consecutive months from the date of the aid application suckler cows and heifers in the proportion of respectively at least 60% and no more than 40% of the number of animals applied for the payment. The premium amounts to EUR 200 per eligible animal. A national additional premium up to maximum EUR 50 per animal …															EAGF DP - СМК - Схема за обвързано подпомагане за млечни крави (СМК)	EAGF DP - CMS - Tied Support Scheme for Dairy Cows (CAC) ',	Only one that mentions cows. KIM: Deleted leading and trailing space.
110	I.4			I. The support schemes set out in Annex I to Regulation (EC) No 73/2009 of the Council							Beef and veal payments – Title IV, Chapter 1, Section 11	 Suckler cow premium: coupled payment granted to the farmer keeping for at least six consecutive months from the date of the aid application suckler cows and heifers in the proportion of respectively at least 60% and no more than 40% of the number of animals applied for the payment. The premium amounts to EUR 200 per eligible animal. A national additional premium up to maximum EUR 50 per animal …															EAFRD - ND - ПНДЖ 1 - Схема за преходна национална помощ за говеда, необвързана с производството (НДЖ 1)	EAFRD - ND - PNGC 1 - Transitional National Aid Scheme for cattle, not coupled with production (NDG 1)	Could also be measure 1.7 on row 8
111	I.5			I. The support schemes set out in Annex I to Regulation (EC) No 73/2009 of the Council							Premiums in the sheep meat and goat meat sector – Title IV, Chapter 1, Section 10	 Ewe and goat premiums: coupled payments granted to farmer for maintaining ewes or she-goats, under certain conditions, for at least 100 days from the last day of the period for submitting the aid applications. The premiums amount to EUR 21 per ewe reared for production of meat and EUR 16.8 per ewe for production of milk or per she-goat.  Supplementary premium: coupled payment granted to the fa…															EAFRD - ND - ПНДЖ 3 - Схема за преходна национална помощ за овце-майки и/или кози-майки, обвързана с производството (ПНДЖ 3)	EAFRD - ND – RDP3 – Production coupled scheme for transitiomal national aid for ewe and she-goat	Only one that mentions ewes. KIM: Deleted trailing space.
112	I.5			I. The support schemes set out in Annex I to Regulation (EC) No 73/2009 of the Council							Premiums in the sheep meat and goat meat sector – Title IV, Chapter 1, Section 10	 Ewe and goat premiums: coupled payments granted to farmer for maintaining ewes or she-goats, under certain conditions, for at least 100 days from the last day of the period for submitting the aid applications. The premiums amount to EUR 21 per ewe reared for production of meat and EUR 16.8 per ewe for production of milk or per she-goat.  Supplementary premium: coupled payment granted to the fa…															EAGF DP - ДЖСК - Схема за обвързано подпомагане за овце-майки и кози-майки под селекционен контрол (ДЖСК)	EAGF DP - JSC - Coupled scheme for Support for ewe and she-goats under breeding control (JSK); not sure the term is breeding control – it is related to some kind of selection process	only one that mentions ewes. KIM: Deleted trailing space.
113	I.5			I. The support schemes set out in Annex I to Regulation (EC) No 73/2009 of the Council							Premiums in the sheep meat and goat meat sector – Title IV, Chapter 1, Section 10	 Ewe and goat premiums: coupled payments granted to farmer for maintaining ewes or she-goats, under certain conditions, for at least 100 days from the last day of the period for submitting the aid applications. The premiums amount to EUR 21 per ewe reared for production of meat and EUR 16.8 per ewe for production of milk or per she-goat.  Supplementary premium: coupled payment granted to the fa…															EAGF DP - ДПЖ - Схема за обвързано подпомагане за овце-майки и кози-майки (ДПЖ)	EAGF DP - Coupled scheme for support for ewe and she-goats	Only one that mentions ewes. KIM: Deleted trailing space.
114	I.5			I. The support schemes set out in Annex I to Regulation (EC) No 73/2009 of the Council							Premiums in the sheep meat and goat meat sector – Title IV, Chapter 1, Section 10	 Ewe and goat premiums: coupled payments granted to farmer for maintaining ewes or she-goats, under certain conditions, for at least 100 days from the last day of the period for submitting the aid applications. The premiums amount to EUR 21 per ewe reared for production of meat and EUR 16.8 per ewe for production of milk or per she-goat.  Supplementary premium: coupled payment granted to the fa…															EAGF DP - НДЖ 5 - Схема за отглеждане на овце майки и кози майки в необлагодетелствани райони (НДЖ5)	EAGF – DP – NGE5 – Scheme for breeding ewe and she-goat in less-favoured areas (NGE5)	only one that mentions ewes
115	I.5			I. The support schemes set out in Annex I to Regulation (EC) No 73/2009 of the Council							Premiums in the sheep meat and goat meat sector – Title IV, Chapter 1, Section 10	 Ewe and goat premiums: coupled payments granted to farmer for maintaining ewes or she-goats, under certain conditions, for at least 100 days from the last day of the period for submitting the aid applications. The premiums amount to EUR 21 per ewe reared for production of meat and EUR 16.8 per ewe for production of milk or per she-goat.  Supplementary premium: coupled payment granted to the fa…															EAGF DP - НДЖ 4 - Схема за отглеждане на овце майки и кози майки в икономически уязвими общини в Южна България (НДЖ4)	EAGF – DP – NGE4 – Scheme for breeding ewe and she-goat in economically vulnerable municipalitues in Southern Bulgaria (NGE4)	only one that mentions ewes
116	I.7			I. The support schemes set out in Annex I to Regulation (EC) No 73/2009 of the Council							Specific support – Title III, Chapter 5	Member States may grant specific support to farmers for: 1) specific types of farming which are important for the protection or enhancement of the environment, 2) improving the quality of agricultural products, 3) improving the marketing of agricultural products, 4) practicing enhanced animal welfare standards, 5) specific agricultural activities entailing additional agri-environment benefits, 6)…															EAGF DP - НДКМ2 - Схема за поддържане на производството на краве мляко в необлагодетелстваните райони, обвързана с производството (НДКМ2)	EAGF DP - NDKM2 – Production coupled scheme for sustaining cow's milk production in less favoured areas (NKMM2)	Only one that mentions support for dairy in certain areas, but unsure. KIM: Deleted leading and trailing space.
117	I.7			I. The support schemes set out in Annex I to Regulation (EC) No 73/2009 of the Council							Specific support – Title III, Chapter 5	Member States may grant specific support to farmers for: 1) specific types of farming which are important for the protection or enhancement of the environment, 2) improving the quality of agricultural products, 3) improving the marketing of agricultural products, 4) practicing enhanced animal welfare standards, 5) specific agricultural activities entailing additional agri-environment benefits, 6)…															EAGF DP - НДКМ3 - Схема за поддържане на производството на краве мляко в нитратно уязвимите зони, обвързана с производството (НДКМ3)	EAGF DP - NDKM3 – Production coupled scheme for sustaining cow's milk production in nitrate vulnerable zones (NKMM2)	Only one that mentions support for dairy in certain areas, but unsure. KIM: Deleted trailing space.
118	I.7			I. The support schemes set out in Annex I to Regulation (EC) No 73/2009 of the Council							Specific support – Title III, Chapter 5	Member States may grant specific support to farmers for: 1) specific types of farming which are important for the protection or enhancement of the environment, 2) improving the quality of agricultural products, 3) improving the marketing of agricultural products, 4) practicing enhanced animal welfare standards, 5) specific agricultural activities entailing additional agri-environment benefits, 6)…															EAGF DP - Биволи - Схема за обвързано подпомагане за биволи	EAGF DP – Buffalo – Scheme for a coupled support of buffaloes	Unsure but fits no where else. KIM: Deleted trailing space.
119	I.7			I. The support schemes set out in Annex I to Regulation (EC) No 73/2009 of the Council							Specific support – Title III, Chapter 5	Member States may grant specific support to farmers for: 1) specific types of farming which are important for the protection or enhancement of the environment, 2) improving the quality of agricultural products, 3) improving the marketing of agricultural products, 4) practicing enhanced animal welfare standards, 5) specific agricultural activities entailing additional agri-environment benefits, 6)…															EAFRD - ND - ПНДТ - Схема за преходна национална помощ за тютюн, необвързана с производството (ПНДТ)	EAFRD - ND - PNDT - Transitional National Aid Scheme for tobacco, not coupled with production (TDI)	Unsure but fits no where else. KIM: Deleted trailing space.
120	II.3										Redistributive payment –Title III, Chapter 2	The redistributive payment is a decoupled area payment aimed at supporting smaller farms by providing them an additional support on their first hectares declared under the basic payment. The redistributive payment is optional for Member States. Where applied, up to 30% of their national ceiling can be used to finance this payment. Payment per hectare cannot exceed 65% of national or, where releva…															EAGF DP - СПП - Схема за преразпределително плащане (СПП)	EAGF – DP – SRP - Scheme for redistributive payment (SRP)	KIM: Added code in column B, formerly missing. FRIDA: Only one that mentions redistributive payment
121	II.4			II. The support schemes set out in Annex I to Regulation (EU) No 1307/2013 of the European Parliament and of the Council							Payment for agricultural practices beneficial for the climate and the environment Title III, Chapter 3	Greening: in addition to the basic payment scheme (BPS) / single area payment scheme (SAPS), farmers receive a decoupled area payment per hectare for respecting the three agricultural practices in favour of the climate and the environment: - crop diversification; - maintenance of permanent grassland; - having ecological focus area on the agricultural area.															EAFRD - ND - Традиционни практики за сезонна паша на животните (пасторализъм) - Традиционни практики за сезонна паша на животните (пасторализъм)	EAFRD - ND - Traditional seasonal grazing practices (pastoralism) - Traditional practices for seasonal grazing of animals (pastoralism) /	unsure.
122	III.3			III. The support schemes and measures set out in Regulation (EU) No 1308/2013 of the European Parliament and the Council							School fruit, vegetables and milk scheme Chapter II, Section 1	Aid provided to support the distribution of agricultural products to children in nursery, primary and secondary schools with the objective to increase their fruit, vegetables and milk consumption and improve their eating habits.															EAFRD - ND - Млечни продукти с минимум 75 на сто съдържание на мляко и с до 5 на сто добавена захар/мед – в случаите, в които млякото е с добавени плодове, овесени ядки или какао, попадащи под номенклатурни кодове по КН 04031091 - Училищно мляко	EAFRD - ND - Milk products with a minimum of 75% milk content and up to 5% added sugar / honey - in cases where the milk is with added fruit, oats or cocoa falling within CN codes 04031091 - School milk	only one that mentions school. KIM: Deleted trailing space.
123	III.3			III. The support schemes and measures set out in Regulation (EU) No 1308/2013 of the European Parliament and the Council							School fruit, vegetables and milk scheme Chapter II, Section 1	Aid provided to support the distribution of agricultural products to children in nursery, primary and secondary schools with the objective to increase their fruit, vegetables and milk consumption and improve their eating habits.															EAFRD - ND - Прясно пастьоризирано мляко, попадащо под номенклатурен код по КН 040120, Кисело мляко, попадащо под номенклатурни кодове по КН 04031011 и Млечни продукти с минимум 90 на сто съдържание на мляко и с до 5 на сто добавена захар/мед – в случаите, в които млякото е с добавен плодов сок или какао, попадащи под номенклатурни кодове по КН 04031091 - Училищно мляко	EAFRD - ND - Fresh pasteurized milk falling within CN code 040120, Yoghurt falling within CN codes 0403 10 11 and milk products with a minimum milk solid content of 90% and up to 5% added sugar / honey - in cases , in which milk is added with added fruit juice or cocoa falling within CN codes 0403 10 91 - School milk /	only one that mentions school
124	III.3			III. The support schemes and measures set out in Regulation (EU) No 1308/2013 of the European Parliament and the Council							School fruit, vegetables and milk scheme Chapter II, Section 1	Aid provided to support the distribution of agricultural products to children in nursery, primary and secondary schools with the objective to increase their fruit, vegetables and milk consumption and improve their eating habits.															EAFRD - ND - Схема за плодове в училище - Схема за плодове в училище	EAFRD - ND - School Fruit Scheme - School Fruit Scheme ', /	Only one that mentions school. KIM: Deleted leading and trailing space.
125	III.3			III. The support schemes and measures set out in Regulation (EU) No 1308/2013 of the European Parliament and the Council							School fruit, vegetables and milk scheme Chapter II, Section 1	Aid provided to support the distribution of agricultural products to children in nursery, primary and secondary schools with the objective to increase their fruit, vegetables and milk consumption and improve their eating habits.															EAFRD - ND - Училищни схеми - Училищни схеми	EAFRD - ND - School Schemes - School Schemes', /	Only one that mentions school. KIM: Deleted leading and trailing space.
126	III.3			III. The support schemes and measures set out in Regulation (EU) No 1308/2013 of the European Parliament and the Council							School fruit, vegetables and milk scheme Chapter II, Section 1	Aid provided to support the distribution of agricultural products to children in nursery, primary and secondary schools with the objective to increase their fruit, vegetables and milk consumption and improve their eating habits.															EAGF - Училищни схеми - Училищни схеми	EAGF - School Schemes - School Schemes', /	Only one that mentions school. KIM: Deleted trailing space.
127	III.3			III. The support schemes and measures set out in Regulation (EU) No 1308/2013 of the European Parliament and the Council							School fruit, vegetables and milk scheme Chapter II, Section 1	Aid provided to support the distribution of agricultural products to children in nursery, primary and secondary schools with the objective to increase their fruit, vegetables and milk consumption and improve their eating habits.															EAGF - Схема за плодове в училище - Схема за плодове в училище	EAGF - School Fruit Scheme - School Fruit Scheme ', /	Only one that mentions school. KIM: Deleted leading and trailing space.
128	III.3			III. The support schemes and measures set out in Regulation (EU) No 1308/2013 of the European Parliament and the Council							School fruit, vegetables and milk scheme Chapter II, Section 1	Aid provided to support the distribution of agricultural products to children in nursery, primary and secondary schools with the objective to increase their fruit, vegetables and milk consumption and improve their eating habits.															EAGF - Бяло саламурено сирене и кашкавал, попадащи под номенклатурен код по КН 0406 - Училищно мляко	EAGF - White brined cheese and cheese falling within CN code 0406 - School milk, /	Only one that mentions school. KIM: Deleted leading and trailing space.
129	III.3			III. The support schemes and measures set out in Regulation (EU) No 1308/2013 of the European Parliament and the Council							School fruit, vegetables and milk scheme Chapter II, Section 1	Aid provided to support the distribution of agricultural products to children in nursery, primary and secondary schools with the objective to increase their fruit, vegetables and milk consumption and improve their eating habits.															EAGF - Млечни продукти с минимум 75 на сто съдържание на мляко и с до 5 на сто добавена захар/мед – в случаите, в които млякото е с добавени плодове, овесени ядки или какао, попадащи под номенклатурни кодове по КН 04031091 - Училищно мляко	EAGF - Milk products with a minimum of 75% milk content and up to 5% added sugar / honey - in cases where the milk has added fruit, oats or cocoa falling within CN codes 04031091 - School milk ' , /	only one that mentions school. KIM: Deleted trailing space.
130	III.3			III. The support schemes and measures set out in Regulation (EU) No 1308/2013 of the European Parliament and the Council							School fruit, vegetables and milk scheme Chapter II, Section 1	Aid provided to support the distribution of agricultural products to children in nursery, primary and secondary schools with the objective to increase their fruit, vegetables and milk consumption and improve their eating habits.															EAGF - Прясно пастьоризирано мляко, попадащо под номенклатурен код по КН 040120, Кисело мляко, попадащо под номенклатурни кодове по КН 04031011 и Млечни продукти с минимум 90 на сто съдържание на мляко и с до 5 на сто добавена захар/мед – в случаите, в които млякото е с добавен плодов сок или какао, попадащи под номенклатурни кодове по КН 04031091 - Училищно мляко	EAGF - Fresh pasteurized milk falling within CN code 040120, Yoghurt falling within CN codes 04031011 and Dairy products with a minimum milk solid content of 90% and up to 5% added sugar / honey - in cases of which milk is added with added fruit juice or cocoa falling within CN codes 0403 10 91 - School milk, /	only one that mentions school
131	III.3			III. The support schemes and measures set out in Regulation (EU) No 1308/2013 of the European Parliament and the Council							School fruit, vegetables and milk scheme Chapter II, Section 1	Aid provided to support the distribution of agricultural products to children in nursery, primary and secondary schools with the objective to increase their fruit, vegetables and milk consumption and improve their eating habits.															EAFRD - ND - Бяло саламурено сирене и кашкавал, попадащи под номенклатурен код по КН 0406 - Училищно мляко	EAFRD - ND - White brined cheese and yellow cheese falling within CN code 0406 - School milk	Kim added 6 April 2020 after returned non-match.
132	III.3			III. The support schemes and measures set out in Regulation (EU) No 1308/2013 of the European Parliament and the Council							School fruit, vegetables and milk scheme Chapter II, Section 1	Aid provided to support the distribution of agricultural products to children in nursery, primary and secondary schools with the objective to increase their fruit, vegetables and milk consumption and improve their eating habits.															EAGF - Училищни схеми - Училищни схеми	EAGF - School Schemes - School Schemes	Kim added 6 April 2020 after returned non-match.
133	III.4			III. The support schemes and measures set out in Regulation (EU) No 1308/2013 of the European Parliament and the Council							Aid in the fruit and vegetables sector Chapter II, Section 3	Growers are encouraged to join producer organisations (POs). These receive support for implementing operational programmes, based on a national strategy. Aid is also granted to mitigate income fluctuation from crises. Support is offered for crisis prevention/management measures under operational programmes, i.e.: product withdrawal, green harvesting/non-harvesting, promotion/communication tools, …															EAGF DP - СЗ - Схема за обвързано подпомагане за зеленчуци (СЗ)	EAGF DP - SV – Scheme for coupled support for vegetables (SV)	Only one that mentions vegetables/fruit and not school
134	III.4			III. The support schemes and measures set out in Regulation (EU) No 1308/2013 of the European Parliament and the Council							Aid in the fruit and vegetables sector Chapter II, Section 3	Growers are encouraged to join producer organisations (POs). These receive support for implementing operational programmes, based on a national strategy. Aid is also granted to mitigate income fluctuation from crises. Support is offered for crisis prevention/management measures under operational programmes, i.e.: product withdrawal, green harvesting/non-harvesting, promotion/communication tools, …															EAGF DP - СЗо - Схема за обвързано подпомагане за зеленчуци - оранжерийно производство (СЗо)	EAGF DP – SVG – Scheme for coupled support for vegetables – greenhouse production (SVG)	Only one that mentions vegetables/fruit and not school. KIM: Deleted trailing space.
135	III.4			III. The support schemes and measures set out in Regulation (EU) No 1308/2013 of the European Parliament and the Council							Aid in the fruit and vegetables sector Chapter II, Section 3	Growers are encouraged to join producer organisations (POs). These receive support for implementing operational programmes, based on a national strategy. Aid is also granted to mitigate income fluctuation from crises. Support is offered for crisis prevention/management measures under operational programmes, i.e.: product withdrawal, green harvesting/non-harvesting, promotion/communication tools, …															EAGF DP - СП - Схема за обвързано подпомагане за плодове (СП)	EAGF DP – SF – Scheme for coupled support for fruits (SF)	Only one that mentions vegetables/fruit and not school
136	III.4			III. The support schemes and measures set out in Regulation (EU) No 1308/2013 of the European Parliament and the Council							Aid in the fruit and vegetables sector Chapter II, Section 3	Growers are encouraged to join producer organisations (POs). These receive support for implementing operational programmes, based on a national strategy. Aid is also granted to mitigate income fluctuation from crises. Support is offered for crisis prevention/management measures under operational programmes, i.e.: product withdrawal, green harvesting/non-harvesting, promotion/communication tools, …															EAGF DP - СППЗ - СППЗ	EAGF DP - SWP - SWP	Only one that mentions vegetables and not school. Unsure. Native speaker wrote "(This might be - scheme for specific support for the producers of fruits and vegetables - Схемата за специфично подпомагане на производителите на плодове и зеленчуци (СППЗ)"
137	III.4			III. The support schemes and measures set out in Regulation (EU) No 1308/2013 of the European Parliament and the Council							Aid in the fruit and vegetables sector Chapter II, Section 3	Growers are encouraged to join producer organisations (POs). These receive support for implementing operational programmes, based on a national strategy. Aid is also granted to mitigate income fluctuation from crises. Support is offered for crisis prevention/management measures under operational programmes, i.e.: product withdrawal, green harvesting/non-harvesting, promotion/communication tools, …															EAGF DP - СЗо - Схема за обвързано подпомагане за зеленчуци - оранжерийно производство (СЗо)	EAGF DP - WHO - Schedule for coupled support for vegetables - greenhouse production (WHO)	Kim added 6 April 2020 after returned non-match.
138	III.5			III. The support schemes and measures set out in Regulation (EU) No 1308/2013 of the European Parliament and the Council							Support in the wine sector Chapter II, Section 4	Various aids granted in order to ensure market balance and increase the competitiveness of European wine: aid for promotion of wine on third country markets and information on responsible consumption of wine and the EU system of PDO/PGI; co-financing of costs for restructuring and conversion of vineyards, for investments in wineries and in marketing facilities as well as for innovation; support f…															EAGF - Национални програми за подпомагане за лозаро-винарския сектор - Национални програми за подпомагане за лозаро-винарския сектор	EAGF - National support programs for the wine sector - National support programs for the wine-growing sector ', /	Only one that mentions wine. KIM: Deleted leading space.
139	III.7			III. The support schemes and measures set out in Regulation (EU) No 1308/2013 of the European Parliament and the Council							Aid in the apiculture sector Chapter II, Section 5	Aid granted to support this sector through apiculture programmes in order to improve the production and marketing of apiculture products.															EAGF - Национална пчеларска програма - Национална пчеларска програма	EAGF - National Beekeeping Program - National Beekeeping Program ', /	Only one that mentions apiculture (beekeeping). KIM: Deleted trailing space.
140	III.7			III. The support schemes and measures set out in Regulation (EU) No 1308/2013 of the European Parliament and the Council							Aid in the apiculture sector Chapter II, Section 5	Aid granted to support this sector through apiculture programmes in order to improve the production and marketing of apiculture products.															EAFRD - ND - Биологично пчеларство - Биологично пчеларство	EAFRD - ND - Organic Beekeeping	Only one that mentions apiculture (beekeeping)
141	III.10			III. The support schemes and measures set out in Regulation (EU) No 1308/2013 of the European Parliament and the Council							Exceptional measures - Measures against market disturbance Chapter I, Section 1	Exceptional measures granted under Articles 219(1), 220(1) and 221(1) and (2) of Regulation (EU) No 1308/2013 as measures supporting agricultural markets in accordance with Article 4(1)(a) of Regulation (EU) No 1306/2013.															EAFRD - ND - Кризисни мерки за предоставяне на извънредно подпомагане на производителите на животински продукти - Кризисни мерки за предоставяне на извънредно подпомагане на производителите на животински продукти	EAFRD - ND - Crisis Measures to Provide Extraordinary Assistance to Producers of Animal Products - Crisis Measures to Provide Extraordinary Assistance to Producers of Animal Products	Unsure of this, could also be measure IV/A.5 on row 33
142	IV/A.15			IV/A. The measures provided for in Chapter I of Title III of Regulation (EU) No 1305/2013						[RD] Art. 28	Agri-environment- climate	This measure encourages land managers to apply farming practices contributing to the protection of the environment, landscape, natural resources and climate mitigation and adaptation. It may concern not only environmentally beneficial improvements to farming practice but also the maintenance of existing beneficial practices.															EAFRD - ND - Поддържане на местообитанията на зимуващите видове гъски и ливаден блатар в обработваеми земи с орнитологично значение (ВПС-4.1) - Поддържане на местообитанията на зимуващите видове гъски и ливаден блатар в обработваеми земи с орнитологично значение (ВПС-4.1)	EAFRD - ND - Maintenance of the habitats of wintering geese and meadowworms in arable land (HNV-4.1) - Maintenance of the habitats of wintering geese and meadowworms in arable land of ornithological significance (HNV-4.1) /	Description corresponds/native speaker recommendation
143	IV/A.15			IV/A. The measures provided for in Chapter I of Title III of Regulation (EU) No 1305/2013						[RD] Art. 28	Agri-environment- climate	This measure encourages land managers to apply farming practices contributing to the protection of the environment, landscape, natural resources and climate mitigation and adaptation. It may concern not only environmentally beneficial improvements to farming practice but also the maintenance of existing beneficial practices.															EAFRD - ND - Поддържане на местообитанията на Царски орел и Египетски лешояд в обработваеми земи с орнитологично значение (ВПС-4.2) - Поддържане на местообитанията на Царски орел и Египетски лешояд в обработваеми земи с орнитологично значение (ВПС-4.2)	EAFRD - ND - Maintenance of the habitats of the Eastern Imperial Eagle and the Egyptian Vulture in arable land designated as Important Bird and Biodiversity Areas (HNV-4.2) - Maintenance of the habitats of the Eastern Imperial Eagle and the Egyptian Vulture in arable land designated as Important Bird and Biodiversity Areas (HNV – 4.2)	Description corresponds/native speaker recommendation. KIM: Deleted trailing space.
144	IV/A.15			IV/A. The measures provided for in Chapter I of Title III of Regulation (EU) No 1305/2013						[RD] Art. 28	Agri-environment- climate	This measure encourages land managers to apply farming practices contributing to the protection of the environment, landscape, natural resources and climate mitigation and adaptation. It may concern not only environmentally beneficial improvements to farming practice but also the maintenance of existing beneficial practices.															EAFRD - ND - Опазване на застрашени от изчезване местни сортове, важни за селското стопанство - Опазване на застрашени от изчезване местни сортове	EAFRD - ND - Protection of endangered local varieties important for agriculture - Conservation of endangered local varieties',	Description corresponds/native speaker recommendation
145	IV/A.15			IV/A. The measures provided for in Chapter I of Title III of Regulation (EU) No 1305/2013						[RD] Art. 28	Agri-environment- climate	This measure encourages land managers to apply farming practices contributing to the protection of the environment, landscape, natural resources and climate mitigation and adaptation. It may concern not only environmentally beneficial improvements to farming practice but also the maintenance of existing beneficial practices.															EAFRD - ND - Възстановяване и поддържане на затревени площи с висока природна стойност (ВПС-1) - Възстановяване и поддържане на затревени площи с висока природна стойност (ВПС-1)	EAFRD - ND - Restoration and maintenance of high nature value grassland (HNV-1) - Restoration and maintenance of high nature value grassland (HNV-1)	Description corresponds/native speaker recommendation. KIM: Deleted leading and trailing space.
146	IV/A.15			IV/A. The measures provided for in Chapter I of Title III of Regulation (EU) No 1305/2013						[RD] Art. 28	Agri-environment- climate	This measure encourages land managers to apply farming practices contributing to the protection of the environment, landscape, natural resources and climate mitigation and adaptation. It may concern not only environmentally beneficial improvements to farming practice but also the maintenance of existing beneficial practices.															EAFRD - ND - Контрол на почвената ерозия - Контрол на почвената ерозия	EAFRD - ND - Soil erosion control - Soil erosion control ', /	Description corresponds/native speaker recommendation. KIM: Deleted leading space.
147	IV/A.15	1305/2013	on support for rural development by the European Agricultural Fund for Rural Development (EAFRD) and repealing Council Regulation (EC) No 1698/2005	IV/A. The measures provided for in Chapter I of Title III of Regulation (EU) No 1305/2013						[RD] Art. 28	Agri-environment- climate	This measure encourages land managers to apply farming practices contributing to the protection of the environment, landscape, natural resources and climate mitigation and adaptation. It may concern not only environmentally beneficial improvements to farming practice but also the maintenance of existing beneficial practices.															EAFRD - ND - АЕП - АЕП	EAFRD - ND - AEP - AEP	Kim added 6 April 2020 after returned non-match. Found Google books reference for AEP as agri-environment programme (page 10: https://tinyurl.com/yxxz9wt5)
148	IV/A.16			IV/A. The measures provided for in Chapter I of Title III of Regulation (EU) No 1305/2013						[RD] Art. 29	Organic farming	This measure is focused on supporting the conversion to and/or the maintenance of organic farming practices and methods, with a view to encourage farmers to participate in such schemes, thus answering to society's demand for the use of environmentally friendly farm practices.															EAFRD - ND - Биологично животновъдство - Биологично животновъдство	EAFRD - ND - Organic livestock	Only one that mentions organic farming. KIM: Deleted trailing space.
149	IV/A.16			IV/A. The measures provided for in Chapter I of Title III of Regulation (EU) No 1305/2013						[RD] Art. 29	Organic farming	This measure is focused on supporting the conversion to and/or the maintenance of organic farming practices and methods, with a view to encourage farmers to participate in such schemes, thus answering to society's demand for the use of environmentally friendly farm practices.															EAFRD - ND - Биологично растениевъдство - Биологично растениевъдство	EAFRD - ND - Organic Crops - Organic Crops	Kim added 6 April 2020 after returned non-match.
150	V/B.1.2.			V/B. The measures provided for in Chapter I of Title IV of Regulation (EC) No 1698/2005	Axis 1 Improving the competitiveness of the agricultural and forestry sector: Article 20					Art. 22	(a) measures aimed at promoting knowledge and improving human potential through:	Setting up of young farmers: the measure aims at facilitating both the initial establishment of farmers who are less than 40 years of age and who are setting-up for the first time, and the structural adjustment of their holdings after their initial setting up.															EAGF DP - Схема за млади земеделски стопани (МЗС) - Схема за млади земеделски стопани (МЗС)	EAGF DP - Young Farmers Scheme (YF) - Young Farmers Scheme (YF)	could also be measure IV/A.6 on row 34. KIM: Deleted leading space.
151	V/B.1.14			V/B. The measures provided for in Chapter I of Title IV of Regulation (EC) No 1698/2005	Axis 1 Improving the competitiveness of the agricultural and forestry sector: Article 20					Art. 33	(c) measures aimed at improving the quality of agricultural production and products by:	Supporting producer groups for information and promotion activities for products under food quality schemes: support is provided to producer groups to inform consumers and promote products provided under quality schemes supported by Member States within their rural development programmes in view of improving consumers’ awareness of the existence and specifications of products produced under the a…															EAGF - Схема "Групи производители" - Схема "Групи производители"	EAGF – Scheme "Producer Groups" - Scheme "Producer Groups"	Could also be measure IV/A.14 on row 42
152	V/B.2.9			V/B. The measures provided for in Chapter I of Title IV of Regulation (EC) No 1698/2005	Axis 2 Improving the environment and the countryside: Article 44					Art. 45	(b) measures targeting the sustainable use of forestry land through:	First afforestation of non-agricultural land: the support is provided for afforestation of land that was not under agricultural cultivation. The payments include the establishment costs and in the case of abandoned farmland, also an annual premium.															EAFRD - ND - Подмярка 8.1. Залесяване и поддръжка. Преходни плащания по мярка 223 - Подмярка 8.1. Залесяване и поддръжка. Преходни плащания по мярка 223	EAFRD - ND - Sub-measure 8.1. Afforestation and maintenance. Transitional payments under measure 223 - Sub-measure 8.1. Afforestation and maintenance. Transitional payments under Measure 223 ', /	this could also be measure IV/A.9 at row 37. KIM: Matches measure number
153	V/B.3.4			V/B. The measures provided for in Chapter I of Title IV of Regulation (EC) No 1698/2005	Axis 3 The quality of life in rural areas and diversification of the rural economy: Article 55					Art. 56	(b) measures to improve the quality of life in the rural areas, comprising:	Basic services for the economy and rural population: this measure supports the improvement of basic services, including local access to Information and Communication Technologies (ICTs) and carry out investments. The measure includes support for setting up of basic services, including cultural and leisure activities, concerning a village or group of villages, and related small-scale infrastructur…															EAFRD - ND - Мярка 321 "Основни услуги за населението и икономиката в селските райони" - Мярка 321 "Основни услуги за населението и икономиката в селските райони"	EAFRD - ND - Measure 321 "Basic Services for the Population and the Economy in Rural Areas" -Measure 321 "Main services for the population and the economy of the rural areas"	Description corresponding. KIM: Native speaker match from website. Measure matches.
154	VI/B.1			VI/B. The information and promotion measures provided for in Council Regulation (EC) No 3/2008						Information and promotion measures	Information and promotion measures for agricultural products and their method of production as well as for food products based on agricultural products carried out on the internal market or in third countries as listed in Article 2 of Regulation (EC) No 3/2008 may be financed, fully or in part, by the Community budget subject to the conditions laid down in this Regulation. These measures shall be…																EAFRD - ND - Схема "Промоционални програми" - Схема "Промоционални програми"	EAFRD - ND - Scheme "Promotional Programs" - Scheme "Promotional Programs" /	Could be this one but unsure, could also be measure VI/A.1 on row 100 (combine in data analysis). KIM: Deleted trailing space.
155	VI/B.1			VI/B. The information and promotion measures provided for in Council Regulation (EC) No 3/2008						Information and promotion measures	Information and promotion measures for agricultural products and their method of production as well as for food products based on agricultural products carried out on the internal market or in third countries as listed in Article 2 of Regulation (EC) No 3/2008 may be financed, fully or in part, by the Community budget subject to the conditions laid down in this Regulation. These measures shall be…																EAGF - Схема "Промоционални програми" - Схема "Промоционални програми"	EAGF - Scheme "Promotional Programs" - Scheme "Promotional Programs" /	Could be this one but unsure, could also be measure VI/A.1 on row 100 (combine in data analysis)
156	VI/B.1			VI/B. The information and promotion measures provided for in Council Regulation (EC) No 3/2008						Information and promotion measures	Information and promotion measures for agricultural products and their method of production as well as for food products based on agricultural products carried out on the internal market or in third countries as listed in Article 2 of Regulation (EC) No 3/2008 may be financed, fully or in part, by the Community budget subject to the conditions laid down in this Regulation. These measures shall be…																EAGF - Промоционални програми - Промоционални програми	EAGF - Promotional Programs - Promotional Programs',	Could be this one but unsure, could also be measure VI/A.1 on row 100 (combine in data analysis)
157	I.7			I. The support schemes set out in Annex I to Regulation (EC) No 73/2009 of the Council							Specific support – Title III, Chapter 5	Member States may grant specific support to farmers for: 1) specific types of farming which are important for the protection or enhancement of the environment, 2) improving the quality of agricultural products, 3) improving the marketing of agricultural products, 4) practicing enhanced animal welfare standards, 5) specific agricultural activities entailing additional agri-environment benefits, 6)…																		I.2 & I.7	Kim added 6 March 2020 based on unmatched schemes. Decided to allocate here. Not sure what is meant by both schemes being named.
158	III.1			III. The support schemes and measures set out in Regulation (EU) No 1308/2013 of the European Parliament and the Council							Public Intervention Chapter I, Section 2	When market prices for certain agricultural products fall below a predetermined level, the public authorities of the Member States may intervene to stabilise the market by purchasing surplus supplies, which may then be stored until the market price increases.																		III	Incomplete chapter number, could be anything in Chapter III. Kim added 7 March 2020.
159	III.3			III. The support schemes and measures set out in Regulation (EU) No 1308/2013 of the European Parliament and the Council							School fruit, vegetables and milk scheme Chapter II, Section 1	Aid provided to support the distribution of agricultural products to children in nursery, primary and secondary schools with the objective to increase their fruit, vegetables and milk consumption and improve their eating habits.																		III.3	Number corresponds
160	III.6			III. The support schemes and measures set out in Regulation (EU) No 1308/2013 of the European Parliament and the Council							Support in the olive oil and tables olives sector Chapter II, Section 2	Support granted to the three-year work programmes to be drawn up by producer organisations, associations of producer organisations or interbranch organisations in one or more of the following areas: (a) market follow-up and management in the olive oil and table olives sector; (b) the improvement of the environmental impact of olive cultivation; (c) the improvement of the competitiveness of olive …																		III.6	Number corresponds
161	III.1			III. The support schemes and measures set out in Regulation (EU) No 1308/2013 of the European Parliament and the Council							Public Intervention Chapter I, Section 2	When market prices for certain agricultural products fall below a predetermined level, the public authorities of the Member States may intervene to stabilise the market by purchasing surplus supplies, which may then be stored until the market price increases.																		ΙΙΙ.3	appears identical to the one already matched above, but returned as non-match. Kim added here 7 March 2020.
162	III.4			III. The support schemes and measures set out in Regulation (EU) No 1308/2013 of the European Parliament and the Council							Aid in the fruit and vegetables sector Chapter II, Section 3	Growers are encouraged to join producer organisations (POs). These receive support for implementing operational programmes, based on a national strategy. Aid is also granted to mitigate income fluctuation from crises. Support is offered for crisis prevention/management measures under operational programmes, i.e.: product withdrawal, green harvesting/non-harvesting, promotion/communication tools, …																		ΙΙΙ.4	Number corresponds
163	III.4			III. The support schemes and measures set out in Regulation (EU) No 1308/2013 of the European Parliament and the Council							Aid in the fruit and vegetables sector Chapter II, Section 3	Growers are encouraged to join producer organisations (POs). These receive support for implementing operational programmes, based on a national strategy. Aid is also granted to mitigate income fluctuation from crises. Support is offered for crisis prevention/management measures under operational programmes, i.e.: product withdrawal, green harvesting/non-harvesting, promotion/communication tools, …																		III.4	Kim added 20 April 2020 after returned as non-match.
164	III.5			III. The support schemes and measures set out in Regulation (EU) No 1308/2013 of the European Parliament and the Council							Support in the wine sector Chapter II, Section 4	Various aids granted in order to ensure market balance and increase the competitiveness of European wine: aid for promotion of wine on third country markets and information on responsible consumption of wine and the EU system of PDO/PGI; co-financing of costs for restructuring and conversion of vineyards, for investments in wineries and in marketing facilities as well as for innovation; support f…																		ΙΙΙ.5	Number corresponds
165	III.5			III. The support schemes and measures set out in Regulation (EU) No 1308/2013 of the European Parliament and the Council							Support in the wine sector Chapter II, Section 4	Various aids granted in order to ensure market balance and increase the competitiveness of European wine: aid for promotion of wine on third country markets and information on responsible consumption of wine and the EU system of PDO/PGI; co-financing of costs for restructuring and conversion of vineyards, for investments in wineries and in marketing facilities as well as for innovation; support f…																		III.5	Kim added 20 April 2020 after returned as non-match.
166	III.6			III. The support schemes and measures set out in Regulation (EU) No 1308/2013 of the European Parliament and the Council							Support in the olive oil and tables olives sector Chapter II, Section 2	Support granted to the three-year work programmes to be drawn up by producer organisations, associations of producer organisations or interbranch organisations in one or more of the following areas: (a) market follow-up and management in the olive oil and table olives sector; (b) the improvement of the environmental impact of olive cultivation; (c) the improvement of the competitiveness of olive …																		ΙΙΙ.6	appears identical to the one already matched above, but returned as non-match. Kim added here 7 March 2020.
167	I.4			I. The support schemes set out in Annex I to Regulation (EC) No 73/2009 of the Council							Beef and veal payments – Title IV, Chapter 1, Section 11	 Suckler cow premium: coupled payment granted to the farmer keeping for at least six consecutive months from the date of the aid application suckler cows and heifers in the proportion of respectively at least 60% and no more than 40% of the number of animals applied for the payment. The premium amounts to EUR 200 per eligible animal. A national additional premium up to maximum EUR 50 per animal …																				DOJ	Czech farm office placement. But also placed at measure II.7 on row 15, so could also be that one.
168	I.7			I. The support schemes set out in Annex I to Regulation (EC) No 73/2009 of the Council							Specific support – Title III, Chapter 5	Member States may grant specific support to farmers for: 1) specific types of farming which are important for the protection or enhancement of the environment, 2) improving the quality of agricultural products, 3) improving the marketing of agricultural products, 4) practicing enhanced animal welfare standards, 5) specific agricultural activities entailing additional agri-environment benefits, 6)…																				STP	STP (single tomato payment), R. 73/2009 art. 127. Kim added
169	II.7			II. The support schemes set out in Annex I to Regulation (EU) No 1307/2013 of the European Parliament and of the Council							Voluntary coupled support – Title IV, Chapter 1	The support targets specific sectors and productions. Member States may decide to use up to 8% (by derogation up to 13% or more upon Commission's approval) of their national ceiling for direct payments, + 2% for support to protein crops, for financing coupled support to sectors or regions where specific types of farming or specific agricultural sectors that are particularly important for economic…																				BRS	Czech farm office placement
170	III.3			III. The support schemes and measures set out in Regulation (EU) No 1308/2013 of the European Parliament and the Council							School fruit, vegetables and milk scheme Chapter II, Section 1	Aid provided to support the distribution of agricultural products to children in nursery, primary and secondary schools with the objective to increase their fruit, vegetables and milk consumption and improve their eating habits.																				08120000	Czech farm office placement. Kim added 6 April 2020 after non-match. "STP (single tomato payment), R. 73/2009 art. 127. Added under III.3 (already an entry there, but added another as non-match)"
171	III.4			III. The support schemes and measures set out in Regulation (EU) No 1308/2013 of the European Parliament and the Council							Aid in the fruit and vegetables sector Chapter II, Section 3	Growers are encouraged to join producer organisations (POs). These receive support for implementing operational programmes, based on a national strategy. Aid is also granted to mitigate income fluctuation from crises. Support is offered for crisis prevention/management measures under operational programmes, i.e.: product withdrawal, green harvesting/non-harvesting, promotion/communication tools, …																				08110000	Czech farm office placement. Number not corresponding.
172	III.4			III. The support schemes and measures set out in Regulation (EU) No 1308/2013 of the European Parliament and the Council							Aid in the fruit and vegetables sector Chapter II, Section 3	Growers are encouraged to join producer organisations (POs). These receive support for implementing operational programmes, based on a national strategy. Aid is also granted to mitigate income fluctuation from crises. Support is offered for crisis prevention/management measures under operational programmes, i.e.: product withdrawal, green harvesting/non-harvesting, promotion/communication tools, …																				08110000	preliminary certification under III.4 (per Czech farm office placement). Kim added 6 April 2020 after non-match.
173	III.4			III. The support schemes and measures set out in Regulation (EU) No 1308/2013 of the European Parliament and the Council							Aid in the fruit and vegetables sector Chapter II, Section 3	Growers are encouraged to join producer organisations (POs). These receive support for implementing operational programmes, based on a national strategy. Aid is also granted to mitigate income fluctuation from crises. Support is offered for crisis prevention/management measures under operational programmes, i.e.: product withdrawal, green harvesting/non-harvesting, promotion/communication tools, …																				08990000	special measures under III.4. (already an entry there, but Kim added this version as well 6 April 2020 as non-match)
174																																09080000	Czech farm office placement. Kim added 6 April 2020 after non-match.
175	IV/A.9			IV/A. The measures provided for in Chapter I of Title III of Regulation (EU) No 1305/2013						[RD] Art. 22	Afforestation and creation of woodland	This sub-measure provides support for operations of afforestation and creation of woodland on agricultural and non-agricultural land.																				ELESZ	Czech farm office placement.
176	V/B.1.1			V/B. The measures provided for in Chapter I of Title IV of Regulation (EC) No 1698/2005	Axis 1 Improving the competitiveness of the agricultural and forestry sector: Article 20					Art. 21	(a) measures aimed at promoting knowledge and improving human potential through:	Vocational training and information actions, including diffusion of scientific knowledge and innovative practices, for persons engaged in the agricultural, food and forestry sectors: the measure aims at fostering technical and economic training,, information and diffusion of knowledge in relation to agricultural, food and forestry matters, including expertise in new information technologies, as w…																				I.3.1.b	Czech farm office placement. Number not corresponding.
177	V/B.1.6			V/B. The measures provided for in Chapter I of Title IV of Regulation (EC) No 1698/2005	Axis 1 Improving the competitiveness of the agricultural and forestry sector: Article 20					Art. 26	(b) measures aimed at restructuring and developing physical potential and promoting innovation through:	Modernisation of agricultural holdings: the purpose of this measure is to modernize agricultural holdings to improve their economic performance through better use of the production factors he scope of the measure includes support for tangible and/or intangible investments for the introduction of new technologies and innovation, targeting quality, organic products and on/off-farm diversification, …																				I.1.1.1	Czech farm office placement. Number not corresponding.
178	V/B.1.6			V/B. The measures provided for in Chapter I of Title IV of Regulation (EC) No 1698/2005	Axis 1 Improving the competitiveness of the agricultural and forestry sector: Article 20					Art. 26	(b) measures aimed at restructuring and developing physical potential and promoting innovation through:	Modernisation of agricultural holdings: the purpose of this measure is to modernize agricultural holdings to improve their economic performance through better use of the production factors he scope of the measure includes support for tangible and/or intangible investments for the introduction of new technologies and innovation, targeting quality, organic products and on/off-farm diversification, …																				I.1.1.1.a	Czech farm office placement. Number not corresponding.
179	V/B.1.8			V/B. The measures provided for in Chapter I of Title IV of Regulation (EC) No 1698/2005	Axis 1 Improving the competitiveness of the agricultural and forestry sector: Article 20					Art. 28	(b) measures aimed at restructuring and developing physical potential and promoting innovation through:	Adding value to agricultural and forestry products: this measure provides support for tangible and/or intangible investments aiming at improving the processing and marketing of primary agricultural and forestry products.																				I.1.3.1.c	Czech farm office placement. Number not corresponding.
180	V/B.1.8			V/B. The measures provided for in Chapter I of Title IV of Regulation (EC) No 1698/2005	Axis 1 Improving the competitiveness of the agricultural and forestry sector: Article 20					Art. 28	(b) measures aimed at restructuring and developing physical potential and promoting innovation through:	Adding value to agricultural and forestry products: this measure provides support for tangible and/or intangible investments aiming at improving the processing and marketing of primary agricultural and forestry products.																				I.1.3.1.d	Czech farm office placement. Number not corresponding.
181	V/B.1.8			V/B. The measures provided for in Chapter I of Title IV of Regulation (EC) No 1698/2005	Axis 1 Improving the competitiveness of the agricultural and forestry sector: Article 20					Art. 28	(b) measures aimed at restructuring and developing physical potential and promoting innovation through:	Adding value to agricultural and forestry products: this measure provides support for tangible and/or intangible investments aiming at improving the processing and marketing of primary agricultural and forestry products.																				I.1.3.1.Z	Czech farm office placement. Number not corresponding.
182	V/B.1.9			V/B. The measures provided for in Chapter I of Title IV of Regulation (EC) No 1698/2005	Axis 1 Improving the competitiveness of the agricultural and forestry sector: Article 20					Art. 29	(b) measures aimed at restructuring and developing physical potential and promoting innovation through:	Cooperation for development of new products, processes and technologies in the agriculture and food sector and in the forestry sector: this measure supports and promotes cooperation between farmers, the food and the raw materials processing industry and other parties to ensure that the agriculture and food sector and the forestry sector can take advantage of market opportunities through widesprea…																				I.1.1.2	Czech farm office placement. Number not corresponding.
183	V/B.3.2			V/B. The measures provided for in Chapter I of Title IV of Regulation (EC) No 1698/2005	Axis 3 The quality of life in rural areas and diversification of the rural economy: Article 53					Art. 54	(a) measures to diversify the rural economy, comprising:	Support for the creation and development of micro-enterprises with a view to promoting entrepreneurship and developing the economic fabric: this measure aims at diversifying farming activities towards non-agricultural activities with the help of supporting the set-up of micro-enterprises that facilitate entrepreneurship in rural areas.																				III.1.2.f	Czech farm office placement. Number almost correspond.
184	V/B.3.3			V/B. The measures provided for in Chapter I of Title IV of Regulation (EC) No 1698/2005	Axis 3 The quality of life in rural areas and diversification of the rural economy: Article 54					Art. 55	(a) measures to diversify the rural economy, comprising:	Encouragement of tourism activities: the support covers small-scale infrastructure such as information centres and the signposting of tourist sites, recreational infrastructure such as that offering access to natural areas and small-capacity accommodation and the development and/or marketing of tourism services relating to rural tourism.																				III.1.3.a	Czech farm office placement. Number almost correspond.
185	National											additional payment to SAPS from Czech source																				TOPUP	Czech farm office placement. Kim added.
186	National											Czech transitional national aid																				PVP	Czech farm office placement. Kim added.
187	II.4			see above	see above					see above	see above	see above																				EFA	Czech farm office placement. Kim added 18 June 2020 to use 2016 data instead of 2015 (file was cut short).
188	II.6			see above	see above					see above	see above	see above																				MLZ	Czech farm office placement. Kim added 18 June 2020 to use 2016 data instead of 2015 (file was cut short).
189	II.7			see above	see above					see above	see above	see above																				BLK	Czech farm office placement. Kim added 18 June 2020 to use 2016 data instead of 2015 (file was cut short).
190	II.7			see above	see above					see above	see above	see above																				BRK	Czech farm office placement. Kim added 18 June 2020 to use 2016 data instead of 2015 (file was cut short).
191	II.7			see above	see above					see above	see above	see above																				CKR	Czech farm office placement. Kim added 18 June 2020 to use 2016 data instead of 2015 (file was cut short).
192	II.7			see above	see above					see above	see above	see above																				OVOV	Czech farm office placement. Kim added 18 June 2020 to use 2016 data instead of 2015 (file was cut short).
193	II.7			see above	see above					see above	see above	see above																				OVOVV	Czech farm office placement. Kim added 18 June 2020 to use 2016 data instead of 2015 (file was cut short).
194	II.7			see above	see above					see above	see above	see above																				ZELV	Czech farm office placement. Kim added 18 June 2020 to use 2016 data instead of 2015 (file was cut short).
195	II.7			see above	see above					see above	see above	see above																				ZELVV	Czech farm office placement. Kim added 18 June 2020 to use 2016 data instead of 2015 (file was cut short).
196	III.10			see above	see above					see above	see above	see above																				12990000	Czech farm office placement. Kim added 18 June 2020 to use 2016 data instead of 2015 (file was cut short).
197	III.10			see above	see above					see above	see above	see above																				15990000	Czech farm office placement. Kim added 18 June 2020 to use 2016 data instead of 2015 (file was cut short).
198	III.2			see above	see above					see above	see above	see above																				12020000	Czech farm office placement. Kim added 18 June 2020 to use 2016 data instead of 2015 (file was cut short).
199	III.3			see above	see above					see above	see above	see above																				12083120	Czech farm office placement. Kim added 18 June 2020 to use 2016 data instead of 2015 (file was cut short).
200	III.4			see above	see above					see above	see above	see above																				08030000	Czech farm office placement. Kim added 18 June 2020 to use 2016 data instead of 2015 (file was cut short).
201	III.5			see above	see above					see above	see above	see above																				VIN_5	Czech farm office placement. Kim added 18 June 2020 to use 2016 data instead of 2015 (file was cut short).
202	III.5			see above	see above					see above	see above	see above																				VIN_6	Czech farm office placement. Kim added 18 June 2020 to use 2016 data instead of 2015 (file was cut short).
203	III.5			see above	see above					see above	see above	see above																				VIN_7	Czech farm office placement. Kim added 18 June 2020 to use 2016 data instead of 2015 (file was cut short).
204	III.5			see above	see above					see above	see above	see above																				VIN_R	Czech farm office placement. Kim added 18 June 2020 to use 2016 data instead of 2015 (file was cut short).
205	III.7			see above	see above					see above	see above	see above																				15062320	Czech farm office placement. Kim added 18 June 2020 to use 2016 data instead of 2015 (file was cut short).
206	IV/A.15			see above	see above					see above	see above	see above																				AEKO	Czech farm office placement. Kim added 18 June 2020 to use 2016 data instead of 2015 (file was cut short).
207	IV/A.16			see above	see above					see above	see above	see above																				EKOZ	Czech farm office placement. Kim added 18 June 2020 to use 2016 data instead of 2015 (file was cut short).
208	IV/A.19			see above	see above					see above	see above	see above																				WLF	Czech farm office placement. Kim added 18 June 2020 to use 2016 data instead of 2015 (file was cut short).
209	IV/A.20			see above	see above					see above	see above	see above																				LEOD	Czech farm office placement. Kim added 18 June 2020 to use 2016 data instead of 2015 (file was cut short).
210	IV/A.20			see above	see above					see above	see above	see above																				LESND	Czech farm office placement. Kim added 18 June 2020 to use 2016 data instead of 2015 (file was cut short).
211	IV/A.9			see above	see above					see above	see above	see above																				ZZPLP	Czech farm office placement. Kim added 18 June 2020 to use 2016 data instead of 2015 (file was cut short).
212	V/B.1.10			see above	see above					see above	see above	see above																				I.1.4.a	Czech farm office placement. Kim added 18 June 2020 to use 2016 data instead of 2015 (file was cut short).
213	V/B.1.10			see above	see above					see above	see above	see above																				I.1.4.c	Czech farm office placement. Kim added 18 June 2020 to use 2016 data instead of 2015 (file was cut short).
214	V/B.1.10			see above	see above					see above	see above	see above																				I.1.4.d	Czech farm office placement. Kim added 18 June 2020 to use 2016 data instead of 2015 (file was cut short).
215	V/B.1.2.			see above	see above					see above	see above	see above																				I.3.2	Czech farm office placement. Kim added 18 June 2020 to use 2016 data instead of 2015 (file was cut short).
216	V/B.1.7			see above	see above					see above	see above	see above																				I.1.2.1.a	Czech farm office placement. Kim added 18 June 2020 to use 2016 data instead of 2015 (file was cut short).
217	V/B.1.9			see above	see above					see above	see above	see above																				I.1.3.2.d	Czech farm office placement. Kim added 18 June 2020 to use 2016 data instead of 2015 (file was cut short).
218	V/B.2.12			see above	see above					see above	see above	see above																				II.2.4.1.b	Czech farm office placement. Kim added 18 June 2020 to use 2016 data instead of 2015 (file was cut short).
219	V/B.2.13			see above	see above					see above	see above	see above																				II.2.4.2.a	Czech farm office placement. Kim added 18 June 2020 to use 2016 data instead of 2015 (file was cut short).
220	V/B.3.2			see above	see above					see above	see above	see above																				III.1.2.c	Czech farm office placement. Kim added 18 June 2020 to use 2016 data instead of 2015 (file was cut short).
221	V/B.3.2			see above	see above					see above	see above	see above																				III.1.2.d	Czech farm office placement. Kim added 18 June 2020 to use 2016 data instead of 2015 (file was cut short).
222	V/B.3.2			see above	see above					see above	see above	see above																				III.1.2.e	Czech farm office placement. Kim added 18 June 2020 to use 2016 data instead of 2015 (file was cut short).
223	V/B.3.4			see above	see above					see above	see above	see above																				III.2.1.2.	Czech farm office placement. Kim added 18 June 2020 to use 2016 data instead of 2015 (file was cut short). Farm Office didn't have final "." but it was in our data.
224	V/B.3.5			see above	see above					see above	see above	see above																				III.2.1.1.	Czech farm office placement. Kim added 18 June 2020 to use 2016 data instead of 2015 (file was cut short). Farm Office didn't have final "." but it was in our data.
225	V/B.3.6			see above	see above					see above	see above	see above																				III.2.2.b	Czech farm office placement. Kim added 18 June 2020 to use 2016 data instead of 2015 (file was cut short).
226	V/B.4.5			see above	see above					see above	see above	see above																				III.4.1	Czech farm office placement. Kim added 18 June 2020 to use 2016 data instead of 2015 (file was cut short).
227	V/B.4.5			see above	see above					see above	see above	see above																				IV.2.1.a	Czech farm office placement. Kim added 18 June 2020 to use 2016 data instead of 2015 (file was cut short).
228	V/B.4.5			see above	see above					see above	see above	see above																				IV.2.1.b	Czech farm office placement. Kim added 18 June 2020 to use 2016 data instead of 2015 (file was cut short).
229	V/B.4.6			see above	see above					see above	see above	see above																				V.1	Czech farm office placement. Kim added 18 June 2020 to use 2016 data instead of 2015 (file was cut short).
230	VI/A.1			see above	see above					see above	see above	see above																				10013800	Czech farm office placement. Kim added 18 June 2020 to use 2016 data instead of 2015 (file was cut short).
231	III.3			III. The support schemes and measures set out in Regulation (EU) No 1308/2013 of the European Parliament and the Council							School fruit, vegetables and milk scheme Chapter II, Section 1	Aid provided to support the distribution of agricultural products to children in nursery, primary and secondary schools with the objective to increase their fruit, vegetables and milk consumption and improve their eating habits.																						EGFL: Schulobst- und -gemüseprogramm	EAGF: school fruit and vegetables program /	Only one that mentions school
232	V/B.1.11			V/B. The measures provided for in Chapter I of Title IV of Regulation (EC) No 1698/2005	Axis 1 Improving the competitiveness of the agricultural and forestry sector: Article 20					Art. 20(b)(vi)	(b) measures aimed at restructuring and developing physical potential and promoting innovation through:	Restoring agricultural production potential damaged by natural disasters and introducing appropriate prevention actions: the measure provides support for restorative and preventive measures against natural disasters as a means to contribute to the agricultural competitiveness axis.																						ELER: Küsten- und Hochwasserschutz (Förderperiode 2007 - 2013)	EAFRD: Coastal and Flood Protection (Funding Period 2007 - 2013) /	KIM: updated based on confirmation from DEU agency to match with V/B.1.11, which is the correct funding period listed (Frida had matched with IV/A.5, which is for 2014-2020). FRIDA matched with IV/A.5 but said "Unsure, could be this one as it mostly mentions preventive actions (protection). Could also be measure V/B.1.11 on row 64".
233	IV/A.7			IV/A. The measures provided for in Chapter I of Title III of Regulation (EU) No 1305/2013						[RD] Art. 20	Basic services and village renewal in rural areas	This measure supports the interventions stimulating growth and promoting environmental and socio-economic sustainability of rural areas, in particular through the development of local infrastructure (including broadband, renewable energy and social infrastructure) and local basic services, as well as through the renewal of villages and activities aimed at the restoration and upgrading of the cult…																						ELER: Dienstleistungseinrichtungen	EAER: service facilities /	Unsure, only one that mentions services & facilities.
234	V/B.2.3			V/B. The measures provided for in Chapter I of Title IV of Regulation (EC) No 1698/2005	Axis 2 Improving the environment and the countryside: Article 38					Art. 38	(a) measures targeting the sustainable use of agricultural land through:	Natura 2000 payments and payments linked to Directive 2000/60/EC: these payments are available to farmers to help them to address specific disadvantages in the areas concerned resulting from the implementation of Council Directive 79/409/EEC on the conservation of wild birds, Council Directive 92/43/EEC on the conservation of natural habitats and of wild fauna and flora in order to contribute to …																						ELER: Natur- und Gewässerschutz	EAFRD: Nature and water protection /	KIM: DEU agency confirms this is correct match (for programming period 2007-2013, payments allowed until 2015). IV/A.17 is for the programming period 2014-2020. IV/A.15 is a separate measure. FRIDA: Unsure, could also be measure IV/A.15 on row 43, V/B.2.4 on row 75 or V/B.2.6 on row 77
235	III.3			III. The support schemes and measures set out in Regulation (EU) No 1308/2013 of the European Parliament and the Council							School fruit, vegetables and milk scheme Chapter II, Section 1	Aid provided to support the distribution of agricultural products to children in nursery, primary and secondary schools with the objective to increase their fruit, vegetables and milk consumption and improve their eating habits.																									School fruit and vegetable scheme	Only one that mentions school
236	IV/A.25			IV/A. The measures provided for in Chapter I of Title III of Regulation (EU) No 1305/2013						[RD] Art. 51 - 54	Technical assistance	This measure gives to Members States the ability to provide a technical assistance to support actions that support administrative capacity linked to the management of ESI Funds. These actions may be addressed to the preparation, management, monitoring, evaluation, information and communication, networking, complaint resolution and control and audit of the Rural Development Programmes.	Pillar II							Measure 20	Technical assistance																technical assistance	different capitalization. Added by Kim
237	I.1			I. The support schemes set out in Annex I to Regulation (EC) No 73/2009 of the Council							Single payment scheme – Title III	This was introduced by the 2003 reform of the Common Agricultural Policy and is the scheme by which farmers received a decoupled single payment. Prior to the 2003 reform, a farmer could receive a number of specific direct payments, each one associated with a particular line of production of crop and livestock (cereals, milk, beef…). The 2003 reform incorporated these specific direct payments into…																											Teraviljatagatis	Cereal Guarantee	Unsure of this, but fits no where else and seems reasonable here.
238	I.5			I. The support schemes set out in Annex I to Regulation (EC) No 73/2009 of the Council							Premiums in the sheep meat and goat meat sector – Title IV, Chapter 1, Section 10	 Ewe and goat premiums: coupled payments granted to farmer for maintaining ewes or she-goats, under certain conditions, for at least 100 days from the last day of the period for submitting the aid applications. The premiums amount to EUR 21 per ewe reared for production of meat and EUR 16.8 per ewe for production of milk or per she-goat.  Supplementary premium: coupled payment granted to the fa…																											Ute täiendav otsetoetus	Ute additional direct support	Description corresponds, as ute = ewe!
239	I.7			I. The support schemes set out in Annex I to Regulation (EC) No 73/2009 of the Council							Specific support – Title III, Chapter 5	Member States may grant specific support to farmers for: 1) specific types of farming which are important for the protection or enhancement of the environment, 2) improving the quality of agricultural products, 3) improving the marketing of agricultural products, 4) practicing enhanced animal welfare standards, 5) specific agricultural activities entailing additional agri-environment benefits, 6)…																											Piimasektori eritoetus (I.7)	Special support for the dairy sector (I.7) /	Number and description corresponds. Kim deleted trailing spaces.
240	I.7			I. The support schemes set out in Annex I to Regulation (EC) No 73/2009 of the Council							Specific support – Title III, Chapter 5	Member States may grant specific support to farmers for: 1) specific types of farming which are important for the protection or enhancement of the environment, 2) improving the quality of agricultural products, 3) improving the marketing of agricultural products, 4) practicing enhanced animal welfare standards, 5) specific agricultural activities entailing additional agri-environment benefits, 6)…																											Veise kasvatamise täiendav otsetoetus	Additional direct aid for cattle rearing /	could be this one but unsure. Could also be measure I.4 on row 5.
241	I.7			I. The support schemes set out in Annex I to Regulation (EC) No 73/2009 of the Council							Specific support – Title III, Chapter 5	Member States may grant specific support to farmers for: 1) specific types of farming which are important for the protection or enhancement of the environment, 2) improving the quality of agricultural products, 3) improving the marketing of agricultural products, 4) practicing enhanced animal welfare standards, 5) specific agricultural activities entailing additional agri-environment benefits, 6)…																											Piimalehma kasvatamise täiendav otsetoetus	Additional direct aid for dairy cow farming /	Most likely this one, as only one that mentions additional aid to dairy sector. Kim deleted trailing spaces.
242	I.7			I. The support schemes set out in Annex I to Regulation (EC) No 73/2009 of the Council							Specific support – Title III, Chapter 5	Member States may grant specific support to farmers for: 1) specific types of farming which are important for the protection or enhancement of the environment, 2) improving the quality of agricultural products, 3) improving the marketing of agricultural products, 4) practicing enhanced animal welfare standards, 5) specific agricultural activities entailing additional agri-environment benefits, 6)…																											Riisitagatis	Rice Guarantee /	Unsure, could be this as only one that mentions rice.
243	I.7			I. The support schemes set out in Annex I to Regulation (EC) No 73/2009 of the Council							Specific support – Title III, Chapter 5	Member States may grant specific support to farmers for: 1) specific types of farming which are important for the protection or enhancement of the environment, 2) improving the quality of agricultural products, 3) improving the marketing of agricultural products, 4) practicing enhanced animal welfare standards, 5) specific agricultural activities entailing additional agri-environment benefits, 6)…																											Põllumajanduskindlustustoetus	Agricultural insurance support	Unsure, could also be measure IV/A.22 on row 50. Placed here because it mentions insurance.
244	I.7			I. The support schemes set out in Annex I to Regulation (EC) No 73/2009 of the Council							Specific support – Title III, Chapter 5	Member States may grant specific support to farmers for: 1) specific types of farming which are important for the protection or enhancement of the environment, 2) improving the quality of agricultural products, 3) improving the marketing of agricultural products, 4) practicing enhanced animal welfare standards, 5) specific agricultural activities entailing additional agri-environment benefits, 6)…																											Põllumajanduskultuuri täiendav otsetoetus	Additional direct support for agricultural crops	Unsure, could also be measure IV/A.22 on row 50. Placed here because it mentions insurance for crops.
245	II.7			II. The support schemes set out in Annex I to Regulation (EU) No 1307/2013 of the European Parliament and of the Council							Voluntary coupled support – Title IV, Chapter 1	The support targets specific sectors and productions. Member States may decide to use up to 8% (by derogation up to 13% or more upon Commission's approval) of their national ceiling for direct payments, + 2% for support to protein crops, for financing coupled support to sectors or regions where specific types of farming or specific agricultural sectors that are particularly important for economic…																											EKF 2.2 Sisevete kalanduse toetus	EFF 2.2 Inland fisheries support	Unsure of this as it doesn't mention fish, but could be this one as only one that mentions support to certain sectors, in a more general way.
246	III.3			III. The support schemes and measures set out in Regulation (EU) No 1308/2013 of the European Parliament and the Council							School fruit, vegetables and milk scheme Chapter II, Section 1	Aid provided to support the distribution of agricultural products to children in nursery, primary and secondary schools with the objective to increase their fruit, vegetables and milk consumption and improve their eating habits.																											Koolipiim (III.4)	School Milk (III.4) /	Number not corresponding but only one that mentions school milk
247	IV/A.4			IV/A. The measures provided for in Chapter I of Title III of Regulation (EU) No 1305/2013						RD] Art. 17	Investments in physical assets	This measure should help to improve the economic and environmental performance of agricultural holdings and rural enterprises, improve the efficiency of the agricultural products marketing and processing sector, provide infrastructure needed for the development of agriculture and forestry and support non-remunerative investments necessary to achieve environmental aims.																											EKF 2.1 Vesiviljeluse investeeringutoetus	EKF 2.1 Investment support for aquaculture	Could be this one as it mentions investments, but doesn't really fit. Placed here as this is the most general of the various measures mentioning investments, the other aimed at forestry. And aquaculture isn't forestry.
248	IV/A.6			IV/A. The measures provided for in Chapter I of Title III of Regulation (EU) No 1305/2013						[RD] Art. 19	Farm and business development	This measure supports the creation and development of new viable economic activities such as new holdings run by young farmers, new businesses in rural areas, or the development of small farms. Support is also given to new or existing enterprises for investments and development of non-agricultural activities which are essential for the development and competitiveness of rural areas and of all far…																											EKF 3.4 Uute turgude arendamine ja reklaamikampaaniad	EFF 3.4 Developing new markets and advertising campaigns	Unsure, could also be IV/A.4 on row 32 or V/B.1.8 on row 61. Number doesn't correspond.
249	IV/A.7			IV/A. The measures provided for in Chapter I of Title III of Regulation (EU) No 1305/2013						[RD] Art. 20	Basic services and village renewal in rural areas	This measure supports the interventions stimulating growth and promoting environmental and socio-economic sustainability of rural areas, in particular through the development of local infrastructure (including broadband, renewable energy and social infrastructure) and local basic services, as well as through the renewal of villages and activities aimed at the restoration and upgrading of the cult…																											3.2.2 Lairiba internet	3.2.2 Broadband Internet /	Numbers doesn't correspond but only one that mentions broadband
250	IV/A.15			IV/A. The measures provided for in Chapter I of Title III of Regulation (EU) No 1305/2013						[RD] Art. 28	Agri-environment- climate	This measure encourages land managers to apply farming practices contributing to the protection of the environment, landscape, natural resources and climate mitigation and adaptation. It may concern not only environmentally beneficial improvements to farming practice but also the maintenance of existing beneficial practices.																											10.1.7 Poolloodusliku koosluse hooldamise toetus (IV/A.15)	10.1.7 Support for the maintenance of semi-natural communities (IV / A.15) /	Number and description corresponds
251	IV/A.15			IV/A. The measures provided for in Chapter I of Title III of Regulation (EU) No 1305/2013						[RD] Art. 28	Agri-environment- climate	This measure encourages land managers to apply farming practices contributing to the protection of the environment, landscape, natural resources and climate mitigation and adaptation. It may concern not only environmentally beneficial improvements to farming practice but also the maintenance of existing beneficial practices.																											10.1.6 Ohustatud tõugu looma kasvatamine (IV/A.15)	10.1.6 Breeding of endangered breeds (IV / A.15) /	Number and description corresponds
252	IV/A.15			IV/A. The measures provided for in Chapter I of Title III of Regulation (EU) No 1305/2013						[RD] Art. 28	Agri-environment- climate	This measure encourages land managers to apply farming practices contributing to the protection of the environment, landscape, natural resources and climate mitigation and adaptation. It may concern not only environmentally beneficial improvements to farming practice but also the maintenance of existing beneficial practices.																											10.1.5 Kohalikku sorti taimed (IV/A.15)	10.1.5 Plants of local variety (IV / A.15) /	Number and description corresponds
253	IV/A.16			IV/A. The measures provided for in Chapter I of Title III of Regulation (EU) No 1305/2013						[RD] Art. 29	Organic farming	This measure is focused on supporting the conversion to and/or the maintenance of organic farming practices and methods, with a view to encourage farmers to participate in such schemes, thus answering to society's demand for the use of environmentally friendly farm practices.																											Keskkonnasõbraliku tootmise toetus (MAK 2004-2006)	Support for environmentally friendly production (MAK 2004-2006)	Description corresponds, only one that mentions "environmentally friendly production"
254	IV/A.17			IV/A. The measures provided for in Chapter I of Title III of Regulation (EU) No 1305/2013						[RD] Art. 30	Natura 2000 and Water Framework Directive payments	This measure gives compensatory support to beneficiaries who suffer from particular disadvantages due to specific mandatory requirements in the areas concerned resulting from the implementation of Birds and Habitats Directives and Water Framework Directive (WFD) when compared to the situation of farmers and foresters in other areas not concerned by these disadvantages.																											12.2. Natura eramets (IV/A.17)	12.2. Natura Private Forest (IV / A.17) /	Number and description corresponds.
255	IV/A.17			IV/A. The measures provided for in Chapter I of Title III of Regulation (EU) No 1305/2013						[RD] Art. 30	Natura 2000 and Water Framework Directive payments	This measure gives compensatory support to beneficiaries who suffer from particular disadvantages due to specific mandatory requirements in the areas concerned resulting from the implementation of Birds and Habitats Directives and Water Framework Directive (WFD) when compared to the situation of farmers and foresters in other areas not concerned by these disadvantages.																											12.2. Natura eramets (IV/A.17)	12.2. Natura Private Forest (IV / A.17) /	Added by Kim, appears identical to preceeding but returned as unmatched.
256	IV/A.17			IV/A. The measures provided for in Chapter I of Title III of Regulation (EU) No 1305/2013						[RD] Art. 30	Natura 2000 and Water Framework Directive payments	This measure gives compensatory support to beneficiaries who suffer from particular disadvantages due to specific mandatory requirements in the areas concerned resulting from the implementation of Birds and Habitats Directives and Water Framework Directive (WFD) when compared to the situation of farmers and foresters in other areas not concerned by these disadvantages.																											EKF 1.1 Riigiabi kalapüügi alaliseks lõpetamiseks	EKF 1.1 State aid for permanent cessation of fishing activities/	Unsure, could also be measure V/B.2.3 on row 74. Number doesn't correspond.
257	IV/A.21			IV/A. The measures provided for in Chapter I of Title III of Regulation (EU) No 1305/2013						[RD] Art. 35	Co-operation	This measure promotes forms of co-operation involving at least two entities and aiming to develop (inter alia): pilot projects; new products, practices, processes and technologies in the agriculture, food and forestry sectors; tourism services; short supply chains and local markets; joint projects / practices concerning the environment / climate change; projects for the sustainable provision of b…																											EKF 3.1 Ühistegevused	EKF 3.1 Joint activities	Number doesn't correspond, but description does. Only one that mentions joint projects/actions
258	V/B.1.5			V/B. The measures provided for in Chapter I of Title IV of Regulation (EC) No 1698/2005	Axis 1 Improving the competitiveness of the agricultural and forestry sector: Article 20					Art. 25	(a) measures aimed at promoting knowledge and improving human potential through:	Setting up of farm management, farm relief and farm advisory services, as well as of forestry advisory services: the support available under this measure covers costs arising from the setting-up of farm management, farm relief and farm advisory services, as well as forestry advisory services.																											1.3.3 \x96 Nõuetele vastavuse ja tööohutuse alase nõuandeteenuse võimaldamine (V/B.1.5)	1.3.3 x96 Enabling Compliance and Safety Advisory Service (V / B.1.5) /	Number and description corresponds. KIM: returned unmatched, weird character. Added duplicate row below.
259	V/B.1.5			V/B. The measures provided for in Chapter I of Title IV of Regulation (EC) No 1698/2005	Axis 1 Improving the competitiveness of the agricultural and forestry sector: Article 20					Art. 25	(a) measures aimed at promoting knowledge and improving human potential through:	Setting up of farm management, farm relief and farm advisory services, as well as of forestry advisory services: the support available under this measure covers costs arising from the setting-up of farm management, farm relief and farm advisory services, as well as forestry advisory services.																											1.3.3  Nõuetele vastavuse ja tööohutuse alase nõuandeteenuse võimaldamine (V/B.1.5)	1.3.3 - Provision of a compliance and safety advisory service (V / B.1.5)	Kim added after returned non-match
260	V/B.1.6			V/B. The measures provided for in Chapter I of Title IV of Regulation (EC) No 1698/2005	Axis 1 Improving the competitiveness of the agricultural and forestry sector: Article 20					Art. 26	(b) measures aimed at restructuring and developing physical potential and promoting innovation through:	Modernisation of agricultural holdings: the purpose of this measure is to modernize agricultural holdings to improve their economic performance through better use of the production factors he scope of the measure includes support for tangible and/or intangible investments for the introduction of new technologies and innovation, targeting quality, organic products and on/off-farm diversification, …																											1.4.3 Investeeringud bioenergia tootmisesse (V/B.1.6)	1.4.3 Investment in bioenergy production (V / B.1.6) /	Number and description corresponds
261	V/B.1.6			V/B. The measures provided for in Chapter I of Title IV of Regulation (EC) No 1698/2005	Axis 1 Improving the competitiveness of the agricultural and forestry sector: Article 20					Art. 26	(b) measures aimed at restructuring and developing physical potential and promoting innovation through:	Modernisation of agricultural holdings: the purpose of this measure is to modernize agricultural holdings to improve their economic performance through better use of the production factors he scope of the measure includes support for tangible and/or intangible investments for the introduction of new technologies and innovation, targeting quality, organic products and on/off-farm diversification, …																											1.4.1 Investeeringud mikropõllumajandusettevõtete arendamiseks (V/B.1.6)	1.4.1 Investments in the development of micro-enterprises (V / B.1.6) /	Number and description corresponds
262	V/B.1.8			V/B. The measures provided for in Chapter I of Title IV of Regulation (EC) No 1698/2005	Axis 1 Improving the competitiveness of the agricultural and forestry sector: Article 20					Art. 28	(b) measures aimed at restructuring and developing physical potential and promoting innovation through:	Adding value to agricultural and forestry products: this measure provides support for tangible and/or intangible investments aiming at improving the processing and marketing of primary agricultural and forestry products.																											1.6.1 Põllumajandustoodetele ja mittepuiduliste metsasaaduste töötlemine (V/B.1.8)	1.6.1 Processing of agricultural products and non-timber forest products (V / B.1.8) /	Number and description corresponds.
263	V/B.1.8			V/B. The measures provided for in Chapter I of Title IV of Regulation (EC) No 1698/2005	Axis 1 Improving the competitiveness of the agricultural and forestry sector: Article 20					Art. 28	(b) measures aimed at restructuring and developing physical potential and promoting innovation through:	Adding value to agricultural and forestry products: this measure provides support for tangible and/or intangible investments aiming at improving the processing and marketing of primary agricultural and forestry products.																											1.6.3 - Põllumajandustoodete ühisturustamise edendamine (V/B.1.8)	1.6.3 - Promotion of joint marketing of agricultural products (V / B.1.8) /	Number and description corresponds.
264	V/B.1.8			V/B. The measures provided for in Chapter I of Title IV of Regulation (EC) No 1698/2005	Axis 1 Improving the competitiveness of the agricultural and forestry sector: Article 20					Art. 28	(b) measures aimed at restructuring and developing physical potential and promoting innovation through:	Adding value to agricultural and forestry products: this measure provides support for tangible and/or intangible investments aiming at improving the processing and marketing of primary agricultural and forestry products.																											1.6.2 Põllumajandussektori ja mahepõllumajanudstootmise kohandumine uute väljakutsetega (V/B.1.8)	1.6.2 Adaptation of the agricultural sector and organic farming to new challenges (V / B.1.8) /	Number corresponds, unsure about description.
265	V/B.1.8			V/B. The measures provided for in Chapter I of Title IV of Regulation (EC) No 1698/2005	Axis 1 Improving the competitiveness of the agricultural and forestry sector: Article 20					Art. 28	(b) measures aimed at restructuring and developing physical potential and promoting innovation through:	Adding value to agricultural and forestry products: this measure provides support for tangible and/or intangible investments aiming at improving the processing and marketing of primary agricultural and forestry products.																											Kalandustoodete tootja praktikatoetus	Practice Support for Fishery Products Manufacturer	Could be this one as it mentions processing of products, but unsure.
266	V/B.1.8			V/B. The measures provided for in Chapter I of Title IV of Regulation (EC) No 1698/2005	Axis 1 Improving the competitiveness of the agricultural and forestry sector: Article 20					Art. 28	(b) measures aimed at restructuring and developing physical potential and promoting innovation through:	Adding value to agricultural and forestry products: this measure provides support for tangible and/or intangible investments aiming at improving the processing and marketing of primary agricultural and forestry products.																											Kalandustoodete tootja koolitustoetus	Training aid for fishery products manufacturer	Could be this one as it mentions processing of products, but unsure.
267	V/B.2.4			V/B. The measures provided for in Chapter I of Title IV of Regulation (EC) No 1698/2005	Axis 2 Improving the environment and the countryside: Article 39					Art. 39	(a) measures targeting the sustainable use of agricultural land through:	Agri-environment payments: these payments cover costs incurred and income foregone incurred by farmers and other land managers for their voluntary commitments to apply agricultural production methods compatible with the protection and improvement of the environment, the landscape and its features, natural resources, the soil and genetic diversity.																											2.3.4 Kohalikku sorti taimed (V/B.2.4)	2.3.4 Plants of local variety (V / B.2.4) /	Number and description corresponds. Kim deleted trailing spaces.
268	V/B.2.4			V/B. The measures provided for in Chapter I of Title IV of Regulation (EC) No 1698/2005	Axis 2 Improving the environment and the countryside: Article 39					Art. 39	(a) measures targeting the sustainable use of agricultural land through:	Agri-environment payments: these payments cover costs incurred and income foregone incurred by farmers and other land managers for their voluntary commitments to apply agricultural production methods compatible with the protection and improvement of the environment, the landscape and its features, natural resources, the soil and genetic diversity.																											2.3.3 Ohustatud tõugu looma kasvatamine (V/B.2.4)	2.3.3 Breeding of endangered breeds (V / B.2.4) /	Number and description corresponds. Kim deleted leading space.
269	V/B.2.4			V/B. The measures provided for in Chapter I of Title IV of Regulation (EC) No 1698/2005	Axis 2 Improving the environment and the countryside: Article 39					Art. 39	(a) measures targeting the sustainable use of agricultural land through:	Agri-environment payments: these payments cover costs incurred and income foregone incurred by farmers and other land managers for their voluntary commitments to apply agricultural production methods compatible with the protection and improvement of the environment, the landscape and its features, natural resources, the soil and genetic diversity.																											2.3.5 Poolloodusliku koosluse hooldamise toetus (V/B.2.4)	2.3.5 Maintenance support for semi-natural communities (V / B.2.4) /	Number and description corresponds
270	V/B.2.4			V/B. The measures provided for in Chapter I of Title IV of Regulation (EC) No 1698/2005	Axis 2 Improving the environment and the countryside: Article 39					Art. 39	(a) measures targeting the sustainable use of agricultural land through:	Agri-environment payments: these payments cover costs incurred and income foregone incurred by farmers and other land managers for their voluntary commitments to apply agricultural production methods compatible with the protection and improvement of the environment, the landscape and its features, natural resources, the soil and genetic diversity.																											2.3.1 Keskkonnasõbralik majandamine (V/B.2.4)	2.3.1 Environmental management (V / B.2.4) /	Number and description corresponds
271	V/B.2.4			V/B. The measures provided for in Chapter I of Title IV of Regulation (EC) No 1698/2005	Axis 2 Improving the environment and the countryside: Article 39					Art. 39	(a) measures targeting the sustainable use of agricultural land through:	Agri-environment payments: these payments cover costs incurred and income foregone incurred by farmers and other land managers for their voluntary commitments to apply agricultural production methods compatible with the protection and improvement of the environment, the landscape and its features, natural resources, the soil and genetic diversity.																											Põllumajandusloomade aretustoetus	Support for the breeding of farm animals	Could be this one as it mentions genetic resources, but unsure
272	V/B.2.4			V/B. The measures provided for in Chapter I of Title IV of Regulation (EC) No 1698/2005	Axis 2 Improving the environment and the countryside: Article 39					Art. 39	(a) measures targeting the sustainable use of agricultural land through:	Agri-environment payments: these payments cover costs incurred and income foregone incurred by farmers and other land managers for their voluntary commitments to apply agricultural production methods compatible with the protection and improvement of the environment, the landscape and its features, natural resources, the soil and genetic diversity.																											EKF 1.4 Väikesemahuline rannapüük	EKF 1.4 Small-scale coastal fishing	Could be this one as it mentions farming methods that doesn't harm the environment, but long shot. Could also be measure IV/A.15 on row 43. Number doesn't correspond.
273	V/B.2.6			V/B. The measures provided for in Chapter I of Title IV of Regulation (EC) No 1698/2005	Axis 2 Improving the environment and the countryside: Article 41					Art. 41	(a) measures targeting the sustainable use of agricultural land through:	Support for non-productive investments: Support is available for non-remunerative investments where they are necessary to achieve the commitments undertaken under agri-environmental schemes or other agri-environmental objectives, or where they enhance on-farm the public amenity value of Natura 2000 areas and other areas of high natural value.																											Põllumajanduslik keskkonnatoetus, kiviaiad (MAK 2004-2006)	Agri-environmental support, stone walls (MAK 2004-2006) /	Could be this one or measure V/B 2.4 at row 75 or measure IV/A.15 at row 43.
274	VI/B.1			VI/B. The information and promotion measures provided for in Council Regulation (EC) No 3/2008						Information and promotion measures	Information and promotion measures for agricultural products and their method of production as well as for food products based on agricultural products carried out on the internal market or in third countries as listed in Article 2 of Regulation (EC) No 3/2008 may be financed, fully or in part, by the Community budget subject to the conditions laid down in this Regulation. These measures shall be…																												Edendusmeetmed - Puu- ja köögivili (VI/B.1)	Promotion Measures - Fruit and Vegetables (VI / B.1) /	Number and description corresponds
275	III.3			III. The support schemes and measures set out in Regulation (EU) No 1308/2013 of the European Parliament and the Council							School fruit, vegetables and milk scheme Chapter II, Section 1	Aid provided to support the distribution of agricultural products to children in nursery, primary and secondary schools with the objective to increase their fruit, vegetables and milk consumption and improve their eating habits.																														III.3 School fruit and vegetable scheme	Kim added 7 March 2020. Different spacing, was returned as non-match.
276	III.3			III. The support schemes and measures set out in Regulation (EU) No 1308/2013 of the European Parliament and the Council							School fruit, vegetables and milk scheme Chapter II, Section 1	Aid provided to support the distribution of agricultural products to children in nursery, primary and secondary schools with the objective to increase their fruit, vegetables and milk consumption and improve their eating habits.																														III.3 School fruit and vegetable scheme	Kim added 7 April 2020. Returned as non-match.
277	III.3			III. The support schemes and measures set out in Regulation (EU) No 1308/2013 of the European Parliament and the Council							School fruit, vegetables and milk scheme Chapter II, Section 1	Aid provided to support the distribution of agricultural products to children in nursery, primary and secondary schools with the objective to increase their fruit, vegetables and milk consumption and improve their eating habits.																														III.4 School milk scheme	Kim added 7 March 2020. Different spacing, was returned as non-match. Number does not match but description only ones that mnetions milk and school.
278	III.3			III. The support schemes and measures set out in Regulation (EU) No 1308/2013 of the European Parliament and the Council							School fruit, vegetables and milk scheme Chapter II, Section 1	Aid provided to support the distribution of agricultural products to children in nursery, primary and secondary schools with the objective to increase their fruit, vegetables and milk consumption and improve their eating habits.																														III.4 School milk scheme	Number not corresponding but description does, only one that mentions school.
279	III.4	1308/2013	establishing a common organisation of the markets in agricultural products and repealing Council Regulations (EEC) No 922/72, (EEC) No 234/79, (EC) No 1037/2001 and (EC) No 1234/2007	III. The support schemes and measures set out in Regulation (EU) No 1308/2013 of the European Parliament and the Council							Aid in the fruit and vegetables sector Chapter II, Section 3	Growers are encouraged to join producer organisations (POs). These receive support for implementing operational programmes, based on a national strategy. Aid is also granted to mitigate income fluctuation from crises. Support is offered for crisis prevention/management measures under operational programmes, i.e.: product withdrawal, green harvesting/non-harvesting, promotion/communication tools, …																														III.4 School milk scheme	Kim added 7 April 2020. Returned as non-match.
280	V/B.1.1	1698/2005	on support for rural development by the European Agricultural Fund for Rural Development (EAFRD)	V/B. The measures provided for in Chapter I of Title IV of Regulation (EC) No 1698/2005	Axis 1 Improving the competitiveness of the agricultural and forestry sector: Article 20					Art. 21	(a) measures aimed at promoting knowledge and improving human potential through:	Vocational training and information actions, including diffusion of scientific knowledge and innovative practices, for persons engaged in the agricultural, food and forestry sectors: the measure aims at fostering technical and economic training,, information and diffusion of knowledge in relation to agricultural, food and forestry matters, including expertise in new information technologies, as w…	Pillar II	EAFRD	111	Vocational training and information actions																										V/B.1.1 Vocational training and information actions [Med.111]	Kim added 7 April 2020. Returned as non-match.
281	V/B.1.12			V/B. The measures provided for in Chapter I of Title IV of Regulation (EC) No 1698/2005	Axis 1 Improving the competitiveness of the agricultural and forestry sector: Article 20					Art. 31	(c) measures aimed at improving the quality of agricultural production and products by:	Helping farmers to adapt to demanding standards based on Community legislation: the aim of this measure is to promote a more rapid implementation by farmers of demanding standards based on Community legislation concerning the environment, public health, animal and plant health, animal welfare and occupational safety and the respect of those standards by farmers. The measure partly covers the cost…	Pillar II	EAFRD	131	Meeting standards based on EU legislation																										V/B.1.12 Meeting standards based on Union legislation [Med.131]	Kim added 7 April 2020. Returned as non-match.
282	V/B.1.6			V/B. The measures provided for in Chapter I of Title IV of Regulation (EC) No 1698/2005	Axis 1 Improving the competitiveness of the agricultural and forestry sector: Article 20					Art. 26	(b) measures aimed at restructuring and developing physical potential and promoting innovation through:	Modernisation of agricultural holdings: the purpose of this measure is to modernize agricultural holdings to improve their economic performance through better use of the production factors he scope of the measure includes support for tangible and/or intangible investments for the introduction of new technologies and innovation, targeting quality, organic products and on/off-farm diversification, …	Pillar II	EAFRD	121	Modernisation of agricultural holdings																										V/B.1.6 Modernisation of agricultural holdings [Med.121]	Kim added 7 April 2020. Returned as non-match.
283	V/B.2.7	1698/2005	on support for rural development by the European Agricultural Fund for Rural Development (EAFRD)	V/B. The measures provided for in Chapter I of Title IV of Regulation (EC) No 1698/2005	Axis 2 Improving the environment and the countryside: Article 42					Art. 43	(b) measures targeting the sustainable use of forestry land through:	First afforestation of agricultural land: the support is provided to farmers for first afforestation of agricultural land, i.e. where agricultural practices were undertaken. The payments cover establishment and maintenance costs as well as income foregone resulting from afforestation.	Pillar II	EAFRD	221	First afforestation of agricultural land																										V/B.2.7 First afforestation of agricultural land [Med.221]	Kim added 7 April 2020. Returned as non-match.
284	V/B.3.1	1698/2005	on support for rural development by the European Agricultural Fund for Rural Development (EAFRD)	V/B. The measures provided for in Chapter I of Title IV of Regulation (EC) No 1698/2005	Axis 3 The quality of life in rural areas and diversification of the rural economy: Article 52					Art. 53	(a) measures to diversify the rural economy, comprising:	Diversification into non-agricultural activities: this measure aims at providing support for rural people to diversify farming activities towards non-agricultural activities and develop non-agricultural sectors and promote employment.	Pillar II	EAFRD	311	Diversification into non-agricultural activities																										V/B.3.1 Diversification into non-agricultural activities [Med.311]	Kim added 7 April 2020. Returned as non-match.
285	V/B.3.4	1698/2005	on support for rural development by the European Agricultural Fund for Rural Development (EAFRD)	V/B. The measures provided for in Chapter I of Title IV of Regulation (EC) No 1698/2005	Axis 3 The quality of life in rural areas and diversification of the rural economy: Article 55					Art. 56	(b) measures to improve the quality of life in the rural areas, comprising:	Basic services for the economy and rural population: this measure supports the improvement of basic services, including local access to Information and Communication Technologies (ICTs) and carry out investments. The measure includes support for setting up of basic services, including cultural and leisure activities, concerning a village or group of villages, and related small-scale infrastructur…	Pillar II	EAFRD	321	Basic services for the economy and rural population																										V/B.3.4 Basic services for the economy and rural population [Med.321]	Kim added 7 April 2020. Returned as non-match.
286	V/B.3.7	1698/2005	on support for rural development by the European Agricultural Fund for Rural Development (EAFRD)	V/B. The measures provided for in Chapter I of Title IV of Regulation (EC) No 1698/2005	Axis 3 The quality of life in rural areas and diversification of the rural economy: Article 58					Art. 58	(c)	A training and information measure for economic actors operating in the fields covered by axis 3: this measure aims to enhance the human potential in rural areas to achieve the objectives of diversifying farming activities towards non-agricultural activities and develop non-agricultural sectors, promote employment, improve basic services and carry out investments.	Pillar II	EAFRD	331	Training and information																										V/B.3.7 Training and information [Med.331]	Kim added 7 April 2020. Returned as non-match.
287	III.3	1308/2013	establishing a common organisation of the markets in agricultural products and repealing Council Regulations (EEC) No 922/72, (EEC) No 234/79, (EC) No 1037/2001 and (EC) No 1234/2007	III. The support schemes and measures set out in Regulation (EU) No 1308/2013 of the European Parliament and the Council							School fruit, vegetables and milk scheme Chapter II, Section 1	Aid provided to support the distribution of agricultural products to children in nursery, primary and secondary schools with the objective to increase their fruit, vegetables and milk consumption and improve their eating habits.	Pillar I	EAGF																														III.3 - Aide fruits et légumes à l'école		Kim added 7 April 2020. Returned as non-match.
288	III.3			III. The support schemes and measures set out in Regulation (EU) No 1308/2013 of the European Parliament and the Council							School fruit, vegetables and milk scheme Chapter II, Section 1	Aid provided to support the distribution of agricultural products to children in nursery, primary and secondary schools with the objective to increase their fruit, vegetables and milk consumption and improve their eating habits.																																III.4 - Aide lait à l'école	III.4 - Milk help at school	Number not corresponding but description does, only one that mentions school. KIM broke up into two names to separate fr and english so it would match (had accidentally had both in original language column previously).
289	V/B.1.1	1698/2005	on support for rural development by the European Agricultural Fund for Rural Development (EAFRD)	V/B. The measures provided for in Chapter I of Title IV of Regulation (EC) No 1698/2005	Axis 1 Improving the competitiveness of the agricultural and forestry sector: Article 20					Art. 21	(a) measures aimed at promoting knowledge and improving human potential through:	Vocational training and information actions, including diffusion of scientific knowledge and innovative practices, for persons engaged in the agricultural, food and forestry sectors: the measure aims at fostering technical and economic training,, information and diffusion of knowledge in relation to agricultural, food and forestry matters, including expertise in new information technologies, as w…	Pillar II	EAFRD	111	Vocational training and information actions																												V/B.1.1 - Soutien formation professionnelle et actions d'information		Kim added 7 April 2020. Returned as non-match.
290	V/B.1.12			V/B. The measures provided for in Chapter I of Title IV of Regulation (EC) No 1698/2005	Axis 1 Improving the competitiveness of the agricultural and forestry sector: Article 20					Art. 31	(c) measures aimed at improving the quality of agricultural production and products by:	Helping farmers to adapt to demanding standards based on Community legislation: the aim of this measure is to promote a more rapid implementation by farmers of demanding standards based on Community legislation concerning the environment, public health, animal and plant health, animal welfare and occupational safety and the respect of those standards by farmers. The measure partly covers the cost…	Pillar II	EAFRD	131	Meeting standards based on EU legislation																												V/B.1.12 - Mesures d'adaptation aux normes communautaires		Kim added 7 April 2020. Returned as non-match.
291	V/B.1.6			V/B. The measures provided for in Chapter I of Title IV of Regulation (EC) No 1698/2005	Axis 1 Improving the competitiveness of the agricultural and forestry sector: Article 20					Art. 26	(b) measures aimed at restructuring and developing physical potential and promoting innovation through:	Modernisation of agricultural holdings: the purpose of this measure is to modernize agricultural holdings to improve their economic performance through better use of the production factors he scope of the measure includes support for tangible and/or intangible investments for the introduction of new technologies and innovation, targeting quality, organic products and on/off-farm diversification, …	Pillar II	EAFRD	121	Modernisation of agricultural holdings																												V/B.1.6 - Soutien à la modernisation des exploitations agricoles		Kim added 7 April 2020. Returned as non-match.
292	V/B.2.7	1698/2005	on support for rural development by the European Agricultural Fund for Rural Development (EAFRD)	V/B. The measures provided for in Chapter I of Title IV of Regulation (EC) No 1698/2005	Axis 2 Improving the environment and the countryside: Article 42					Art. 43	(b) measures targeting the sustainable use of forestry land through:	First afforestation of agricultural land: the support is provided to farmers for first afforestation of agricultural land, i.e. where agricultural practices were undertaken. The payments cover establishment and maintenance costs as well as income foregone resulting from afforestation.	Pillar II	EAFRD	221	First afforestation of agricultural land																												V/B.2.7 - Aide au premier boisement des terres agricoles		Kim added 7 April 2020. Returned as non-match.
293	V/B.3.1	1698/2005	on support for rural development by the European Agricultural Fund for Rural Development (EAFRD)	V/B. The measures provided for in Chapter I of Title IV of Regulation (EC) No 1698/2005	Axis 3 The quality of life in rural areas and diversification of the rural economy: Article 52					Art. 53	(a) measures to diversify the rural economy, comprising:	Diversification into non-agricultural activities: this measure aims at providing support for rural people to diversify farming activities towards non-agricultural activities and develop non-agricultural sectors and promote employment.	Pillar II	EAFRD	311	Diversification into non-agricultural activities																												V/B.3.1 - Soutien de la diversification vers activités non-agricoles		Kim added 7 April 2020. Returned as non-match.
294	V/B.3.4	1698/2005	on support for rural development by the European Agricultural Fund for Rural Development (EAFRD)	V/B. The measures provided for in Chapter I of Title IV of Regulation (EC) No 1698/2005	Axis 3 The quality of life in rural areas and diversification of the rural economy: Article 55					Art. 56	(b) measures to improve the quality of life in the rural areas, comprising:	Basic services for the economy and rural population: this measure supports the improvement of basic services, including local access to Information and Communication Technologies (ICTs) and carry out investments. The measure includes support for setting up of basic services, including cultural and leisure activities, concerning a village or group of villages, and related small-scale infrastructur…	Pillar II	EAFRD	321	Basic services for the economy and rural population																												V/B.3.4 - Aides aux services de base économie et population rurale		Kim added 7 April 2020. Returned as non-match.
295	V/B.3.7	1698/2005	on support for rural development by the European Agricultural Fund for Rural Development (EAFRD)	V/B. The measures provided for in Chapter I of Title IV of Regulation (EC) No 1698/2005	Axis 3 The quality of life in rural areas and diversification of the rural economy: Article 58					Art. 58	(c)	A training and information measure for economic actors operating in the fields covered by axis 3: this measure aims to enhance the human potential in rural areas to achieve the objectives of diversifying farming activities towards non-agricultural activities and develop non-agricultural sectors, promote employment, improve basic services and carry out investments.	Pillar II	EAFRD	331	Training and information																												V/B.3.7 - Aide formation et information acteurs économiques axe 3		Kim added 7 April 2020. Returned as non-match.
296	V/B.1.1	1698/2005	on support for rural development by the European Agricultural Fund for Rural Development (EAFRD)	V/B. The measures provided for in Chapter I of Title IV of Regulation (EC) No 1698/2005	Axis 1 Improving the competitiveness of the agricultural and forestry sector: Article 20					Art. 21	(a) measures aimed at promoting knowledge and improving human potential through:	Vocational training and information actions, including diffusion of scientific knowledge and innovative practices, for persons engaged in the agricultural, food and forestry sectors: the measure aims at fostering technical and economic training,, information and diffusion of knowledge in relation to agricultural, food and forestry matters, including expertise in new information technologies, as w…	Pillar II	EAFRD	111	Vocational training and information actions																															Vocational training and information actions	Kim added 7 April 2020. Returned as unmatched.
297	I.7			I. The support schemes set out in Annex I to Regulation (EC) No 73/2009 of the Council							Specific support – Title III, Chapter 5	Member States may grant specific support to farmers for: 1) specific types of farming which are important for the protection or enhancement of the environment, 2) improving the quality of agricultural products, 3) improving the marketing of agricultural products, 4) practicing enhanced animal welfare standards, 5) specific agricultural activities entailing additional agri-environment benefits, 6)…																																			Other direct aids	Could be this one but unsure
298	V/B.1.6			V/B. The measures provided for in Chapter I of Title IV of Regulation (EC) No 1698/2005	Axis 1 Improving the competitiveness of the agricultural and forestry sector: Article 20					Art. 26	(b) measures aimed at restructuring and developing physical potential and promoting innovation through:	Modernisation of agricultural holdings: the purpose of this measure is to modernize agricultural holdings to improve their economic performance through better use of the production factors he scope of the measure includes support for tangible and/or intangible investments for the introduction of new technologies and innovation, targeting quality, organic products and on/off-farm diversification, …	Pillar II	EAFRD	121	Modernisation of agricultural holdings																															Modernisation of agricultural holdings	Kim added 7 April 2020. Returned as unmatched.
299	V/B.2.9	1698/2005	on support for rural development by the European Agricultural Fund for Rural Development (EAFRD)	V/B. The measures provided for in Chapter I of Title IV of Regulation (EC) No 1698/2005	Axis 2 Improving the environment and the countryside: Article 44					Art. 45	(b) measures targeting the sustainable use of forestry land through:	First afforestation of non-agricultural land: the support is provided for afforestation of land that was not under agricultural cultivation. The payments include the establishment costs and in the case of abandoned farmland, also an annual premium.	Pillar II	EAFRD	223	First afforestation of non-agricultural land																															First afforestation of agricultural land	Kim added 7 April 2020. Returned as unmatched.
300	V/B.3.1	1698/2005	on support for rural development by the European Agricultural Fund for Rural Development (EAFRD)	V/B. The measures provided for in Chapter I of Title IV of Regulation (EC) No 1698/2005	Axis 3 The quality of life in rural areas and diversification of the rural economy: Article 52					Art. 53	(a) measures to diversify the rural economy, comprising:	Diversification into non-agricultural activities: this measure aims at providing support for rural people to diversify farming activities towards non-agricultural activities and develop non-agricultural sectors and promote employment.	Pillar II	EAFRD	311	Diversification into non-agricultural activities																															Diversification into non-agricultural activities	Kim added 7 April 2020. Returned as unmatched.
301	V/B.3.4	1698/2005	on support for rural development by the European Agricultural Fund for Rural Development (EAFRD)	V/B. The measures provided for in Chapter I of Title IV of Regulation (EC) No 1698/2005	Axis 3 The quality of life in rural areas and diversification of the rural economy: Article 55					Art. 56	(b) measures to improve the quality of life in the rural areas, comprising:	Basic services for the economy and rural population: this measure supports the improvement of basic services, including local access to Information and Communication Technologies (ICTs) and carry out investments. The measure includes support for setting up of basic services, including cultural and leisure activities, concerning a village or group of villages, and related small-scale infrastructur…	Pillar II	EAFRD	321	Basic services for the economy and rural population																															Basic services for the economy and rural population	Kim added 7 April 2020. Returned as unmatched.
302	V/B.3.7	1698/2005	on support for rural development by the European Agricultural Fund for Rural Development (EAFRD)	V/B. The measures provided for in Chapter I of Title IV of Regulation (EC) No 1698/2005	Axis 3 The quality of life in rural areas and diversification of the rural economy: Article 58					Art. 58	(c)	A training and information measure for economic actors operating in the fields covered by axis 3: this measure aims to enhance the human potential in rural areas to achieve the objectives of diversifying farming activities towards non-agricultural activities and develop non-agricultural sectors, promote employment, improve basic services and carry out investments.	Pillar II	EAFRD	331	Training and information																															Training and information	Kim added 7 April 2020. Returned as unmatched.
303	V/B.4.4			V/B. The measures provided for in Chapter I of Title IV of Regulation (EC) No 1698/2005	Axis 4 Leader: Article 61 The Leader measure aims at supporting the implementation of local development and cooperation projects, as well skill acquisition for the running of the local action group.					Art. 68(2)(b)		Transnational and inter-regional cooperation																																			Cooperation	Could be this one but unsure
304	V/B.1.6			V/B. The measures provided for in Chapter I of Title IV of Regulation (EC) No 1698/2005	Axis 1 Improving the competitiveness of the agricultural and forestry sector: Article 20					Art. 26	(b) measures aimed at restructuring and developing physical potential and promoting innovation through:	Modernisation of agricultural holdings: the purpose of this measure is to modernize agricultural holdings to improve their economic performance through better use of the production factors he scope of the measure includes support for tangible and/or intangible investments for the introduction of new technologies and innovation, targeting quality, organic products and on/off-farm diversification, …	Pillar II	EAFRD	121	Modernisation of agricultural holdings																																	V/B.1.6 Εκσυγχρονισμός των γεωργικών εκμεταλλεύσεων (ΕΓΤΑΑ)
305	V/B.2.2	1698/2005	on support for rural development by the European Agricultural Fund for Rural Development (EAFRD)	V/B. The measures provided for in Chapter I of Title IV of Regulation (EC) No 1698/2005	Axis 2 Improving the environment and the countryside: Article 37					Art. 37	(a) measures targeting the sustainable use of agricultural land through:	Payments to farmers in areas with handicaps, other than mountain areas: natural handicap payments in in areas with handicaps, other than mountain areas contribute, through continued use of agricultural land, to maintaining the countryside, as well as to maintaining and promoting sustainable farming systems.	Pillar II	EAFRD	212	payments to farmers in areas with handicaps other than mountain areas																																	V/B.2.2 Ενισχύσεις στους γεωργούς περιοχών με μειονεκτήματα, εκτός των ορεινών περιοχών. (ΕΓΤΑΑ)
306	V/B.2.7	1698/2005	on support for rural development by the European Agricultural Fund for Rural Development (EAFRD)	V/B. The measures provided for in Chapter I of Title IV of Regulation (EC) No 1698/2005	Axis 2 Improving the environment and the countryside: Article 42					Art. 43	(b) measures targeting the sustainable use of forestry land through:	First afforestation of agricultural land: the support is provided to farmers for first afforestation of agricultural land, i.e. where agricultural practices were undertaken. The payments cover establishment and maintenance costs as well as income foregone resulting from afforestation.	Pillar II	EAFRD	221	First afforestation of agricultural land																																	V/B.2.7 Πρώτη δάσωση γεωργικής γης. (ΕΓΤΑΑ)
307	V/B.3.1	1698/2005	on support for rural development by the European Agricultural Fund for Rural Development (EAFRD)	V/B. The measures provided for in Chapter I of Title IV of Regulation (EC) No 1698/2005	Axis 3 The quality of life in rural areas and diversification of the rural economy: Article 52					Art. 53	(a) measures to diversify the rural economy, comprising:	Diversification into non-agricultural activities: this measure aims at providing support for rural people to diversify farming activities towards non-agricultural activities and develop non-agricultural sectors and promote employment.	Pillar II	EAFRD	311	Diversification into non-agricultural activities																																	V/B.3.1 Διαφοροποίηση προς μη γεωργικές δραστηριότητες. (ΕΓΤΑΑ)
308	V/B.3.4	1698/2005	on support for rural development by the European Agricultural Fund for Rural Development (EAFRD)	V/B. The measures provided for in Chapter I of Title IV of Regulation (EC) No 1698/2005	Axis 3 The quality of life in rural areas and diversification of the rural economy: Article 55					Art. 56	(b) measures to improve the quality of life in the rural areas, comprising:	Basic services for the economy and rural population: this measure supports the improvement of basic services, including local access to Information and Communication Technologies (ICTs) and carry out investments. The measure includes support for setting up of basic services, including cultural and leisure activities, concerning a village or group of villages, and related small-scale infrastructur…	Pillar II	EAFRD	321	Basic services for the economy and rural population																																	V/B.3.4 Μέτρα για τη βελτίωση της ποιότητας ζωής στις αγροτικές περιοχές, τα οποία περιλαμβάνουν Βασικές υπηρεσίες για την οικονομία και τον αγροτικό πληθυσμό. (ΕΓΤΑΑ)
309	I.5			I. The support schemes set out in Annex I to Regulation (EC) No 73/2009 of the Council							Premiums in the sheep meat and goat meat sector – Title IV, Chapter 1, Section 10	 Ewe and goat premiums: coupled payments granted to farmer for maintaining ewes or she-goats, under certain conditions, for at least 100 days from the last day of the period for submitting the aid applications. The premiums amount to EUR 21 per ewe reared for production of meat and EUR 16.8 per ewe for production of milk or per she-goat.  Supplementary premium: coupled payment granted to the fa…
310	I.5			I. The support schemes set out in Annex I to Regulation (EC) No 73/2009 of the Council							Premiums in the sheep meat and goat meat sector – Title IV, Chapter 1, Section 10	 Ewe and goat premiums: coupled payments granted to farmer for maintaining ewes or she-goats, under certain conditions, for at least 100 days from the last day of the period for submitting the aid applications. The premiums amount to EUR 21 per ewe reared for production of meat and EUR 16.8 per ewe for production of milk or per she-goat.  Supplementary premium: coupled payment granted to the fa…
311	I.5			I. The support schemes set out in Annex I to Regulation (EC) No 73/2009 of the Council							Premiums in the sheep meat and goat meat sector – Title IV, Chapter 1, Section 10	 Ewe and goat premiums: coupled payments granted to farmer for maintaining ewes or she-goats, under certain conditions, for at least 100 days from the last day of the period for submitting the aid applications. The premiums amount to EUR 21 per ewe reared for production of meat and EUR 16.8 per ewe for production of milk or per she-goat.  Supplementary premium: coupled payment granted to the fa…
312	I.5			I. The support schemes set out in Annex I to Regulation (EC) No 73/2009 of the Council							Premiums in the sheep meat and goat meat sector – Title IV, Chapter 1, Section 10	 Ewe and goat premiums: coupled payments granted to farmer for maintaining ewes or she-goats, under certain conditions, for at least 100 days from the last day of the period for submitting the aid applications. The premiums amount to EUR 21 per ewe reared for production of meat and EUR 16.8 per ewe for production of milk or per she-goat.  Supplementary premium: coupled payment granted to the fa…
313	I.5			I. The support schemes set out in Annex I to Regulation (EC) No 73/2009 of the Council							Premiums in the sheep meat and goat meat sector – Title IV, Chapter 1, Section 10	 Ewe and goat premiums: coupled payments granted to farmer for maintaining ewes or she-goats, under certain conditions, for at least 100 days from the last day of the period for submitting the aid applications. The premiums amount to EUR 21 per ewe reared for production of meat and EUR 16.8 per ewe for production of milk or per she-goat.  Supplementary premium: coupled payment granted to the fa…
314	I.7			I. The support schemes set out in Annex I to Regulation (EC) No 73/2009 of the Council							Specific support – Title III, Chapter 5	Member States may grant specific support to farmers for: 1) specific types of farming which are important for the protection or enhancement of the environment, 2) improving the quality of agricultural products, 3) improving the marketing of agricultural products, 4) practicing enhanced animal welfare standards, 5) specific agricultural activities entailing additional agri-environment benefits, 6)…
315	III.3			III. The support schemes and measures set out in Regulation (EU) No 1308/2013 of the European Parliament and the Council							School fruit, vegetables and milk scheme Chapter II, Section 1	Aid provided to support the distribution of agricultural products to children in nursery, primary and secondary schools with the objective to increase their fruit, vegetables and milk consumption and improve their eating habits.
316	III.3			III. The support schemes and measures set out in Regulation (EU) No 1308/2013 of the European Parliament and the Council							School fruit, vegetables and milk scheme Chapter II, Section 1	Aid provided to support the distribution of agricultural products to children in nursery, primary and secondary schools with the objective to increase their fruit, vegetables and milk consumption and improve their eating habits.
317	IV/A.11	1305/2013	on support for rural development by the European Agricultural Fund for Rural Development (EAFRD) and repealing Council Regulation (EC) No 1698/2005	IV/A. The measures provided for in Chapter I of Title III of Regulation (EU) No 1305/2013						[RD] Art. 24	Prevention and restoration of damage to forests from forest fires, natural disasters and catastrophic events	This sub-measure aims at preventing and restoring (clearing and replanting) forestry potential after the occurrence of forest fires, other natural disasters including pest and disease outbreaks, as well as climate change related threats.	Pillar II	EAFRD
318	IV/A.23			IV/A. The measures provided for in Chapter I of Title III of Regulation (EU) No 1305/2013						[RD] Art. 40	Financing of complementary national direct payments for Croatia	This measure offers to the farmers eligible for complementary national direct payments in Croatia a top-up payment under the second pillar.
319	V/B.2.4			V/B. The measures provided for in Chapter I of Title IV of Regulation (EC) No 1698/2005	Axis 2 Improving the environment and the countryside: Article 39					Art. 39	(a) measures targeting the sustainable use of agricultural land through:	Agri-environment payments: these payments cover costs incurred and income foregone incurred by farmers and other land managers for their voluntary commitments to apply agricultural production methods compatible with the protection and improvement of the environment, the landscape and its features, natural resources, the soil and genetic diversity.
320	VI/B.1			VI/B. The information and promotion measures provided for in Council Regulation (EC) No 3/2008						Information and promotion measures	Information and promotion measures for agricultural products and their method of production as well as for food products based on agricultural products carried out on the internal market or in third countries as listed in Article 2 of Regulation (EC) No 3/2008 may be financed, fully or in part, by the Community budget subject to the conditions laid down in this Regulation. These measures shall be…
321	I.7			I. The support schemes set out in Annex I to Regulation (EC) No 73/2009 of the Council							Specific support – Title III, Chapter 5	Member States may grant specific support to farmers for: 1) specific types of farming which are important for the protection or enhancement of the environment, 2) improving the quality of agricultural products, 3) improving the marketing of agricultural products, 4) practicing enhanced animal welfare standards, 5) specific agricultural activities entailing additional agri-environment benefits, 6)…
322	I.7			I. The support schemes set out in Annex I to Regulation (EC) No 73/2009 of the Council							Specific support – Title III, Chapter 5	Member States may grant specific support to farmers for: 1) specific types of farming which are important for the protection or enhancement of the environment, 2) improving the quality of agricultural products, 3) improving the marketing of agricultural products, 4) practicing enhanced animal welfare standards, 5) specific agricultural activities entailing additional agri-environment benefits, 6)…
323	I.7			I. The support schemes set out in Annex I to Regulation (EC) No 73/2009 of the Council							Specific support – Title III, Chapter 5	Member States may grant specific support to farmers for: 1) specific types of farming which are important for the protection or enhancement of the environment, 2) improving the quality of agricultural products, 3) improving the marketing of agricultural products, 4) practicing enhanced animal welfare standards, 5) specific agricultural activities entailing additional agri-environment benefits, 6)…
324	I.7			I. The support schemes set out in Annex I to Regulation (EC) No 73/2009 of the Council							Specific support – Title III, Chapter 5	Member States may grant specific support to farmers for: 1) specific types of farming which are important for the protection or enhancement of the environment, 2) improving the quality of agricultural products, 3) improving the marketing of agricultural products, 4) practicing enhanced animal welfare standards, 5) specific agricultural activities entailing additional agri-environment benefits, 6)…
325	I.7			I. The support schemes set out in Annex I to Regulation (EC) No 73/2009 of the Council							Specific support – Title III, Chapter 5	Member States may grant specific support to farmers for: 1) specific types of farming which are important for the protection or enhancement of the environment, 2) improving the quality of agricultural products, 3) improving the marketing of agricultural products, 4) practicing enhanced animal welfare standards, 5) specific agricultural activities entailing additional agri-environment benefits, 6)…
326	I.7			I. The support schemes set out in Annex I to Regulation (EC) No 73/2009 of the Council							Specific support – Title III, Chapter 5	Member States may grant specific support to farmers for: 1) specific types of farming which are important for the protection or enhancement of the environment, 2) improving the quality of agricultural products, 3) improving the marketing of agricultural products, 4) practicing enhanced animal welfare standards, 5) specific agricultural activities entailing additional agri-environment benefits, 6)…
327	II.2			II. The support schemes set out in Annex I to Regulation (EU) No 1307/2013 of the European Parliament and of the Council							Single area payment scheme – Art. 36	The single area payment scheme (SAPS) is a decoupled area payment paid for eligible hectares declared by a farmer. Member States applying the single area payment scheme in 2014 may decide to continue to apply the basic payment in the form of a single area payment until 31 December 2020.
328	II.2			II. The support schemes set out in Annex I to Regulation (EU) No 1307/2013 of the European Parliament and of the Council							Single area payment scheme – Art. 36	The single area payment scheme (SAPS) is a decoupled area payment paid for eligible hectares declared by a farmer. Member States applying the single area payment scheme in 2014 may decide to continue to apply the basic payment in the form of a single area payment until 31 December 2020.
329	II.2			II. The support schemes set out in Annex I to Regulation (EU) No 1307/2013 of the European Parliament and of the Council							Single area payment scheme – Art. 36	The single area payment scheme (SAPS) is a decoupled area payment paid for eligible hectares declared by a farmer. Member States applying the single area payment scheme in 2014 may decide to continue to apply the basic payment in the form of a single area payment until 31 December 2020.
330	I.3			I. The support schemes set out in Annex I to Regulation (EC) No 73/2009 of the Council							Aid for sugar beet and cane producers – Title IV, Chapter 1, Section 7	This was a restructuring aid provided for initially in Article 3 of Regulation (EC) No 320/2006 establishing a temporary scheme for the restructuring of the sugar industry in the Community and amending Council Regulation (EC) No 1290/2005 on the financing of the common agricultural policy for at least 50 % of the sugar quota fixed on 20 February 2006 in Annex III to Council Regulation (EC) No 318…
331	III.3			III. The support schemes and measures set out in Regulation (EU) No 1308/2013 of the European Parliament and the Council							School fruit, vegetables and milk scheme Chapter II, Section 1	Aid provided to support the distribution of agricultural products to children in nursery, primary and secondary schools with the objective to increase their fruit, vegetables and milk consumption and improve their eating habits.
332	III.4			III. The support schemes and measures set out in Regulation (EU) No 1308/2013 of the European Parliament and the Council							Aid in the fruit and vegetables sector Chapter II, Section 3	Growers are encouraged to join producer organisations (POs). These receive support for implementing operational programmes, based on a national strategy. Aid is also granted to mitigate income fluctuation from crises. Support is offered for crisis prevention/management measures under operational programmes, i.e.: product withdrawal, green harvesting/non-harvesting, promotion/communication tools, …
333	III.4			III. The support schemes and measures set out in Regulation (EU) No 1308/2013 of the European Parliament and the Council							Aid in the fruit and vegetables sector Chapter II, Section 3	Growers are encouraged to join producer organisations (POs). These receive support for implementing operational programmes, based on a national strategy. Aid is also granted to mitigate income fluctuation from crises. Support is offered for crisis prevention/management measures under operational programmes, i.e.: product withdrawal, green harvesting/non-harvesting, promotion/communication tools, …
334	III.4			III. The support schemes and measures set out in Regulation (EU) No 1308/2013 of the European Parliament and the Council							Aid in the fruit and vegetables sector Chapter II, Section 3	Growers are encouraged to join producer organisations (POs). These receive support for implementing operational programmes, based on a national strategy. Aid is also granted to mitigate income fluctuation from crises. Support is offered for crisis prevention/management measures under operational programmes, i.e.: product withdrawal, green harvesting/non-harvesting, promotion/communication tools, …
335	III.5			III. The support schemes and measures set out in Regulation (EU) No 1308/2013 of the European Parliament and the Council							Support in the wine sector Chapter II, Section 4	Various aids granted in order to ensure market balance and increase the competitiveness of European wine: aid for promotion of wine on third country markets and information on responsible consumption of wine and the EU system of PDO/PGI; co-financing of costs for restructuring and conversion of vineyards, for investments in wineries and in marketing facilities as well as for innovation; support f…
336	III.5			III. The support schemes and measures set out in Regulation (EU) No 1308/2013 of the European Parliament and the Council							Support in the wine sector Chapter II, Section 4	Various aids granted in order to ensure market balance and increase the competitiveness of European wine: aid for promotion of wine on third country markets and information on responsible consumption of wine and the EU system of PDO/PGI; co-financing of costs for restructuring and conversion of vineyards, for investments in wineries and in marketing facilities as well as for innovation; support f…
337	III.5			III. The support schemes and measures set out in Regulation (EU) No 1308/2013 of the European Parliament and the Council							Support in the wine sector Chapter II, Section 4	Various aids granted in order to ensure market balance and increase the competitiveness of European wine: aid for promotion of wine on third country markets and information on responsible consumption of wine and the EU system of PDO/PGI; co-financing of costs for restructuring and conversion of vineyards, for investments in wineries and in marketing facilities as well as for innovation; support f…
338	III.5			III. The support schemes and measures set out in Regulation (EU) No 1308/2013 of the European Parliament and the Council							Support in the wine sector Chapter II, Section 4	Various aids granted in order to ensure market balance and increase the competitiveness of European wine: aid for promotion of wine on third country markets and information on responsible consumption of wine and the EU system of PDO/PGI; co-financing of costs for restructuring and conversion of vineyards, for investments in wineries and in marketing facilities as well as for innovation; support f…
339	III.7			III. The support schemes and measures set out in Regulation (EU) No 1308/2013 of the European Parliament and the Council							Aid in the apiculture sector Chapter II, Section 5	Aid granted to support this sector through apiculture programmes in order to improve the production and marketing of apiculture products.
340	III.7			III. The support schemes and measures set out in Regulation (EU) No 1308/2013 of the European Parliament and the Council							Aid in the apiculture sector Chapter II, Section 5	Aid granted to support this sector through apiculture programmes in order to improve the production and marketing of apiculture products.
341	IV/A.9			IV/A. The measures provided for in Chapter I of Title III of Regulation (EU) No 1305/2013						[RD] Art. 22	Afforestation and creation of woodland	This sub-measure provides support for operations of afforestation and creation of woodland on agricultural and non-agricultural land.
342	IV/A.9			IV/A. The measures provided for in Chapter I of Title III of Regulation (EU) No 1305/2013						[RD] Art. 22	Afforestation and creation of woodland	This sub-measure provides support for operations of afforestation and creation of woodland on agricultural and non-agricultural land.
343	IV/A.10			IV/A. The measures provided for in Chapter I of Title III of Regulation (EU) No 1305/2013						[RD] Art. 23	Establishment of agroforestry systems	This sub-measure supports the establishment of agroforestry systems and practices where woody perennials are deliberately integrated with crops and/or animals on the same land unit.
344	IV/A.13			IV/A. The measures provided for in Chapter I of Title III of Regulation (EU) No 1305/2013						[RD] Art. 26	Investments in forest technologies, processing, mobilising and marketing of forest products	This sub-measure aims at providing support for investment in machinery and/or equipment related to harvesting, cutting, mobilising, processing the wood prior to industrial sawing of wood. The main goal of this sub-measure is to improve the economic value of forests.
345	IV/A.15			IV/A. The measures provided for in Chapter I of Title III of Regulation (EU) No 1305/2013						[RD] Art. 28	Agri-environment- climate	This measure encourages land managers to apply farming practices contributing to the protection of the environment, landscape, natural resources and climate mitigation and adaptation. It may concern not only environmentally beneficial improvements to farming practice but also the maintenance of existing beneficial practices.
346	IV/A.15			IV/A. The measures provided for in Chapter I of Title III of Regulation (EU) No 1305/2013						[RD] Art. 28	Agri-environment- climate	This measure encourages land managers to apply farming practices contributing to the protection of the environment, landscape, natural resources and climate mitigation and adaptation. It may concern not only environmentally beneficial improvements to farming practice but also the maintenance of existing beneficial practices.
347	IV/A.19			IV/A. The measures provided for in Chapter I of Title III of Regulation (EU) No 1305/2013						[RD] Art. 33	Animal welfare	This measure provides payments to farmers who undertake, on a voluntary basis, to carry out operations of one or more animal welfare commitments.
348	IV/A.20			IV/A. The measures provided for in Chapter I of Title III of Regulation (EU) No 1305/2013						[RD] Art. 34	Forest-environmental and climate services and forest conservation	This measure responds to the needs of promoting the sustainable management and improvement of forests and woodland, including the maintenance and improvement of biodiversity, water and soil resources and combating climate change and also to the need to conserve the forest genetic resources, including activities such as development of different varieties of forest species in order to adapt to spec…
349	V/B.1.1	1698/2005	on support for rural development by the European Agricultural Fund for Rural Development (EAFRD)	V/B. The measures provided for in Chapter I of Title IV of Regulation (EC) No 1698/2005	Axis 1 Improving the competitiveness of the agricultural and forestry sector: Article 20					Art. 21	(a) measures aimed at promoting knowledge and improving human potential through:	Vocational training and information actions, including diffusion of scientific knowledge and innovative practices, for persons engaged in the agricultural, food and forestry sectors: the measure aims at fostering technical and economic training,, information and diffusion of knowledge in relation to agricultural, food and forestry matters, including expertise in new information technologies, as w…	Pillar II	EAFRD	111	Vocational training and information actions
350	V/B.1.6			V/B. The measures provided for in Chapter I of Title IV of Regulation (EC) No 1698/2005	Axis 1 Improving the competitiveness of the agricultural and forestry sector: Article 20					Art. 26	(b) measures aimed at restructuring and developing physical potential and promoting innovation through:	Modernisation of agricultural holdings: the purpose of this measure is to modernize agricultural holdings to improve their economic performance through better use of the production factors he scope of the measure includes support for tangible and/or intangible investments for the introduction of new technologies and innovation, targeting quality, organic products and on/off-farm diversification, …
351	V/B.1.6			V/B. The measures provided for in Chapter I of Title IV of Regulation (EC) No 1698/2005	Axis 1 Improving the competitiveness of the agricultural and forestry sector: Article 20					Art. 26	(b) measures aimed at restructuring and developing physical potential and promoting innovation through:	Modernisation of agricultural holdings: the purpose of this measure is to modernize agricultural holdings to improve their economic performance through better use of the production factors he scope of the measure includes support for tangible and/or intangible investments for the introduction of new technologies and innovation, targeting quality, organic products and on/off-farm diversification, …
352	V/B.1.6			V/B. The measures provided for in Chapter I of Title IV of Regulation (EC) No 1698/2005	Axis 1 Improving the competitiveness of the agricultural and forestry sector: Article 20					Art. 26	(b) measures aimed at restructuring and developing physical potential and promoting innovation through:	Modernisation of agricultural holdings: the purpose of this measure is to modernize agricultural holdings to improve their economic performance through better use of the production factors he scope of the measure includes support for tangible and/or intangible investments for the introduction of new technologies and innovation, targeting quality, organic products and on/off-farm diversification, …
353	V/B.1.6			V/B. The measures provided for in Chapter I of Title IV of Regulation (EC) No 1698/2005	Axis 1 Improving the competitiveness of the agricultural and forestry sector: Article 20					Art. 26	(b) measures aimed at restructuring and developing physical potential and promoting innovation through:	Modernisation of agricultural holdings: the purpose of this measure is to modernize agricultural holdings to improve their economic performance through better use of the production factors he scope of the measure includes support for tangible and/or intangible investments for the introduction of new technologies and innovation, targeting quality, organic products and on/off-farm diversification, …
354	V/B.1.6			V/B. The measures provided for in Chapter I of Title IV of Regulation (EC) No 1698/2005	Axis 1 Improving the competitiveness of the agricultural and forestry sector: Article 20					Art. 26	(b) measures aimed at restructuring and developing physical potential and promoting innovation through:	Modernisation of agricultural holdings: the purpose of this measure is to modernize agricultural holdings to improve their economic performance through better use of the production factors he scope of the measure includes support for tangible and/or intangible investments for the introduction of new technologies and innovation, targeting quality, organic products and on/off-farm diversification, …
355	V/B.1.6			V/B. The measures provided for in Chapter I of Title IV of Regulation (EC) No 1698/2005	Axis 1 Improving the competitiveness of the agricultural and forestry sector: Article 20					Art. 26	(b) measures aimed at restructuring and developing physical potential and promoting innovation through:	Modernisation of agricultural holdings: the purpose of this measure is to modernize agricultural holdings to improve their economic performance through better use of the production factors he scope of the measure includes support for tangible and/or intangible investments for the introduction of new technologies and innovation, targeting quality, organic products and on/off-farm diversification, …
356	V/B.1.6			V/B. The measures provided for in Chapter I of Title IV of Regulation (EC) No 1698/2005	Axis 1 Improving the competitiveness of the agricultural and forestry sector: Article 20					Art. 26	(b) measures aimed at restructuring and developing physical potential and promoting innovation through:	Modernisation of agricultural holdings: the purpose of this measure is to modernize agricultural holdings to improve their economic performance through better use of the production factors he scope of the measure includes support for tangible and/or intangible investments for the introduction of new technologies and innovation, targeting quality, organic products and on/off-farm diversification, …
357	V/B.1.6			V/B. The measures provided for in Chapter I of Title IV of Regulation (EC) No 1698/2005	Axis 1 Improving the competitiveness of the agricultural and forestry sector: Article 20					Art. 26	(b) measures aimed at restructuring and developing physical potential and promoting innovation through:	Modernisation of agricultural holdings: the purpose of this measure is to modernize agricultural holdings to improve their economic performance through better use of the production factors he scope of the measure includes support for tangible and/or intangible investments for the introduction of new technologies and innovation, targeting quality, organic products and on/off-farm diversification, …
358	V/B.1.8			V/B. The measures provided for in Chapter I of Title IV of Regulation (EC) No 1698/2005	Axis 1 Improving the competitiveness of the agricultural and forestry sector: Article 20					Art. 28	(b) measures aimed at restructuring and developing physical potential and promoting innovation through:	Adding value to agricultural and forestry products: this measure provides support for tangible and/or intangible investments aiming at improving the processing and marketing of primary agricultural and forestry products.
359	V/B.1.10			V/B. The measures provided for in Chapter I of Title IV of Regulation (EC) No 1698/2005	Axis 1 Improving the competitiveness of the agricultural and forestry sector: Article 20					Art. 30	(b) measures aimed at restructuring and developing physical potential and promoting innovation through:	Improving and developing infrastructure related to the development and adaptation of agriculture and forestry: the support covers operations related to access to farm and forest land, land consolidation and improvement, energy supply and water management.
360	V/B.1.10			V/B. The measures provided for in Chapter I of Title IV of Regulation (EC) No 1698/2005	Axis 1 Improving the competitiveness of the agricultural and forestry sector: Article 20					Art. 30	(b) measures aimed at restructuring and developing physical potential and promoting innovation through:	Improving and developing infrastructure related to the development and adaptation of agriculture and forestry: the support covers operations related to access to farm and forest land, land consolidation and improvement, energy supply and water management.
361	V/B.2.4			V/B. The measures provided for in Chapter I of Title IV of Regulation (EC) No 1698/2005	Axis 2 Improving the environment and the countryside: Article 39					Art. 39	(a) measures targeting the sustainable use of agricultural land through:	Agri-environment payments: these payments cover costs incurred and income foregone incurred by farmers and other land managers for their voluntary commitments to apply agricultural production methods compatible with the protection and improvement of the environment, the landscape and its features, natural resources, the soil and genetic diversity.
362	V/B.2.4			V/B. The measures provided for in Chapter I of Title IV of Regulation (EC) No 1698/2005	Axis 2 Improving the environment and the countryside: Article 39					Art. 39	(a) measures targeting the sustainable use of agricultural land through:	Agri-environment payments: these payments cover costs incurred and income foregone incurred by farmers and other land managers for their voluntary commitments to apply agricultural production methods compatible with the protection and improvement of the environment, the landscape and its features, natural resources, the soil and genetic diversity.
363	V/B.2.7	1698/2005	on support for rural development by the European Agricultural Fund for Rural Development (EAFRD)	V/B. The measures provided for in Chapter I of Title IV of Regulation (EC) No 1698/2005	Axis 2 Improving the environment and the countryside: Article 42					Art. 43	(b) measures targeting the sustainable use of forestry land through:	First afforestation of agricultural land: the support is provided to farmers for first afforestation of agricultural land, i.e. where agricultural practices were undertaken. The payments cover establishment and maintenance costs as well as income foregone resulting from afforestation.	Pillar II	EAFRD	221	First afforestation of agricultural land
364	V/B.3.1	1698/2005	on support for rural development by the European Agricultural Fund for Rural Development (EAFRD)	V/B. The measures provided for in Chapter I of Title IV of Regulation (EC) No 1698/2005	Axis 3 The quality of life in rural areas and diversification of the rural economy: Article 52					Art. 53	(a) measures to diversify the rural economy, comprising:	Diversification into non-agricultural activities: this measure aims at providing support for rural people to diversify farming activities towards non-agricultural activities and develop non-agricultural sectors and promote employment.	Pillar II	EAFRD	311	Diversification into non-agricultural activities
365	V/B.3.4			V/B. The measures provided for in Chapter I of Title IV of Regulation (EC) No 1698/2005	Axis 3 The quality of life in rural areas and diversification of the rural economy: Article 55					Art. 56	(b) measures to improve the quality of life in the rural areas, comprising:	Basic services for the economy and rural population: this measure supports the improvement of basic services, including local access to Information and Communication Technologies (ICTs) and carry out investments. The measure includes support for setting up of basic services, including cultural and leisure activities, concerning a village or group of villages, and related small-scale infrastructur…
366	V/B.3.4			V/B. The measures provided for in Chapter I of Title IV of Regulation (EC) No 1698/2005	Axis 3 The quality of life in rural areas and diversification of the rural economy: Article 55					Art. 56	(b) measures to improve the quality of life in the rural areas, comprising:	Basic services for the economy and rural population: this measure supports the improvement of basic services, including local access to Information and Communication Technologies (ICTs) and carry out investments. The measure includes support for setting up of basic services, including cultural and leisure activities, concerning a village or group of villages, and related small-scale infrastructur…
367	V/B.3.6			V/B. The measures provided for in Chapter I of Title IV of Regulation (EC) No 1698/2005	Axis 3 The quality of life in rural areas and diversification of the rural economy: Article 57					Art. 57	(b) measures to improve the quality of life in the rural areas, comprising:	Conservation and upgrading of the rural heritage: this measure support for the drawing-up of protection and management plans relating to Natura 2000 sites and other places of high natural value, environmental awareness actions and investments associated with maintenance, restoration and upgrading of the natural heritage and with the development of high natural value sites. The measure also suppor…
368	V/B.3.6			V/B. The measures provided for in Chapter I of Title IV of Regulation (EC) No 1698/2005	Axis 3 The quality of life in rural areas and diversification of the rural economy: Article 57					Art. 57	(b) measures to improve the quality of life in the rural areas, comprising:	Conservation and upgrading of the rural heritage: this measure support for the drawing-up of protection and management plans relating to Natura 2000 sites and other places of high natural value, environmental awareness actions and investments associated with maintenance, restoration and upgrading of the natural heritage and with the development of high natural value sites. The measure also suppor…
369	V/B.3.8	1698/2005	on support for rural development by the European Agricultural Fund for Rural Development (EAFRD)	V/B. The measures provided for in Chapter I of Title IV of Regulation (EC) No 1698/2005	Axis 3 The quality of life in rural areas and diversification of the rural economy: Article 59					Art. 59	(d)	A skills acquisition and animation measure with a view to preparing and implementing a local development strategy. Under this measure, support is provided for studies about the area and the local development strategy, for example the training of staff involved in the preparation and implementation of a local development strategy; promotional events and the training of leaders; implementation by p…	Pillar II	EAFRD	341	Skills-acquisition and animation measure with a view to preparing and implementing a local development strategy
370	V/B.4.4			V/B. The measures provided for in Chapter I of Title IV of Regulation (EC) No 1698/2005	Axis 4 Leader: Article 61 The Leader measure aims at supporting the implementation of local development and cooperation projects, as well skill acquisition for the running of the local action group.					Art. 68(2)(b)		Transnational and inter-regional cooperation
371	V/B.4.4			V/B. The measures provided for in Chapter I of Title IV of Regulation (EC) No 1698/2005	Axis 4 Leader: Article 61 The Leader measure aims at supporting the implementation of local development and cooperation projects, as well skill acquisition for the running of the local action group.					Art. 68(2)(b)		Transnational and inter-regional cooperation
372	VI/B.1	3/2008	on information provision and promotion measures for agricultural products on the internal market and in third countries	VI/B. The information and promotion measures provided for in Council Regulation (EC) No 3/2008						Information and promotion measures	Information and promotion measures for agricultural products and their method of production as well as for food products based on agricultural products carried out on the internal market or in third countries as listed in Article 2 of Regulation (EC) No 3/2008 may be financed, fully or in part, by the Community budget subject to the conditions laid down in this Regulation. These measures shall be…		Pillar II	EAFRD
373	National
374	National
375	National
376	National
377	National
378	National
379	National
380	National
381	National
382	National
383	National
384	National
385	National
386	National
387	National
388	National
389	National
390	National
391	National
392	National
393	National
394	National
395	National
396	National
397	National
398	National
399	National
400	National
401	National
402	National
403	National
404	National
405	National
406	National
407	National
408	National
409	National
410	National
411	National
412	National
413	National
414	National
415	National
416	National
417	National
418	National
419	National
420	National
421	National
422	National
423	National
424	National
425	National
426	National
427	National
428	National
429	National
430	National
431	National
432	National
433	National
434	National
435	National
436	National
437	National
438	National
439	National
440	National
441	National
442	National
443	National
444	National
445	National
446	National
447	National
448	National
449	National
450	National
451	National
452	National
453	National
454	National
455	National
456	National
457	National
458	National
459	National
460	National
461	National
462	National
463	National
464	National
465	National
466	National
467	National
468	National
469	National
470	National
471	National
472	National
473	National
474	National
475	National
476	National
477	National
478	National
479	National
480	National
481	National
482	National
483	National
484	National
485	National
486	National
487	National
488	National
489	National
490	National
491	National
492	National
493	National
494	National
495	National
496	National
497	National
498	National
499	National
500	National
501	National
502	National
503	National
504	National
505	National
506	National
507	National
508	National
509	National
510	National
511	National
512	National
513	National
514	National
515	National
516	National
517	National
518	National
519	National
520	National
521	National
522	National
523	National
524	National
525	III.3			III. The support schemes and measures set out in Regulation (EU) No 1308/2013 of the European Parliament and the Council							School fruit, vegetables and milk scheme Chapter II, Section 1	Aid provided to support the distribution of agricultural products to children in nursery, primary and secondary schools with the objective to increase their fruit, vegetables and milk consumption and improve their eating habits.
526	V/B.1.1	1698/2005	on support for rural development by the European Agricultural Fund for Rural Development (EAFRD)	V/B. The measures provided for in Chapter I of Title IV of Regulation (EC) No 1698/2005	Axis 1 Improving the competitiveness of the agricultural and forestry sector: Article 20					Art. 21	(a) measures aimed at promoting knowledge and improving human potential through:	Vocational training and information actions, including diffusion of scientific knowledge and innovative practices, for persons engaged in the agricultural, food and forestry sectors: the measure aims at fostering technical and economic training,, information and diffusion of knowledge in relation to agricultural, food and forestry matters, including expertise in new information technologies, as w…	Pillar II	EAFRD	111	Vocational training and information actions
527	I.7			I. The support schemes set out in Annex I to Regulation (EC) No 73/2009 of the Council							Specific support – Title III, Chapter 5	Member States may grant specific support to farmers for: 1) specific types of farming which are important for the protection or enhancement of the environment, 2) improving the quality of agricultural products, 3) improving the marketing of agricultural products, 4) practicing enhanced animal welfare standards, 5) specific agricultural activities entailing additional agri-environment benefits, 6)…
528	I.7			I. The support schemes set out in Annex I to Regulation (EC) No 73/2009 of the Council							Specific support – Title III, Chapter 5	Member States may grant specific support to farmers for: 1) specific types of farming which are important for the protection or enhancement of the environment, 2) improving the quality of agricultural products, 3) improving the marketing of agricultural products, 4) practicing enhanced animal welfare standards, 5) specific agricultural activities entailing additional agri-environment benefits, 6)…
529	I.7			I. The support schemes set out in Annex I to Regulation (EC) No 73/2009 of the Council							Specific support – Title III, Chapter 5	Member States may grant specific support to farmers for: 1) specific types of farming which are important for the protection or enhancement of the environment, 2) improving the quality of agricultural products, 3) improving the marketing of agricultural products, 4) practicing enhanced animal welfare standards, 5) specific agricultural activities entailing additional agri-environment benefits, 6)…
530	II.7			II. The support schemes set out in Annex I to Regulation (EU) No 1307/2013 of the European Parliament and of the Council							Voluntary coupled support – Title IV, Chapter 1	The support targets specific sectors and productions. Member States may decide to use up to 8% (by derogation up to 13% or more upon Commission's approval) of their national ceiling for direct payments, + 2% for support to protein crops, for financing coupled support to sectors or regions where specific types of farming or specific agricultural sectors that are particularly important for economic…
531	III.1			III. The support schemes and measures set out in Regulation (EU) No 1308/2013 of the European Parliament and the Council							Public Intervention Chapter I, Section 2	When market prices for certain agricultural products fall below a predetermined level, the public authorities of the Member States may intervene to stabilise the market by purchasing surplus supplies, which may then be stored until the market price increases.
532	III.2			III. The support schemes and measures set out in Regulation (EU) No 1308/2013 of the European Parliament and the Council							Aid for private storage Chapter I, Section 3	Aid granted to temporarily support producers of certain products regarding the cost of private storage.
533	III.3			III. The support schemes and measures set out in Regulation (EU) No 1308/2013 of the European Parliament and the Council							School fruit, vegetables and milk scheme Chapter II, Section 1	Aid provided to support the distribution of agricultural products to children in nursery, primary and secondary schools with the objective to increase their fruit, vegetables and milk consumption and improve their eating habits.
534	III.3			III. The support schemes and measures set out in Regulation (EU) No 1308/2013 of the European Parliament and the Council							School fruit, vegetables and milk scheme Chapter II, Section 1	Aid provided to support the distribution of agricultural products to children in nursery, primary and secondary schools with the objective to increase their fruit, vegetables and milk consumption and improve their eating habits.
535	III.10			III. The support schemes and measures set out in Regulation (EU) No 1308/2013 of the European Parliament and the Council							Exceptional measures - Measures against market disturbance Chapter I, Section 1	Exceptional measures granted under Articles 219(1), 220(1) and 221(1) and (2) of Regulation (EU) No 1308/2013 as measures supporting agricultural markets in accordance with Article 4(1)(a) of Regulation (EU) No 1306/2013.
536	IV/A.2			IV/A. The measures provided for in Chapter I of Title III of Regulation (EU) No 1305/2013						[RD] Art. 15	Advisory services, farm management and farm relief services	This measure, through the use of advisory services as well as the setting up of advisory, farm management and farm relief services, aims to improve the sustainable management and the economic and environmental performance of farm and forest holdings and SMEs operating in rural areas. It also promotes the training of advisors.
537	IV/A.7			IV/A. The measures provided for in Chapter I of Title III of Regulation (EU) No 1305/2013						[RD] Art. 20	Basic services and village renewal in rural areas	This measure supports the interventions stimulating growth and promoting environmental and socio-economic sustainability of rural areas, in particular through the development of local infrastructure (including broadband, renewable energy and social infrastructure) and local basic services, as well as through the renewal of villages and activities aimed at the restoration and upgrading of the cult…
538	IV/A.13			IV/A. The measures provided for in Chapter I of Title III of Regulation (EU) No 1305/2013						[RD] Art. 26	Investments in forest technologies, processing, mobilising and marketing of forest products	This sub-measure aims at providing support for investment in machinery and/or equipment related to harvesting, cutting, mobilising, processing the wood prior to industrial sawing of wood. The main goal of this sub-measure is to improve the economic value of forests.
539	IV/A.14			IV/A. The measures provided for in Chapter I of Title III of Regulation (EU) No 1305/2013						[RD] Art. 27	Setting up of producer groups and organisations	This measure supports the setting up of producer groups and organisations, especially in the early years, when additional costs are incurred so as to face jointly market challenges and strengthening bargain power in relation to production and marketing, including in local markets.
540	IV/A.16			IV/A. The measures provided for in Chapter I of Title III of Regulation (EU) No 1305/2013						[RD] Art. 29	Organic farming	This measure is focused on supporting the conversion to and/or the maintenance of organic farming practices and methods, with a view to encourage farmers to participate in such schemes, thus answering to society's demand for the use of environmentally friendly farm practices.
541	IV/A.22			IV/A. The measures provided for in Chapter I of Title III of Regulation (EU) No 1305/2013						[RD] Art. 36	Risk management	This measure represents a new risk management toolkit and takes forward the possibilities that currently exist to support insurances and mutual funds via Member States' national direct payment envelopes to help farmers exposed to increasing economic and environmental risks. The measure also introduces an income stabilisation tool to provide compensation to farmers suffering a severe drop in their…
542	IV/A.25			IV/A. The measures provided for in Chapter I of Title III of Regulation (EU) No 1305/2013						[RD] Art. 51 - 54	Technical assistance	This measure gives to Members States the ability to provide a technical assistance to support actions that support administrative capacity linked to the management of ESI Funds. These actions may be addressed to the preparation, management, monitoring, evaluation, information and communication, networking, complaint resolution and control and audit of the Rural Development Programmes.
543	IV/A.25			IV/A. The measures provided for in Chapter I of Title III of Regulation (EU) No 1305/2013						[RD] Art. 51 - 54	Technical assistance	This measure gives to Members States the ability to provide a technical assistance to support actions that support administrative capacity linked to the management of ESI Funds. These actions may be addressed to the preparation, management, monitoring, evaluation, information and communication, networking, complaint resolution and control and audit of the Rural Development Programmes.
544	V/B.1.1			V/B. The measures provided for in Chapter I of Title IV of Regulation (EC) No 1698/2005	Axis 1 Improving the competitiveness of the agricultural and forestry sector: Article 20					Art. 21	(a) measures aimed at promoting knowledge and improving human potential through:	Vocational training and information actions, including diffusion of scientific knowledge and innovative practices, for persons engaged in the agricultural, food and forestry sectors: the measure aims at fostering technical and economic training,, information and diffusion of knowledge in relation to agricultural, food and forestry matters, including expertise in new information technologies, as w…
545	V/B.1.1			V/B. The measures provided for in Chapter I of Title IV of Regulation (EC) No 1698/2005	Axis 1 Improving the competitiveness of the agricultural and forestry sector: Article 20					Art. 21	(a) measures aimed at promoting knowledge and improving human potential through:	Vocational training and information actions, including diffusion of scientific knowledge and innovative practices, for persons engaged in the agricultural, food and forestry sectors: the measure aims at fostering technical and economic training,, information and diffusion of knowledge in relation to agricultural, food and forestry matters, including expertise in new information technologies, as w…
546	V/B.1.1			V/B. The measures provided for in Chapter I of Title IV of Regulation (EC) No 1698/2005	Axis 1 Improving the competitiveness of the agricultural and forestry sector: Article 20					Art. 21	(a) measures aimed at promoting knowledge and improving human potential through:	Vocational training and information actions, including diffusion of scientific knowledge and innovative practices, for persons engaged in the agricultural, food and forestry sectors: the measure aims at fostering technical and economic training,, information and diffusion of knowledge in relation to agricultural, food and forestry matters, including expertise in new information technologies, as w…
547	V/B.1.1			V/B. The measures provided for in Chapter I of Title IV of Regulation (EC) No 1698/2005	Axis 1 Improving the competitiveness of the agricultural and forestry sector: Article 20					Art. 21	(a) measures aimed at promoting knowledge and improving human potential through:	Vocational training and information actions, including diffusion of scientific knowledge and innovative practices, for persons engaged in the agricultural, food and forestry sectors: the measure aims at fostering technical and economic training,, information and diffusion of knowledge in relation to agricultural, food and forestry matters, including expertise in new information technologies, as w…
548	V/B.1.1			V/B. The measures provided for in Chapter I of Title IV of Regulation (EC) No 1698/2005	Axis 1 Improving the competitiveness of the agricultural and forestry sector: Article 20					Art. 21	(a) measures aimed at promoting knowledge and improving human potential through:	Vocational training and information actions, including diffusion of scientific knowledge and innovative practices, for persons engaged in the agricultural, food and forestry sectors: the measure aims at fostering technical and economic training,, information and diffusion of knowledge in relation to agricultural, food and forestry matters, including expertise in new information technologies, as w…
549	V/B.1.1			V/B. The measures provided for in Chapter I of Title IV of Regulation (EC) No 1698/2005	Axis 1 Improving the competitiveness of the agricultural and forestry sector: Article 20					Art. 21	(a) measures aimed at promoting knowledge and improving human potential through:	Vocational training and information actions, including diffusion of scientific knowledge and innovative practices, for persons engaged in the agricultural, food and forestry sectors: the measure aims at fostering technical and economic training,, information and diffusion of knowledge in relation to agricultural, food and forestry matters, including expertise in new information technologies, as w…
550	V/B.1.1			V/B. The measures provided for in Chapter I of Title IV of Regulation (EC) No 1698/2005	Axis 1 Improving the competitiveness of the agricultural and forestry sector: Article 20					Art. 21	(a) measures aimed at promoting knowledge and improving human potential through:	Vocational training and information actions, including diffusion of scientific knowledge and innovative practices, for persons engaged in the agricultural, food and forestry sectors: the measure aims at fostering technical and economic training,, information and diffusion of knowledge in relation to agricultural, food and forestry matters, including expertise in new information technologies, as w…
551	V/B.1.2.			V/B. The measures provided for in Chapter I of Title IV of Regulation (EC) No 1698/2005	Axis 1 Improving the competitiveness of the agricultural and forestry sector: Article 20					Art. 22	(a) measures aimed at promoting knowledge and improving human potential through:	Setting up of young farmers: the measure aims at facilitating both the initial establishment of farmers who are less than 40 years of age and who are setting-up for the first time, and the structural adjustment of their holdings after their initial setting up.
552	V/B.1.3			V/B. The measures provided for in Chapter I of Title IV of Regulation (EC) No 1698/2005	Axis 1 Improving the competitiveness of the agricultural and forestry sector: Article 20					Art. 23	(a) measures aimed at promoting knowledge and improving human potential through:	Early retirement of farmers and farm workers: this measure seeks to facilitate the structural adjustment of transferred holdings through the measure for the setting-up of young farmers, or by transferring the holding with a view to increasing its size. Support is available to farmers and farm workers aged at least 55 and deciding to definitely stopping their agricultural activity or stop farm wor…
553	V/B.1.4			V/B. The measures provided for in Chapter I of Title IV of Regulation (EC) No 1698/2005	Axis 1 Improving the competitiveness of the agricultural and forestry sector: Article 20					Art. 24	(a) measures aimed at promoting knowledge and improving human potential through:	Use of advisory services by farmers and forest holders: the support for the use by farmers and forest holders of management and advisory services aims at allowing them to improve the sustainable management of their holdings. The support available under this measure contributes to covers the costs arising from the use of advisory services.
554	V/B.1.7			V/B. The measures provided for in Chapter I of Title IV of Regulation (EC) No 1698/2005	Axis 1 Improving the competitiveness of the agricultural and forestry sector: Article 20					Art. 27	(b) measures aimed at restructuring and developing physical potential and promoting innovation through:	Improving the economic value of forests: this measure makes available support for private forests owners (or their associations) or for Municipalities (or their associations) to carry out investments aiming at improving and broadening the economic value of their forests, or for increasing diversification of production and enhancing market opportunities.
555	V/B.1.8			V/B. The measures provided for in Chapter I of Title IV of Regulation (EC) No 1698/2005	Axis 1 Improving the competitiveness of the agricultural and forestry sector: Article 20					Art. 28	(b) measures aimed at restructuring and developing physical potential and promoting innovation through:	Adding value to agricultural and forestry products: this measure provides support for tangible and/or intangible investments aiming at improving the processing and marketing of primary agricultural and forestry products.
556	V/B.1.8			V/B. The measures provided for in Chapter I of Title IV of Regulation (EC) No 1698/2005	Axis 1 Improving the competitiveness of the agricultural and forestry sector: Article 20					Art. 28	(b) measures aimed at restructuring and developing physical potential and promoting innovation through:	Adding value to agricultural and forestry products: this measure provides support for tangible and/or intangible investments aiming at improving the processing and marketing of primary agricultural and forestry products.
557	V/B.1.8			V/B. The measures provided for in Chapter I of Title IV of Regulation (EC) No 1698/2005	Axis 1 Improving the competitiveness of the agricultural and forestry sector: Article 20					Art. 28	(b) measures aimed at restructuring and developing physical potential and promoting innovation through:	Adding value to agricultural and forestry products: this measure provides support for tangible and/or intangible investments aiming at improving the processing and marketing of primary agricultural and forestry products.
558	V/B.1.8			V/B. The measures provided for in Chapter I of Title IV of Regulation (EC) No 1698/2005	Axis 1 Improving the competitiveness of the agricultural and forestry sector: Article 20					Art. 28	(b) measures aimed at restructuring and developing physical potential and promoting innovation through:	Adding value to agricultural and forestry products: this measure provides support for tangible and/or intangible investments aiming at improving the processing and marketing of primary agricultural and forestry products.
559	V/B.1.10			V/B. The measures provided for in Chapter I of Title IV of Regulation (EC) No 1698/2005	Axis 1 Improving the competitiveness of the agricultural and forestry sector: Article 20					Art. 30	(b) measures aimed at restructuring and developing physical potential and promoting innovation through:	Improving and developing infrastructure related to the development and adaptation of agriculture and forestry: the support covers operations related to access to farm and forest land, land consolidation and improvement, energy supply and water management.
560	V/B.1.10			V/B. The measures provided for in Chapter I of Title IV of Regulation (EC) No 1698/2005	Axis 1 Improving the competitiveness of the agricultural and forestry sector: Article 20					Art. 30	(b) measures aimed at restructuring and developing physical potential and promoting innovation through:	Improving and developing infrastructure related to the development and adaptation of agriculture and forestry: the support covers operations related to access to farm and forest land, land consolidation and improvement, energy supply and water management.
561	V/B.1.10			V/B. The measures provided for in Chapter I of Title IV of Regulation (EC) No 1698/2005	Axis 1 Improving the competitiveness of the agricultural and forestry sector: Article 20					Art. 30	(b) measures aimed at restructuring and developing physical potential and promoting innovation through:	Improving and developing infrastructure related to the development and adaptation of agriculture and forestry: the support covers operations related to access to farm and forest land, land consolidation and improvement, energy supply and water management.
562	V/B.1.10			V/B. The measures provided for in Chapter I of Title IV of Regulation (EC) No 1698/2005	Axis 1 Improving the competitiveness of the agricultural and forestry sector: Article 20					Art. 30	(b) measures aimed at restructuring and developing physical potential and promoting innovation through:	Improving and developing infrastructure related to the development and adaptation of agriculture and forestry: the support covers operations related to access to farm and forest land, land consolidation and improvement, energy supply and water management.
563	V/B.1.10			V/B. The measures provided for in Chapter I of Title IV of Regulation (EC) No 1698/2005	Axis 1 Improving the competitiveness of the agricultural and forestry sector: Article 20					Art. 30	(b) measures aimed at restructuring and developing physical potential and promoting innovation through:	Improving and developing infrastructure related to the development and adaptation of agriculture and forestry: the support covers operations related to access to farm and forest land, land consolidation and improvement, energy supply and water management.
564	V/B.1.10			V/B. The measures provided for in Chapter I of Title IV of Regulation (EC) No 1698/2005	Axis 1 Improving the competitiveness of the agricultural and forestry sector: Article 20					Art. 30	(b) measures aimed at restructuring and developing physical potential and promoting innovation through:	Improving and developing infrastructure related to the development and adaptation of agriculture and forestry: the support covers operations related to access to farm and forest land, land consolidation and improvement, energy supply and water management.
565	V/B.2.2	1698/2005	on support for rural development by the European Agricultural Fund for Rural Development (EAFRD)	V/B. The measures provided for in Chapter I of Title IV of Regulation (EC) No 1698/2005	Axis 2 Improving the environment and the countryside: Article 37					Art. 37	(a) measures targeting the sustainable use of agricultural land through:	Payments to farmers in areas with handicaps, other than mountain areas: natural handicap payments in in areas with handicaps, other than mountain areas contribute, through continued use of agricultural land, to maintaining the countryside, as well as to maintaining and promoting sustainable farming systems.	Pillar II	EAFRD	212	payments to farmers in areas with handicaps other than mountain areas
566	V/B.2.3			V/B. The measures provided for in Chapter I of Title IV of Regulation (EC) No 1698/2005	Axis 2 Improving the environment and the countryside: Article 38					Art. 38	(a) measures targeting the sustainable use of agricultural land through:	Natura 2000 payments and payments linked to Directive 2000/60/EC: these payments are available to farmers to help them to address specific disadvantages in the areas concerned resulting from the implementation of Council Directive 79/409/EEC on the conservation of wild birds, Council Directive 92/43/EEC on the conservation of natural habitats and of wild fauna and flora in order to contribute to …
567	V/B.2.3			V/B. The measures provided for in Chapter I of Title IV of Regulation (EC) No 1698/2005	Axis 2 Improving the environment and the countryside: Article 38					Art. 38	(a) measures targeting the sustainable use of agricultural land through:	Natura 2000 payments and payments linked to Directive 2000/60/EC: these payments are available to farmers to help them to address specific disadvantages in the areas concerned resulting from the implementation of Council Directive 79/409/EEC on the conservation of wild birds, Council Directive 92/43/EEC on the conservation of natural habitats and of wild fauna and flora in order to contribute to …
568	V/B.2.7			V/B. The measures provided for in Chapter I of Title IV of Regulation (EC) No 1698/2005	Axis 2 Improving the environment and the countryside: Article 42					Art. 43	(b) measures targeting the sustainable use of forestry land through:	First afforestation of agricultural land: the support is provided to farmers for first afforestation of agricultural land, i.e. where agricultural practices were undertaken. The payments cover establishment and maintenance costs as well as income foregone resulting from afforestation.
569	V/B.2.7			V/B. The measures provided for in Chapter I of Title IV of Regulation (EC) No 1698/2005	Axis 2 Improving the environment and the countryside: Article 42					Art. 43	(b) measures targeting the sustainable use of forestry land through:	First afforestation of agricultural land: the support is provided to farmers for first afforestation of agricultural land, i.e. where agricultural practices were undertaken. The payments cover establishment and maintenance costs as well as income foregone resulting from afforestation.
570	V/B.2.7			V/B. The measures provided for in Chapter I of Title IV of Regulation (EC) No 1698/2005	Axis 2 Improving the environment and the countryside: Article 42					Art. 43	(b) measures targeting the sustainable use of forestry land through:	First afforestation of agricultural land: the support is provided to farmers for first afforestation of agricultural land, i.e. where agricultural practices were undertaken. The payments cover establishment and maintenance costs as well as income foregone resulting from afforestation.
571	V/B.2.11			V/B. The measures provided for in Chapter I of Title IV of Regulation (EC) No 1698/2005	Axis 2 Improving the environment and the countryside: Article 46					Art. 47	(b) measures targeting the sustainable use of forestry land through:	Forest-environment payments: this support is for beneficiaries who make voluntary forest-environmental commitments for a period between five and seven years.
572	V/B.3.1			V/B. The measures provided for in Chapter I of Title IV of Regulation (EC) No 1698/2005	Axis 3 The quality of life in rural areas and diversification of the rural economy: Article 52					Art. 53	(a) measures to diversify the rural economy, comprising:	Diversification into non-agricultural activities: this measure aims at providing support for rural people to diversify farming activities towards non-agricultural activities and develop non-agricultural sectors and promote employment.
573	V/B.3.1			V/B. The measures provided for in Chapter I of Title IV of Regulation (EC) No 1698/2005	Axis 3 The quality of life in rural areas and diversification of the rural economy: Article 52					Art. 53	(a) measures to diversify the rural economy, comprising:	Diversification into non-agricultural activities: this measure aims at providing support for rural people to diversify farming activities towards non-agricultural activities and develop non-agricultural sectors and promote employment.
574	V/B.3.1			V/B. The measures provided for in Chapter I of Title IV of Regulation (EC) No 1698/2005	Axis 3 The quality of life in rural areas and diversification of the rural economy: Article 52					Art. 53	(a) measures to diversify the rural economy, comprising:	Diversification into non-agricultural activities: this measure aims at providing support for rural people to diversify farming activities towards non-agricultural activities and develop non-agricultural sectors and promote employment.
575	V/B.3.1			V/B. The measures provided for in Chapter I of Title IV of Regulation (EC) No 1698/2005	Axis 3 The quality of life in rural areas and diversification of the rural economy: Article 52					Art. 53	(a) measures to diversify the rural economy, comprising:	Diversification into non-agricultural activities: this measure aims at providing support for rural people to diversify farming activities towards non-agricultural activities and develop non-agricultural sectors and promote employment.
576	V/B.3.1	1698/2005	on support for rural development by the European Agricultural Fund for Rural Development (EAFRD)	V/B. The measures provided for in Chapter I of Title IV of Regulation (EC) No 1698/2005	Axis 3 The quality of life in rural areas and diversification of the rural economy: Article 52					Art. 53	(a) measures to diversify the rural economy, comprising:	Diversification into non-agricultural activities: this measure aims at providing support for rural people to diversify farming activities towards non-agricultural activities and develop non-agricultural sectors and promote employment.	Pillar II	EAFRD	311	Diversification into non-agricultural activities
577	V/B.3.3			V/B. The measures provided for in Chapter I of Title IV of Regulation (EC) No 1698/2005	Axis 3 The quality of life in rural areas and diversification of the rural economy: Article 54					Art. 55	(a) measures to diversify the rural economy, comprising:	Encouragement of tourism activities: the support covers small-scale infrastructure such as information centres and the signposting of tourist sites, recreational infrastructure such as that offering access to natural areas and small-capacity accommodation and the development and/or marketing of tourism services relating to rural tourism.
578	V/B.3.3			V/B. The measures provided for in Chapter I of Title IV of Regulation (EC) No 1698/2005	Axis 3 The quality of life in rural areas and diversification of the rural economy: Article 54					Art. 55	(a) measures to diversify the rural economy, comprising:	Encouragement of tourism activities: the support covers small-scale infrastructure such as information centres and the signposting of tourist sites, recreational infrastructure such as that offering access to natural areas and small-capacity accommodation and the development and/or marketing of tourism services relating to rural tourism.
579	V/B.3.3			V/B. The measures provided for in Chapter I of Title IV of Regulation (EC) No 1698/2005	Axis 3 The quality of life in rural areas and diversification of the rural economy: Article 54					Art. 55	(a) measures to diversify the rural economy, comprising:	Encouragement of tourism activities: the support covers small-scale infrastructure such as information centres and the signposting of tourist sites, recreational infrastructure such as that offering access to natural areas and small-capacity accommodation and the development and/or marketing of tourism services relating to rural tourism.
580	V/B.3.3			V/B. The measures provided for in Chapter I of Title IV of Regulation (EC) No 1698/2005	Axis 3 The quality of life in rural areas and diversification of the rural economy: Article 54					Art. 55	(a) measures to diversify the rural economy, comprising:	Encouragement of tourism activities: the support covers small-scale infrastructure such as information centres and the signposting of tourist sites, recreational infrastructure such as that offering access to natural areas and small-capacity accommodation and the development and/or marketing of tourism services relating to rural tourism.
581	V/B.3.3			V/B. The measures provided for in Chapter I of Title IV of Regulation (EC) No 1698/2005	Axis 3 The quality of life in rural areas and diversification of the rural economy: Article 54					Art. 55	(a) measures to diversify the rural economy, comprising:	Encouragement of tourism activities: the support covers small-scale infrastructure such as information centres and the signposting of tourist sites, recreational infrastructure such as that offering access to natural areas and small-capacity accommodation and the development and/or marketing of tourism services relating to rural tourism.
582	V/B.3.4			V/B. The measures provided for in Chapter I of Title IV of Regulation (EC) No 1698/2005	Axis 3 The quality of life in rural areas and diversification of the rural economy: Article 55					Art. 56	(b) measures to improve the quality of life in the rural areas, comprising:	Basic services for the economy and rural population: this measure supports the improvement of basic services, including local access to Information and Communication Technologies (ICTs) and carry out investments. The measure includes support for setting up of basic services, including cultural and leisure activities, concerning a village or group of villages, and related small-scale infrastructur…
583	V/B.3.4			V/B. The measures provided for in Chapter I of Title IV of Regulation (EC) No 1698/2005	Axis 3 The quality of life in rural areas and diversification of the rural economy: Article 55					Art. 56	(b) measures to improve the quality of life in the rural areas, comprising:	Basic services for the economy and rural population: this measure supports the improvement of basic services, including local access to Information and Communication Technologies (ICTs) and carry out investments. The measure includes support for setting up of basic services, including cultural and leisure activities, concerning a village or group of villages, and related small-scale infrastructur…
584	V/B.3.4			V/B. The measures provided for in Chapter I of Title IV of Regulation (EC) No 1698/2005	Axis 3 The quality of life in rural areas and diversification of the rural economy: Article 55					Art. 56	(b) measures to improve the quality of life in the rural areas, comprising:	Basic services for the economy and rural population: this measure supports the improvement of basic services, including local access to Information and Communication Technologies (ICTs) and carry out investments. The measure includes support for setting up of basic services, including cultural and leisure activities, concerning a village or group of villages, and related small-scale infrastructur…
585	V/B.3.5			V/B. The measures provided for in Chapter I of Title IV of Regulation (EC) No 1698/2005	Axis 3 The quality of life in rural areas and diversification of the rural economy: Article 56					Art. 52(b)(ii)	(b) measures to improve the quality of life in the rural areas, comprising:	Village renewal and development: this measure aims at supporting village development.
586	V/B.3.5			V/B. The measures provided for in Chapter I of Title IV of Regulation (EC) No 1698/2005	Axis 3 The quality of life in rural areas and diversification of the rural economy: Article 56					Art. 52(b)(ii)	(b) measures to improve the quality of life in the rural areas, comprising:	Village renewal and development: this measure aims at supporting village development.
587	V/B.3.5			V/B. The measures provided for in Chapter I of Title IV of Regulation (EC) No 1698/2005	Axis 3 The quality of life in rural areas and diversification of the rural economy: Article 56					Art. 52(b)(ii)	(b) measures to improve the quality of life in the rural areas, comprising:	Village renewal and development: this measure aims at supporting village development.
588	VI/B.1			VI/B. The information and promotion measures provided for in Council Regulation (EC) No 3/2008						Information and promotion measures	Information and promotion measures for agricultural products and their method of production as well as for food products based on agricultural products carried out on the internal market or in third countries as listed in Article 2 of Regulation (EC) No 3/2008 may be financed, fully or in part, by the Community budget subject to the conditions laid down in this Regulation. These measures shall be…
589	VI/B.1			VI/B. The information and promotion measures provided for in Council Regulation (EC) No 3/2008						Information and promotion measures	Information and promotion measures for agricultural products and their method of production as well as for food products based on agricultural products carried out on the internal market or in third countries as listed in Article 2 of Regulation (EC) No 3/2008 may be financed, fully or in part, by the Community budget subject to the conditions laid down in this Regulation. These measures shall be…
590	VI/B.1			VI/B. The information and promotion measures provided for in Council Regulation (EC) No 3/2008						Information and promotion measures	Information and promotion measures for agricultural products and their method of production as well as for food products based on agricultural products carried out on the internal market or in third countries as listed in Article 2 of Regulation (EC) No 3/2008 may be financed, fully or in part, by the Community budget subject to the conditions laid down in this Regulation. These measures shall be…
591	VI/B.1			VI/B. The information and promotion measures provided for in Council Regulation (EC) No 3/2008						Information and promotion measures	Information and promotion measures for agricultural products and their method of production as well as for food products based on agricultural products carried out on the internal market or in third countries as listed in Article 2 of Regulation (EC) No 3/2008 may be financed, fully or in part, by the Community budget subject to the conditions laid down in this Regulation. These measures shall be…
592	VI/B.1			VI/B. The information and promotion measures provided for in Council Regulation (EC) No 3/2008						Information and promotion measures	Information and promotion measures for agricultural products and their method of production as well as for food products based on agricultural products carried out on the internal market or in third countries as listed in Article 2 of Regulation (EC) No 3/2008 may be financed, fully or in part, by the Community budget subject to the conditions laid down in this Regulation. These measures shall be…
593	VI/B.1			VI/B. The information and promotion measures provided for in Council Regulation (EC) No 3/2008						Information and promotion measures	Information and promotion measures for agricultural products and their method of production as well as for food products based on agricultural products carried out on the internal market or in third countries as listed in Article 2 of Regulation (EC) No 3/2008 may be financed, fully or in part, by the Community budget subject to the conditions laid down in this Regulation. These measures shall be…
594	VI/B.1			VI/B. The information and promotion measures provided for in Council Regulation (EC) No 3/2008						Information and promotion measures	Information and promotion measures for agricultural products and their method of production as well as for food products based on agricultural products carried out on the internal market or in third countries as listed in Article 2 of Regulation (EC) No 3/2008 may be financed, fully or in part, by the Community budget subject to the conditions laid down in this Regulation. These measures shall be…
595	VI/B.1			VI/B. The information and promotion measures provided for in Council Regulation (EC) No 3/2008						Information and promotion measures	Information and promotion measures for agricultural products and their method of production as well as for food products based on agricultural products carried out on the internal market or in third countries as listed in Article 2 of Regulation (EC) No 3/2008 may be financed, fully or in part, by the Community budget subject to the conditions laid down in this Regulation. These measures shall be…
596	I.1			I. The support schemes set out in Annex I to Regulation (EC) No 73/2009 of the Council							Single payment scheme – Title III	This was introduced by the 2003 reform of the Common Agricultural Policy and is the scheme by which farmers received a decoupled single payment. Prior to the 2003 reform, a farmer could receive a number of specific direct payments, each one associated with a particular line of production of crop and livestock (cereals, milk, beef…). The 2003 reform incorporated these specific direct payments into…
597	I.3			I. The support schemes set out in Annex I to Regulation (EC) No 73/2009 of the Council							Aid for sugar beet and cane producers – Title IV, Chapter 1, Section 7	This was a restructuring aid provided for initially in Article 3 of Regulation (EC) No 320/2006 establishing a temporary scheme for the restructuring of the sugar industry in the Community and amending Council Regulation (EC) No 1290/2005 on the financing of the common agricultural policy for at least 50 % of the sugar quota fixed on 20 February 2006 in Annex III to Council Regulation (EC) No 318…
598	III.3			III. The support schemes and measures set out in Regulation (EU) No 1308/2013 of the European Parliament and the Council							School fruit, vegetables and milk scheme Chapter II, Section 1	Aid provided to support the distribution of agricultural products to children in nursery, primary and secondary schools with the objective to increase their fruit, vegetables and milk consumption and improve their eating habits.
599	III.4			III. The support schemes and measures set out in Regulation (EU) No 1308/2013 of the European Parliament and the Council							Aid in the fruit and vegetables sector Chapter II, Section 3	Growers are encouraged to join producer organisations (POs). These receive support for implementing operational programmes, based on a national strategy. Aid is also granted to mitigate income fluctuation from crises. Support is offered for crisis prevention/management measures under operational programmes, i.e.: product withdrawal, green harvesting/non-harvesting, promotion/communication tools, …
600	V/B.1.1	1698/2005	on support for rural development by the European Agricultural Fund for Rural Development (EAFRD)	V/B. The measures provided for in Chapter I of Title IV of Regulation (EC) No 1698/2005	Axis 1 Improving the competitiveness of the agricultural and forestry sector: Article 20					Art. 21	(a) measures aimed at promoting knowledge and improving human potential through:	Vocational training and information actions, including diffusion of scientific knowledge and innovative practices, for persons engaged in the agricultural, food and forestry sectors: the measure aims at fostering technical and economic training,, information and diffusion of knowledge in relation to agricultural, food and forestry matters, including expertise in new information technologies, as w…	Pillar II	EAFRD	111	Vocational training and information actions
601	V/B.1.6			V/B. The measures provided for in Chapter I of Title IV of Regulation (EC) No 1698/2005	Axis 1 Improving the competitiveness of the agricultural and forestry sector: Article 20					Art. 26	(b) measures aimed at restructuring and developing physical potential and promoting innovation through:	Modernisation of agricultural holdings: the purpose of this measure is to modernize agricultural holdings to improve their economic performance through better use of the production factors he scope of the measure includes support for tangible and/or intangible investments for the introduction of new technologies and innovation, targeting quality, organic products and on/off-farm diversification, …
602	V/B.1.6			V/B. The measures provided for in Chapter I of Title IV of Regulation (EC) No 1698/2005	Axis 1 Improving the competitiveness of the agricultural and forestry sector: Article 20					Art. 26	(b) measures aimed at restructuring and developing physical potential and promoting innovation through:	Modernisation of agricultural holdings: the purpose of this measure is to modernize agricultural holdings to improve their economic performance through better use of the production factors he scope of the measure includes support for tangible and/or intangible investments for the introduction of new technologies and innovation, targeting quality, organic products and on/off-farm diversification, …
603	V/B.1.10			V/B. The measures provided for in Chapter I of Title IV of Regulation (EC) No 1698/2005	Axis 1 Improving the competitiveness of the agricultural and forestry sector: Article 20					Art. 30	(b) measures aimed at restructuring and developing physical potential and promoting innovation through:	Improving and developing infrastructure related to the development and adaptation of agriculture and forestry: the support covers operations related to access to farm and forest land, land consolidation and improvement, energy supply and water management.	Pillar II	EAFRD	125	Infrastructure related to the development and adaptation of agriculture and forestry
604	V/B.2.4			V/B. The measures provided for in Chapter I of Title IV of Regulation (EC) No 1698/2005	Axis 2 Improving the environment and the countryside: Article 39					Art. 39	(a) measures targeting the sustainable use of agricultural land through:	Agri-environment payments: these payments cover costs incurred and income foregone incurred by farmers and other land managers for their voluntary commitments to apply agricultural production methods compatible with the protection and improvement of the environment, the landscape and its features, natural resources, the soil and genetic diversity.
605	V/B.2.12			V/B. The measures provided for in Chapter I of Title IV of Regulation (EC) No 1698/2005	Axis 2 Improving the environment and the countryside: Article 47					Art. 48	(b) measures targeting the sustainable use of forestry land through:	Restoring forestry potential and introducing prevention actions: this support is for restoring forestry potential in forests damaged by natural disasters and fire and for introducing appropriate prevention actions.
606	V/B.3.1			V/B. The measures provided for in Chapter I of Title IV of Regulation (EC) No 1698/2005	Axis 3 The quality of life in rural areas and diversification of the rural economy: Article 52					Art. 53	(a) measures to diversify the rural economy, comprising:	Diversification into non-agricultural activities: this measure aims at providing support for rural people to diversify farming activities towards non-agricultural activities and develop non-agricultural sectors and promote employment.
607	V/B.3.1			V/B. The measures provided for in Chapter I of Title IV of Regulation (EC) No 1698/2005	Axis 3 The quality of life in rural areas and diversification of the rural economy: Article 52					Art. 53	(a) measures to diversify the rural economy, comprising:	Diversification into non-agricultural activities: this measure aims at providing support for rural people to diversify farming activities towards non-agricultural activities and develop non-agricultural sectors and promote employment.
608	V/B.3.1			V/B. The measures provided for in Chapter I of Title IV of Regulation (EC) No 1698/2005	Axis 3 The quality of life in rural areas and diversification of the rural economy: Article 52					Art. 53	(a) measures to diversify the rural economy, comprising:	Diversification into non-agricultural activities: this measure aims at providing support for rural people to diversify farming activities towards non-agricultural activities and develop non-agricultural sectors and promote employment.
609	V/B.3.2			V/B. The measures provided for in Chapter I of Title IV of Regulation (EC) No 1698/2005	Axis 3 The quality of life in rural areas and diversification of the rural economy: Article 53					Art. 54	(a) measures to diversify the rural economy, comprising:	Support for the creation and development of micro-enterprises with a view to promoting entrepreneurship and developing the economic fabric: this measure aims at diversifying farming activities towards non-agricultural activities with the help of supporting the set-up of micro-enterprises that facilitate entrepreneurship in rural areas.
610	V/B.3.4	1698/2005	on support for rural development by the European Agricultural Fund for Rural Development (EAFRD)	V/B. The measures provided for in Chapter I of Title IV of Regulation (EC) No 1698/2005	Axis 3 The quality of life in rural areas and diversification of the rural economy: Article 55					Art. 56	(b) measures to improve the quality of life in the rural areas, comprising:	Basic services for the economy and rural population: this measure supports the improvement of basic services, including local access to Information and Communication Technologies (ICTs) and carry out investments. The measure includes support for setting up of basic services, including cultural and leisure activities, concerning a village or group of villages, and related small-scale infrastructur…	Pillar II	EAFRD	321	Basic services for the economy and rural population
611	I.1	73/2009	establishing common rules for direct support schemes for farmers under the common agricultural policy and establishing certain support schemes for farmers, amending Regulations (EC) No 1290/2005, (EC) No 247/2006, (EC) No 378/2007 and repealing Regulation (EC) No 1782/2003	I. The support schemes set out in Annex I to Regulation (EC) No 73/2009 of the Council							Single payment scheme – Title III	This was introduced by the 2003 reform of the Common Agricultural Policy and is the scheme by which farmers received a decoupled single payment. Prior to the 2003 reform, a farmer could receive a number of specific direct payments, each one associated with a particular line of production of crop and livestock (cereals, milk, beef…). The 2003 reform incorporated these specific direct payments into…	Pillar I	EAGF
612	I.7			I. The support schemes set out in Annex I to Regulation (EC) No 73/2009 of the Council							Specific support – Title III, Chapter 5	Member States may grant specific support to farmers for: 1) specific types of farming which are important for the protection or enhancement of the environment, 2) improving the quality of agricultural products, 3) improving the marketing of agricultural products, 4) practicing enhanced animal welfare standards, 5) specific agricultural activities entailing additional agri-environment benefits, 6)…
613	I.7			I. The support schemes set out in Annex I to Regulation (EC) No 73/2009 of the Council							Specific support – Title III, Chapter 5	Member States may grant specific support to farmers for: 1) specific types of farming which are important for the protection or enhancement of the environment, 2) improving the quality of agricultural products, 3) improving the marketing of agricultural products, 4) practicing enhanced animal welfare standards, 5) specific agricultural activities entailing additional agri-environment benefits, 6)…
614	I.7			I. The support schemes set out in Annex I to Regulation (EC) No 73/2009 of the Council							Specific support – Title III, Chapter 5	Member States may grant specific support to farmers for: 1) specific types of farming which are important for the protection or enhancement of the environment, 2) improving the quality of agricultural products, 3) improving the marketing of agricultural products, 4) practicing enhanced animal welfare standards, 5) specific agricultural activities entailing additional agri-environment benefits, 6)…
615	I.7			I. The support schemes set out in Annex I to Regulation (EC) No 73/2009 of the Council							Specific support – Title III, Chapter 5	Member States may grant specific support to farmers for: 1) specific types of farming which are important for the protection or enhancement of the environment, 2) improving the quality of agricultural products, 3) improving the marketing of agricultural products, 4) practicing enhanced animal welfare standards, 5) specific agricultural activities entailing additional agri-environment benefits, 6)…
616	I.7			I. The support schemes set out in Annex I to Regulation (EC) No 73/2009 of the Council							Specific support – Title III, Chapter 5	Member States may grant specific support to farmers for: 1) specific types of farming which are important for the protection or enhancement of the environment, 2) improving the quality of agricultural products, 3) improving the marketing of agricultural products, 4) practicing enhanced animal welfare standards, 5) specific agricultural activities entailing additional agri-environment benefits, 6)…
617	I.7			I. The support schemes set out in Annex I to Regulation (EC) No 73/2009 of the Council							Specific support – Title III, Chapter 5	Member States may grant specific support to farmers for: 1) specific types of farming which are important for the protection or enhancement of the environment, 2) improving the quality of agricultural products, 3) improving the marketing of agricultural products, 4) practicing enhanced animal welfare standards, 5) specific agricultural activities entailing additional agri-environment benefits, 6)…
618	I.7			I. The support schemes set out in Annex I to Regulation (EC) No 73/2009 of the Council							Specific support – Title III, Chapter 5	Member States may grant specific support to farmers for: 1) specific types of farming which are important for the protection or enhancement of the environment, 2) improving the quality of agricultural products, 3) improving the marketing of agricultural products, 4) practicing enhanced animal welfare standards, 5) specific agricultural activities entailing additional agri-environment benefits, 6)…
619	I.7			I. The support schemes set out in Annex I to Regulation (EC) No 73/2009 of the Council							Specific support – Title III, Chapter 5	Member States may grant specific support to farmers for: 1) specific types of farming which are important for the protection or enhancement of the environment, 2) improving the quality of agricultural products, 3) improving the marketing of agricultural products, 4) practicing enhanced animal welfare standards, 5) specific agricultural activities entailing additional agri-environment benefits, 6)…
620	I.7			I. The support schemes set out in Annex I to Regulation (EC) No 73/2009 of the Council							Specific support – Title III, Chapter 5	Member States may grant specific support to farmers for: 1) specific types of farming which are important for the protection or enhancement of the environment, 2) improving the quality of agricultural products, 3) improving the marketing of agricultural products, 4) practicing enhanced animal welfare standards, 5) specific agricultural activities entailing additional agri-environment benefits, 6)…
621	I.7			I. The support schemes set out in Annex I to Regulation (EC) No 73/2009 of the Council							Specific support – Title III, Chapter 5	Member States may grant specific support to farmers for: 1) specific types of farming which are important for the protection or enhancement of the environment, 2) improving the quality of agricultural products, 3) improving the marketing of agricultural products, 4) practicing enhanced animal welfare standards, 5) specific agricultural activities entailing additional agri-environment benefits, 6)…
622	I.7			I. The support schemes set out in Annex I to Regulation (EC) No 73/2009 of the Council							Specific support – Title III, Chapter 5	Member States may grant specific support to farmers for: 1) specific types of farming which are important for the protection or enhancement of the environment, 2) improving the quality of agricultural products, 3) improving the marketing of agricultural products, 4) practicing enhanced animal welfare standards, 5) specific agricultural activities entailing additional agri-environment benefits, 6)…
623	I.7			I. The support schemes set out in Annex I to Regulation (EC) No 73/2009 of the Council							Specific support – Title III, Chapter 5	Member States may grant specific support to farmers for: 1) specific types of farming which are important for the protection or enhancement of the environment, 2) improving the quality of agricultural products, 3) improving the marketing of agricultural products, 4) practicing enhanced animal welfare standards, 5) specific agricultural activities entailing additional agri-environment benefits, 6)…
624	I.7			I. The support schemes set out in Annex I to Regulation (EC) No 73/2009 of the Council							Specific support – Title III, Chapter 5	Member States may grant specific support to farmers for: 1) specific types of farming which are important for the protection or enhancement of the environment, 2) improving the quality of agricultural products, 3) improving the marketing of agricultural products, 4) practicing enhanced animal welfare standards, 5) specific agricultural activities entailing additional agri-environment benefits, 6)…
625	I.7			I. The support schemes set out in Annex I to Regulation (EC) No 73/2009 of the Council							Specific support – Title III, Chapter 5	Member States may grant specific support to farmers for: 1) specific types of farming which are important for the protection or enhancement of the environment, 2) improving the quality of agricultural products, 3) improving the marketing of agricultural products, 4) practicing enhanced animal welfare standards, 5) specific agricultural activities entailing additional agri-environment benefits, 6)…
626	I.7			I. The support schemes set out in Annex I to Regulation (EC) No 73/2009 of the Council							Specific support – Title III, Chapter 5	Member States may grant specific support to farmers for: 1) specific types of farming which are important for the protection or enhancement of the environment, 2) improving the quality of agricultural products, 3) improving the marketing of agricultural products, 4) practicing enhanced animal welfare standards, 5) specific agricultural activities entailing additional agri-environment benefits, 6)…
627	I.7			I. The support schemes set out in Annex I to Regulation (EC) No 73/2009 of the Council							Specific support – Title III, Chapter 5	Member States may grant specific support to farmers for: 1) specific types of farming which are important for the protection or enhancement of the environment, 2) improving the quality of agricultural products, 3) improving the marketing of agricultural products, 4) practicing enhanced animal welfare standards, 5) specific agricultural activities entailing additional agri-environment benefits, 6)…
628	I.7	73/2009	establishing common rules for direct support schemes for farmers under the common agricultural policy and establishing certain support schemes for farmers, amending Regulations (EC) No 1290/2005, (EC) No 247/2006, (EC) No 378/2007 and repealing Regulation (EC) No 1782/2003	I. The support schemes set out in Annex I to Regulation (EC) No 73/2009 of the Council							Specific support – Title III, Chapter 5	Member States may grant specific support to farmers for: 1) specific types of farming which are important for the protection or enhancement of the environment, 2) improving the quality of agricultural products, 3) improving the marketing of agricultural products, 4) practicing enhanced animal welfare standards, 5) specific agricultural activities entailing additional agri-environment benefits, 6)…	Pillar I	EAGF
629	I.7	73/2009	establishing common rules for direct support schemes for farmers under the common agricultural policy and establishing certain support schemes for farmers, amending Regulations (EC) No 1290/2005, (EC) No 247/2006, (EC) No 378/2007 and repealing Regulation (EC) No 1782/2003	I. The support schemes set out in Annex I to Regulation (EC) No 73/2009 of the Council							Specific support – Title III, Chapter 5	Member States may grant specific support to farmers for: 1) specific types of farming which are important for the protection or enhancement of the environment, 2) improving the quality of agricultural products, 3) improving the marketing of agricultural products, 4) practicing enhanced animal welfare standards, 5) specific agricultural activities entailing additional agri-environment benefits, 6)…	Pillar I	EAGF
630	III.2			III. The support schemes and measures set out in Regulation (EU) No 1308/2013 of the European Parliament and the Council							Aid for private storage Chapter I, Section 3	Aid granted to temporarily support producers of certain products regarding the cost of private storage.
631	III.3			III. The support schemes and measures set out in Regulation (EU) No 1308/2013 of the European Parliament and the Council							School fruit, vegetables and milk scheme Chapter II, Section 1	Aid provided to support the distribution of agricultural products to children in nursery, primary and secondary schools with the objective to increase their fruit, vegetables and milk consumption and improve their eating habits.
632	III.3			III. The support schemes and measures set out in Regulation (EU) No 1308/2013 of the European Parliament and the Council							School fruit, vegetables and milk scheme Chapter II, Section 1	Aid provided to support the distribution of agricultural products to children in nursery, primary and secondary schools with the objective to increase their fruit, vegetables and milk consumption and improve their eating habits.
633	III.4			III. The support schemes and measures set out in Regulation (EU) No 1308/2013 of the European Parliament and the Council							Aid in the fruit and vegetables sector Chapter II, Section 3	Growers are encouraged to join producer organisations (POs). These receive support for implementing operational programmes, based on a national strategy. Aid is also granted to mitigate income fluctuation from crises. Support is offered for crisis prevention/management measures under operational programmes, i.e.: product withdrawal, green harvesting/non-harvesting, promotion/communication tools, …
634	III.7			III. The support schemes and measures set out in Regulation (EU) No 1308/2013 of the European Parliament and the Council							Aid in the apiculture sector Chapter II, Section 5	Aid granted to support this sector through apiculture programmes in order to improve the production and marketing of apiculture products.
635	III.9			III. The support schemes and measures set out in Regulation (EU) No 1308/2013 of the European Parliament and the Council							Export refunds Chapter VI	Aid granted on certain products exported in exceptional circumstances and within the limits resulting from international agreements concluded in accordance with the TFEU, which covers the difference between the prices in the Union and the world market prices.
636	III.9			III. The support schemes and measures set out in Regulation (EU) No 1308/2013 of the European Parliament and the Council							Export refunds Chapter VI	Aid granted on certain products exported in exceptional circumstances and within the limits resulting from international agreements concluded in accordance with the TFEU, which covers the difference between the prices in the Union and the world market prices.
637	III.9			III. The support schemes and measures set out in Regulation (EU) No 1308/2013 of the European Parliament and the Council							Export refunds Chapter VI	Aid granted on certain products exported in exceptional circumstances and within the limits resulting from international agreements concluded in accordance with the TFEU, which covers the difference between the prices in the Union and the world market prices.
638	V/B.1.1			V/B. The measures provided for in Chapter I of Title IV of Regulation (EC) No 1698/2005	Axis 1 Improving the competitiveness of the agricultural and forestry sector: Article 20					Art. 21	(a) measures aimed at promoting knowledge and improving human potential through:	Vocational training and information actions, including diffusion of scientific knowledge and innovative practices, for persons engaged in the agricultural, food and forestry sectors: the measure aims at fostering technical and economic training,, information and diffusion of knowledge in relation to agricultural, food and forestry matters, including expertise in new information technologies, as w…
639	V/B.1.1	1698/2005	on support for rural development by the European Agricultural Fund for Rural Development (EAFRD)	V/B. The measures provided for in Chapter I of Title IV of Regulation (EC) No 1698/2005	Axis 1 Improving the competitiveness of the agricultural and forestry sector: Article 20					Art. 21	(a) measures aimed at promoting knowledge and improving human potential through:	Vocational training and information actions, including diffusion of scientific knowledge and innovative practices, for persons engaged in the agricultural, food and forestry sectors: the measure aims at fostering technical and economic training,, information and diffusion of knowledge in relation to agricultural, food and forestry matters, including expertise in new information technologies, as w…	Pillar II	EAFRD	111	Vocational training and information actions
640	V/B.1.6			V/B. The measures provided for in Chapter I of Title IV of Regulation (EC) No 1698/2005	Axis 1 Improving the competitiveness of the agricultural and forestry sector: Article 20					Art. 26	(b) measures aimed at restructuring and developing physical potential and promoting innovation through:	Modernisation of agricultural holdings: the purpose of this measure is to modernize agricultural holdings to improve their economic performance through better use of the production factors he scope of the measure includes support for tangible and/or intangible investments for the introduction of new technologies and innovation, targeting quality, organic products and on/off-farm diversification, …	Pillar II	EAFRD	121	Modernisation of agricultural holdings
641	V/B.1.6			V/B. The measures provided for in Chapter I of Title IV of Regulation (EC) No 1698/2005	Axis 1 Improving the competitiveness of the agricultural and forestry sector: Article 20					Art. 26	(b) measures aimed at restructuring and developing physical potential and promoting innovation through:	Modernisation of agricultural holdings: the purpose of this measure is to modernize agricultural holdings to improve their economic performance through better use of the production factors he scope of the measure includes support for tangible and/or intangible investments for the introduction of new technologies and innovation, targeting quality, organic products and on/off-farm diversification, …
642	V/B.1.9			V/B. The measures provided for in Chapter I of Title IV of Regulation (EC) No 1698/2005	Axis 1 Improving the competitiveness of the agricultural and forestry sector: Article 20					Art. 29	(b) measures aimed at restructuring and developing physical potential and promoting innovation through:	Cooperation for development of new products, processes and technologies in the agriculture and food sector and in the forestry sector: this measure supports and promotes cooperation between farmers, the food and the raw materials processing industry and other parties to ensure that the agriculture and food sector and the forestry sector can take advantage of market opportunities through widesprea…
643	V/B.1.9			V/B. The measures provided for in Chapter I of Title IV of Regulation (EC) No 1698/2005	Axis 1 Improving the competitiveness of the agricultural and forestry sector: Article 20					Art. 29	(b) measures aimed at restructuring and developing physical potential and promoting innovation through:	Cooperation for development of new products, processes and technologies in the agriculture and food sector and in the forestry sector: this measure supports and promotes cooperation between farmers, the food and the raw materials processing industry and other parties to ensure that the agriculture and food sector and the forestry sector can take advantage of market opportunities through widesprea…
644	V/B.1.9			V/B. The measures provided for in Chapter I of Title IV of Regulation (EC) No 1698/2005	Axis 1 Improving the competitiveness of the agricultural and forestry sector: Article 20					Art. 29	(b) measures aimed at restructuring and developing physical potential and promoting innovation through:	Cooperation for development of new products, processes and technologies in the agriculture and food sector and in the forestry sector: this measure supports and promotes cooperation between farmers, the food and the raw materials processing industry and other parties to ensure that the agriculture and food sector and the forestry sector can take advantage of market opportunities through widesprea…
645	V/B.1.10			V/B. The measures provided for in Chapter I of Title IV of Regulation (EC) No 1698/2005	Axis 1 Improving the competitiveness of the agricultural and forestry sector: Article 20					Art. 30	(b) measures aimed at restructuring and developing physical potential and promoting innovation through:	Improving and developing infrastructure related to the development and adaptation of agriculture and forestry: the support covers operations related to access to farm and forest land, land consolidation and improvement, energy supply and water management.	Pillar II	EAFRD	125	Infrastructure related to the development and adaptation of agriculture and forestry
646	V/B.1.13			V/B. The measures provided for in Chapter I of Title IV of Regulation (EC) No 1698/2005	Axis 1 Improving the competitiveness of the agricultural and forestry sector: Article 20					Art. 32	(c) measures aimed at improving the quality of agricultural production and products by:	Supporting farmers who participate in food quality schemes: this measure provides support for farmers participating in Community or national food quality schemes in view of providing consumers with assurances on the quality of the product or the production process used as a result of their participation in such schemes, achieving added value for agricultural primary products and enhancing market …
647	V/B.2.2	1698/2005	on support for rural development by the European Agricultural Fund for Rural Development (EAFRD)	V/B. The measures provided for in Chapter I of Title IV of Regulation (EC) No 1698/2005	Axis 2 Improving the environment and the countryside: Article 37					Art. 37	(a) measures targeting the sustainable use of agricultural land through:	Payments to farmers in areas with handicaps, other than mountain areas: natural handicap payments in in areas with handicaps, other than mountain areas contribute, through continued use of agricultural land, to maintaining the countryside, as well as to maintaining and promoting sustainable farming systems.	Pillar II	EAFRD	212	payments to farmers in areas with handicaps other than mountain areas
648	V/B.2.4			V/B. The measures provided for in Chapter I of Title IV of Regulation (EC) No 1698/2005	Axis 2 Improving the environment and the countryside: Article 39					Art. 39	(a) measures targeting the sustainable use of agricultural land through:	Agri-environment payments: these payments cover costs incurred and income foregone incurred by farmers and other land managers for their voluntary commitments to apply agricultural production methods compatible with the protection and improvement of the environment, the landscape and its features, natural resources, the soil and genetic diversity.
649	V/B.2.4			V/B. The measures provided for in Chapter I of Title IV of Regulation (EC) No 1698/2005	Axis 2 Improving the environment and the countryside: Article 39					Art. 39	(a) measures targeting the sustainable use of agricultural land through:	Agri-environment payments: these payments cover costs incurred and income foregone incurred by farmers and other land managers for their voluntary commitments to apply agricultural production methods compatible with the protection and improvement of the environment, the landscape and its features, natural resources, the soil and genetic diversity.
650	V/B.2.4			V/B. The measures provided for in Chapter I of Title IV of Regulation (EC) No 1698/2005	Axis 2 Improving the environment and the countryside: Article 39					Art. 39	(a) measures targeting the sustainable use of agricultural land through:	Agri-environment payments: these payments cover costs incurred and income foregone incurred by farmers and other land managers for their voluntary commitments to apply agricultural production methods compatible with the protection and improvement of the environment, the landscape and its features, natural resources, the soil and genetic diversity.
[truncated: 145 more rows]
[truncated: 37 more columns]
