# Supplementary material for: A harmonized and spatially explicit dataset from 16 million payments from the European Union's Common Agricultural Policy for 2015
Source: Patterns (N Y). 2021 Apr 9;2(4):100236. doi: 10.1016/j.patter.2021.100236 (PMC8085596; doi:10.1016/j.patter.2021.100236)
Supplement: Document S2. Tables S1–S13 [file mmc2.zip › Nicholas-Individual-Tables-R4/Table_S4_Meta-data_Rosetta_Stone.xlsx]

## Sheet: 4. Meta-data Rosetta Stone
Column Name	Description	Source
Final row order	For sorting according to original order	This research
Code	Identifier for measure. Either one of 102 unique CAP measures listed in Ares (2018), e.g. III.1, plus the label “National” for rural development measures identified as containing non-EU funding.	“Description of Measures” published by DG AGRI (Transparency/ Working Document Rev6 Ares(2018)1833750 - 04/04/2018), hereafter called Ares (2018). National measures were identified by farm offices + analysis.
Regulation	Regulation number of establishing EU legislation for this measure	Ares (2018) + additional research. See Table 3
Regulation title	Official EU regulation name	Original regulation document (See Table 3)
Heading	Description given to each of the sub-sections of the Description of Measures	Ares (2018)
Axis title	Applies within V/B measures. As written in Ares (2018)	Ares (2018)
Title		Original regulation text
Chapter		Original regulation text
Section		Original regulation text
Article		Original regulation text
Article (Ares 2018)	Sub-classification with data for (most) measures in Pillar II (starting with IV/A forward).	Ares (2018)
Measure name (Ares 2018)	Verbatim from	Ares (2018)
Measure description	Verbatim from	Ares (2018)
Pillar CAP	Measure associated with Pillar I or II	see Table 3
EAGF or EAFRD	Source of payment from EAGF (Pillar I) or EAFRD (Pillar II)	see Table 3
Axis number	1-4, applies within the 46 measures in V/B (V/B.1.1 to V/B.4.7) (the last two measures, V/B.4.6 and V/B.4.7, are listed in Ares 2018 under Axis 4, but have measure numbers 511 and 611.	Ares 2018
Axis description (2007-2013)	Longer description of 4 axes	https://enrd.ec.europa.eu/policy-in-action/rural-development-policy-in-figures/measures-information-sheets_en and http://enrd.ec.europa.eu/enrd-static/policy-in-action/rural-development-policy-overview/axes-and-measures/en/axis4_en.html For 3 more in Axis 4.
Measure group (2007-2013)	Measure headings	Ares 2018
Measure Number (2007-2013)	Three-digit numbering system used within measures starting with V/B. Start at 111, increment within measure group, second digit changes with measure group (ie from 115 to 121). First number corresponds with chapter number (first number after V/B).	Ares 2018 + https://ec.europa.eu/agriculture/sites/agriculture/files/rural-development-2014-2020/country-files/common/rdp-list_en.pdf see also https://eur-lex.europa.eu/eli/reg_del/2014/807/oj page 6
Measure description (2007-2013)	Description of measure identified with the three digit code in the previous column.	Ares 2018 + https://ec.europa.eu/agriculture/sites/agriculture/files/rural-development-2014-2020/country-files/common/rdp-list_en.pdf page 6
Measure number (2013-)	Measure number for the 25 measures within IV, from 1-20. Given the 25 measures in this section, IV/A.9 through IV/A.13 are all repeated as Measure 8 (see also Ares description).	Ares 2018, see legislation: http://data.europa.eu/eli/reg_impl/2014/808/oj see also https://eur-lex.europa.eu/eli/reg_del/2014/807/oj for codes 1-611 and 1-25 respectively
Measure name (2013-)	Description of each of the 20 measures given a Measure Number within IV.	Ares 2018, see legislation: http://data.europa.eu/eli/reg_impl/2014/808/oj see also https://eur-lex.europa.eu/eli/reg_del/2014/807/oj for codes 1-611 and 1-25 respectively
(AT…SK) scheme code original language (x27 Member States)	For each Member State (indicated with initials as shown in Table 1), the original scheme name as listed in the raw country transparency data reporting CAP payments	Farmsubsidy.org
(AT…SK) Scheme code translated (x27 Member States)	For each Member State (indicated with initials as shown in Table X), the scheme name translated to English where applicable	This research
(AT…SK) Notes (x27 Member States)	For each Member State (indicated with initials as shown in Table X), notes on the translation or justification of the match made	This research
