# Supplementary material for: A harmonized and spatially explicit dataset from 16 million payments from the European Union's Common Agricultural Policy for 2015
Source: Patterns (N Y). 2021 Apr 9;2(4):100236. doi: 10.1016/j.patter.2021.100236 (PMC8085596; doi:10.1016/j.patter.2021.100236)
Supplement: Document S2. Tables S1–S13 [file mmc2.zip › Nicholas-Individual-Tables-R4/Table_S3_Regulations.xlsx]

## Sheet: 3. Regulations
Regulation	Title	Number	Schemes listed in sub-section	Status	Key measures	Basis of CAP 2014-2020 Chapter	CAP Pillar	Number schemes covered	URL (permanent ELI link)
COUNCIL REGULATION (EC) No 73/2009	establishing common rules for direct support schemes for farmers under the common agricultural policy and establishing certain support schemes for farmers, amending Regulations (EC) No 1290/2005, (EC) No 247/2006, (EC) No 378/2007 and repealing Regulation (EC) No 1782/2003	73/2009	Annex I	Adopted 19-Jan-09. No longer in force, Date of end of validity: 31/12/2013; Repealed by 32013R1307. Latest consolidated version: 01/07/2013	Single payment and specific support	I	I	7	https://eur-lex.europa.eu/eli/reg/2009/73/oj
REGULATION (EU) No 1307/2013 OF THE EUROPEAN PARLIAMENT AND OF THE COUNCIL	establishing rules for direct payments to farmers under support schemes within the framework of the common agricultural policy and repealing Council Regulation (EC) No 637/2008 and Council Regulation (EC) No 73/2009	1307/2013	Annex I	Adopted 12/17/2013	Basic payment, single area payment, young and small farmers, reimbursements	II	I	10	https://eur-lex.europa.eu/eli/reg/2013/1307/oj
REGULATION (EU) No 1308/2013 OF THE EUROPEAN PARLIAMENT AND OF THE COUNCIL	establishing a common organisation of the markets in agricultural products and repealing Council Regulations (EEC) No 922/72, (EEC) No 234/79, (EC) No 1037/2001 and (EC) No 1234/2007	1308/2013		Adopted 12/17/2013	Sector support, exceptional measures for market support	III	I	10	https://eur-lex.europa.eu/eli/reg/2013/1308/oj
REGULATION (EU) No 1305/2013 OF THE EUROPEAN PARLIAMENT AND OF THE COUNCIL	on support for rural development by the European Agricultural Fund for Rural Development (EAFRD) and repealing Council Regulation (EC) No 1698/2005	1305/2013	Chapter I, Title III	Adopted 12/17/2013	Wide range of rural development and environmental measures	IV/A	II	25	https://eur-lex.europa.eu/eli/reg/2013/1305/oj
COUNCIL REGULATION (EC) No 1698/2005	on support for rural development by the European Agricultural Fund for Rural Development (EAFRD)	1698/2005	Chapter I, Title IV	Adopted 20-Sep-05. No longer in force, Date of end of validity: 31/12/2013; Repealed by 32013R1305. Latest consolidated version: 21/12/2011	Wide range of measures within four Axes: Competitiveness (1), Improvement of the environment and countryside (2), Rural quality of life and diversification of rural economy (3), the Leader measure for local development (4).	V/B	II	46	https://eur-lex.europa.eu/eli/reg/2005/1698/oj
REGULATION (EU) No 1144/2014 OF THE EUROPEAN PARLIAMENT AND OF THE COUNCIL	on information provision and promotion measures concerning agricultural products implemented in the internal market and in third countries and repealing Council Regulation (EC) No 3/2008	1144/2014		Adopted 22-Oct-14		VI/A	II	1	https://eur-lex.europa.eu/eli/reg/2014/1144/oj
COUNCIL REGULATION (EC) No 3/2008	on information provision and promotion measures for agricultural products on the internal market and in third countries	3/2008		Adopted 17-Dec-07. No longer in force, Date of end of validity: 30/11/2015; Repealed by 32014R1144.	Information and promotion	VI/B	II	1	https://eur-lex.europa.eu/eli/reg/2008/3/oj
COUNCIL REGULATION (EC) No 247/2006	laying down specific measures for agriculture in the outermost regions of the Union	247/2006		Adopted 30-Jan-06. No longer in force, Date of end of validity: 20/03/2013; Repealed by 32013R0228. Latest consolidated version: 01/01/2010	Information and promotion	VI/C (co)	II	co for VI/C	https://eur-lex.europa.eu/eli/reg/2006/247/oj
REGULATION (EU) No 228/2013 OF THE EUROPEAN PARLIAMENT AND OF THE COUNCIL	laying down specific measures for agriculture in the outermost regions of the Union and repealing Council Regulation (EC) No 247/2006	228/2013		Adopted 13-Mar-13	POESI (supply essential products and develop local agriculture in remote regions)	VI/C (co)	II	1	https://eur-lex.europa.eu/eli/reg/2013/1307/oj
REGULATION (EU) No 229/2013 OF THE EUROPEAN PARLIAMENT AND OF THE COUNCIL	laying down specific measures for agriculture in favour of the smaller Aegean islands and repealing Council Regulation (EC) No 1405/2006	229/2013		Adopted 13-Mar-13	Version of POESI for Smaller Aegean Islands	VI/D	II	1	https://eur-lex.europa.eu/eli/reg/2013/229/oj
						TOTAL		102
RELATED IMPLEMENTING LEGISLATION
COMMISSION IMPLEMENTING REGULATION (EU) No 808/2014	laying down rules for the application of Regulation (EU) No 1305/2013 of the European Parliament and of the Council on support for rural development by the European Agricultural Fund for Rural Development (EAFRD)	808/2014	Annex II, Part 5	Adopted 17 July 2014	Annex II, Part 5 beginning p. 46 lists Measure Numbers 1-20 and further breakdown by sub-measures for the 25 Measures under IV/A	IV/A	II	25	http://data.europa.eu/eli/reg_impl/2014/808/oj
COMMISSION DELEGATED REGULATION (EU) No 807/2014	supplementing Regulation (EU) No 1305/2013 of the European Parliament and of the Council on support for rural development by the European Agricultural Fund for Rural Development (EAFRD) and introducing transitional provisions	807/2014	Annex I: Correlation table for measures provided for in Regulation (EC) No 1698/2005 and Regulation (EU) No 1305/2013 or Regulation (EU) No 1303/2013	2014-03-11		IV/A and V/B			http://data.europa.eu/eli/reg_del/2014/807/oj
