# Supplementary material for: A harmonized and spatially explicit dataset from 16 million payments from the European Union's Common Agricultural Policy for 2015
Source: Patterns (N Y). 2021 Apr 9;2(4):100236. doi: 10.1016/j.patter.2021.100236 (PMC8085596; doi:10.1016/j.patter.2021.100236)
Supplement: Document S2. Tables S1–S13 [file mmc2.zip › Nicholas-Individual-Tables-R4/Table_S8_Output_Condensed_2015.xlsx]

## Sheet: 8.outputcondensed_2015
translated_scheme	'DE111'	'DE112'	'DE113'	'DE114'	'DE115'	'DE116'	'DE117'	'DE118'	'DE119'	'DE11A'	'DE11B'	'DE11C'	'DE11D'	'DE121'	'DE122'	'DE123'	'DE124'	'DE125'	'DE126'	'DE127'	'DE128'	'DE129'	'DE12A'	'DE12B'	'DE12C'	'DE131'	'DE132'	'DE133'	'DE134'	'DE135'	'DE136'	'DE137'	'DE138'	'DE139'	'DE13A'	'DE141'	'DE142'	'DE143'	'DE144'	'DE145'	'DE146'	'DE147'	'DE148'	'DE149'	'DE211'	'DE212'	'DE213'	'DE214'	'DE215'
I.1	821691	4.66379e+06	4.69826e+06	6.87945e+06	7.17611e+06	5.90771e+06	922785	1.20287e+07	1.04019e+07	1.91432e+07	1.68641e+07	6.4776e+06	1.61281e+07	330305	585234	8.84404e+06	3.58063e+06	421341	2.38095e+06	1.13907e+07	9.23948e+06	328744	4.35204e+06	4.58989e+06	4.72763e+06	787579	1.08649e+07	4.97497e+06	1.29466e+07	7.45742e+06	9.75275e+06	5.74741e+06	8.4675e+06	5.4536e+06	9.58149e+06	1.06006e+07	4.83196e+06	8.36665e+06	1.38901e+06	1.86944e+07	1.90391e+07	7.96827e+06	2.1685e+07	1.36272e+07	2.02225e+06	2.14127e+06	429510	9.1974e+06	5.50254e+06
I.2
I.3
I.4
I.5
I.6
I.7
II.10	21053.8	123970	122857	181932	191264	149062	24532.3	321116	276202	505820	456729	174623	418424	8169.63	15849.5	241808	93928	10707.2	66709.3	307697	250646	9074.96	111871	124147	121710	20110.9	269055	114778	296374	191644	253412	153356	226164	132885	241774	279758	129416	220846	37455.3	496328	508293	194022	569061	361111	53971.1	57895.2	10487.8	234027	118562
II.2
II.3	133486	584896	618652	882530	999481	835912	130931	1.43821e+06	1.20276e+06	2.51568e+06	1.77571e+06	736786	2.03607e+06	26395.6	50957.8	813631	332998	66504.6	89689.8	1.07911e+06	1.0237e+06	25235.1	489913	469741	542891	100321	1.62152e+06	754608	1.83538e+06	891847	1.25897e+06	536705	933802	862769	1.24223e+06	1.18808e+06	464117	857434	161569	2.36548e+06	2.38754e+06	1.18418e+06	3.13486e+06	1.51481e+06	208727	167970	68867.3	1.16e+06	839298
II.4
II.5
II.6
II.7
II.9
III.1
III.10
III.2								28100		4248.28														61641.1															15307.2							10584.7
III.3	206315	814543	13761.1	20471.5	41985.4	118250	63763.4	13929.3	7487.85	6013.95	12840.7	379165	13579.4			42827.7	19158.3	10251.2	1623.54	15564.5	91998.4		478.87	2917.45	6863.69	18390.5	44752.6	7251.34	10713.2	4664.09	55617.7	2623.5	226267	13723.2	20812.6	74608.8	74068.7	16649.5	15299.1	13368.2	3571.14	52021.7	949643	1120.7	58347	429193	193.12	3147.28	47623.8
III.4								865622								1.6597e+06													1.02828e+06				719787									2.02881e+06
III.5	82301.6	1351	37823.2		1.95876e+06	375011	1.34568e+06	1.16759e+06	152654		222197			288417		466118	322945	10956.4			135051			32813.3		134791	2.89527e+06	228820	1.21281e+06				27034.7	152238	24615	5788.8	780					121535
III.6
III.7	276072		79507.9		1448							5010																	50268.2																	1237.58
III.8
III.9
IV/A.1
IV/A.10
IV/A.11																																														44874.9
IV/A.12
IV/A.13
IV/A.14
IV/A.15	28215.6	310013	639469	802648	235096	502519	9720.52	400920	699251	825702	432582	649558	1.15292e+06	115409	34425	677614	513712	1659.27	66933.1	1.13185e+06	398857	82856	723761	645433	564572	81051.2	2.06746e+06	1.05597e+06	2.12466e+06	852914	1.82019e+06	1.19581e+06	1.18843e+06	1.27066e+06	1.70221e+06	1.8469e+06	738816	2.14079e+06	85921.4	1.48573e+06	1.02249e+06	592401	1.38371e+06	1.19876e+06	8304.97	35436.6	658.5	342463	83463.9
IV/A.16	76813.2	241144	330596	341356	273489	592547	51872.6	517364	381374	991552	778607	472437	612215	40215.6	13347.4	384987	63803.6	25288.6		374355	276545	11836.1	231958	433259	299442	127884	1.59463e+06	345850	731309	347119	821984	467086	729684	657107	1.27792e+06	714599	519952	833038	11255.4	682576	792572	983377	2.08992e+06	612023	18512	6960.6		12026	54549.2
IV/A.17
IV/A.18
IV/A.19
IV/A.2
IV/A.20																																										328.8
IV/A.21
IV/A.22
IV/A.23
IV/A.24
IV/A.25	4.76708e+06
IV/A.3
IV/A.4																																																18389.3	1250
IV/A.5
IV/A.6
IV/A.7	750																																		750								750
IV/A.8																					5390.96
IV/A.9
National
V/B.1.1
V/B.1.10
V/B.1.11
V/B.1.12
V/B.1.13
V/B.1.14
V/B.1.15
V/B.1.16
V/B.1.18
V/B.1.2.
V/B.1.3
V/B.1.4													445																									470.25					150	150
V/B.1.5
V/B.1.6	66000		104198	63109	88580	42967			69913	313158	24981	25337	83009			76315.6				67235	90920.9		220673	25800	72526	60514.8	47880	22369	130515		70691		43261	4431.6	40169.1			42762		450881	881006	103129	940469	226943				9550	37827.5
V/B.1.7
V/B.1.8			216462					834367		1.32077e+06						223089			150495							360921													76535.8			234940
V/B.1.9
V/B.2.1				23500.8									20610.3				5945.61								3496.11		723.69		6222.53	1.29	7233.04	6829.53		16210.1	2031.75
V/B.2.10
V/B.2.11
V/B.2.12
V/B.2.13	2.87864e+06								184721	78482.8		31245.8			3807	194458				27045.1	64012.1		14595.5	220000	14261.2	30435.8			120685	50033.1									71339.7	248169						120.96
V/B.2.2	8046.51	216756	418973	850940	36120.7	527771	2009.55	106849	389393	1.53535e+06	329086	296357	1.5488e+06	26961.7		76305.7	105947	1775.92	455.8	383790	178018	8106.27	439147	212707	668891	34247.6	2.55799e+06	788407	1.45533e+06	1.03199e+06	2.42684e+06	1.57765e+06	576430	1.26632e+06	2.44865e+06	1.72476e+06	288451	2.06845e+06	5992.92	709035	369969	297163	2.02973e+06	1.1681e+06	1098.64	684.89		278.74	958.54
V/B.2.3			244.5	25556	2278		369	1820	11575	8967.5	173		60052.5				1828.72			3440.5	1236					247.5	12248	10760.5	203		15522.4	945.5	62550.5	336.5	1612	16561.5				11857.5	5165.68	728.16	17810	28157
V/B.2.4	35779.2	278638	134904	269734	503775	251251	47833.2	960384	552714	679619	584953	269124	498609	9538.86	35781.9	710867	125974	32271.6	96301.5	97901.1	548648		2990.3	248.24	150812	4525.78	2543.5	2431.35	17356.8	2490.11	539.37	3512.9		4466.3	45557.7	7206.6	510	1124.9	390	3871.5	2424.37	7081.85	8622.95	5053.58	322.66	2279.56		18074.9	1403
V/B.2.5
V/B.2.6																																																900	500
V/B.2.7																																														2515
V/B.2.8
V/B.2.9
V/B.3.1			160000		41915	92655	44036	48500		20648	24847					8251			41763		50497			26120					96495.8		93600		56279		35022	13957	152463	43500		18277	55643	122218	104276	24946
V/B.3.2						48722.5		1329.55	43290.8	23985.7													8134.2		17457.3		7723.02		49394.6						8520.36			3184.45				556.97		2727.47
V/B.3.3						26173.9		19939.3								4490.03	12547.2	19350		3838.84	41780.1		104353		74194		35134	3017.25	41850.3	15059.9		105612		93657.5	72114.4			11863.4						23365.8		77956.1
V/B.3.4		84329.4	752.43	24258		5000				92494.7						53156.8											18647.7		80579.8	42025.4				7052.5			126000									53552.8
V/B.3.5					22890.4
V/B.3.6	1.14652e+06					14240.3		17786.7	22995.9							7742.35	3502.5	539		4784.28	43075.6			17289.2		918702	7721.07		40727.7			17556.9			27240.7		458368	4460.8			8337.44			87099.2			19202.6
V/B.3.7	116024					21223.2			7405.1	44379.2						17010				8638					6216.3	156143			13817.1	5549.5							10118					1844.16	101462
V/B.3.8						76257.8		94246.9						4161.85		3606.65	23781.3			18589.9	127904	20249.6	76528.9		45115.8	22402.1	306643	35001	260082	12424.9	5389.31	1117.49		26327.3	67204.5									9755.46
V/B.4.1	219254	8304.89				339661		662073	726718	196316	508347	1.65705e+06	882677				630288			1.08436e+06			913559		955689		1.42427e+06	383101	1.96293e+06	872080	391132	441431		67300	1.21961e+06			4.0923e+06		966585	1.37368e+06			1.35081e+06	82758			51308
V/B.4.2
V/B.4.3
V/B.4.4
V/B.4.5
V/B.4.6
V/B.4.7
VI/A.1
VI/B.1										371038																																				184205
VI/C.1
VI/D.1
notTranslated:0
notTranslated:1. Rƒ´cƒ´ba
notTranslated:2. Rƒ´cƒ´ba
notTranslated:3. Rƒ´cƒ´ba
notTranslated:4. Rƒ´cƒ´ba
notTranslated:5. Rƒ´cƒ´ba
notTranslated:Asbestini≈≥ stog≈≥ dangos keitimas (EAFRD)
notTranslated:EKF 3.2 Veeloomastiku ja -taimestiku kaitse ja arendamine
notTranslated:EKF 3.3 Kalasadamad, lossimiskohad ja varjualused
notTranslated:EMVA - √âLIP (EMVA, EU)
notTranslated:EMVA-Juhok √©s kecsk√©k elektronikus jel√∂l√©se (EMVA, EU)
notTranslated:EMVA-Juhok √©s kecsk√©k elektronikus jel√∂l√©se (EMVA, Nemzeti)
notTranslated:HOP - √öj piacok kialak√≠t√°sa √©s prom√≥ci√≥s kamp√°nyok szervez√©se (EHA, Nemzeti)
notTranslated:HOP Akvakult√∫ra (EHA, EU)
notTranslated:HOP Term√©szetes v√≠zi hal√°szat (EHA, EU)
notTranslated:III.11 ŒúŒ≠œÑœÅŒ± Œ≤ŒµŒªœÑŒØœâœÉŒ∑œÇ œÑŒ∑œÇ œÄŒøŒπœåœÑŒ∑œÑŒ±œÇ (ŒïŒìŒ§Œï)
notTranslated:III.12 ŒúŒµœÑŒ±Œ≤Œ±œÑŒπŒ∫ŒÆ ŒµŒΩŒØœÉœáœÖœÉŒ∑ Œ≥ŒπŒ± œÑŒ± ŒøœÄœâœÅŒøŒ∫Œ∑œÄŒµœÖœÑŒπŒ∫Œ¨ ‚Äî ŒõŒøŒπœÄŒ¨ œÄœÅŒøœäœåŒΩœÑŒ± œÄŒªŒ∑ŒΩ œÑŒøŒºŒ¨œÑŒ±œÇ (ŒïŒìŒ§Œï)
notTranslated:III.13 ŒõŒøŒπœÄŒ¨ (Œ¨ŒºŒµœÉŒµœÇ ŒµŒΩŒπœÉœáœçœÉŒµŒπœÇ) (ŒïŒìŒ§Œï)
notTranslated:III.16 ŒïœÄŒØŒªœÖœÉŒ∑ Œ¥ŒπŒ±œÜŒøœÅœéŒΩ (ŒïŒìŒ§Œï)
notTranslated:III.17 ŒïŒ∫Œ∫Œ±Œ∏Œ¨œÅŒπœÉŒ∑ œÑœâŒΩ ŒªŒøŒ≥Œ±œÅŒπŒ±œÉŒºœéŒΩ œÑŒøœÖ ŒïœÖœÅœâœÄŒ±œäŒ∫Œøœç ŒìŒµœâœÅŒ≥ŒπŒ∫Œøœç Œ§Œ±ŒºŒµŒØŒøœÖ ŒïŒ≥Œ≥œÖŒÆœÉŒµœâŒΩ ‚Äî ŒàœÉŒøŒ¥Œ± ŒºŒµ ŒµŒπŒ¥ŒπŒ∫œå œÄœÅŒøŒøœÅŒπœÉŒºœå¬† (ŒïŒìŒ§Œï)
notTranslated:III.18 Œ†Œ±œÅŒ±œÑœÖœÄŒØŒµœÇ œÑŒøœÖ ŒïœÖœÅœâœÄŒ±œäŒ∫Œøœç ŒìŒµœâœÅŒ≥ŒπŒ∫Œøœç Œ§Œ±ŒºŒµŒØŒøœÖ ŒïŒ≥Œ≥œÖŒÆœÉŒµœâŒΩ ‚Äî ŒàœÉŒøŒ¥Œ± ŒºŒµ ŒµŒπŒ¥ŒπŒ∫œå œÄœÅŒøŒøœÅŒπœÉŒºœå (ŒïŒìŒ§Œï)
notTranslated:IX.1
notTranslated:IX.2
notTranslated:Kaimo plƒótros dalyvi≈≥ interes≈≥ atstovavimas ES organizacijose (EAFRD)
notTranslated:M√ªk√∂d√©si alapok t√°mogat√°sa (EMGA, EU)
notTranslated:Parama gyventoj≈≥ aktyvumui (EAFRD)
notTranslated:Parengiamoji parama (2014-2020) (EAFRD)
notTranslated:Potpore u ribarstvu
notTranslated:Praktikatoetus
notTranslated:Proizvodne investicije u akvakulturi
notTranslated:P√µllumajandustootjate asendamise toetus
notTranslated:R - Reversements
notTranslated:RDP 2000-2006
notTranslated:RugƒÅju lauki ziemas periodƒÅ
notTranslated:Tinklo valdymas (EAFRD)
notTranslated:Turuarendustoetus
notTranslated:Ulaganje
notTranslated:VI.1
notTranslated:VI.2
notTranslated:VIII.1
notTranslated:Z/CAMP_ANT Measures of previous campaings corresponding to support schemes that are not in force
notTranslated:Zvejas produktu pƒÅrejo≈°o uzkrƒÅjumu atbalsts
notTranslated:Zvejas produktu vienotƒÅs likmes piemaksa
notTranslated:__total__
notTranslated:≈Ωemƒós ≈´kio produkt≈≥ gamyba (EAFRD)
[truncated: 995 more columns]
