# Supplementary material for: A harmonized and spatially explicit dataset from 16 million payments from the European Union's Common Agricultural Policy for 2015
Source: Patterns (N Y). 2021 Apr 9;2(4):100236. doi: 10.1016/j.patter.2021.100236 (PMC8085596; doi:10.1016/j.patter.2021.100236)
Supplement: Document S2. Tables S1–S13 [file mmc2.zip › Nicholas-Individual-Tables-R4/Table_S6_Measure_Correspondence.xlsx]

## Sheet: 6. Measure Correspondence Table
Sort by IV/ measure #	sort by V/B order				Correlation table for measures provided for in Regulation (EC) No 1698/2005 (starting with V/B…) and Regulation (EU) No 1305/2013 or Regulation (EU) No 1303/2013 (starting IV/…)				original from Annex I in: https://eur-lex.europa.eu/eli/reg_del/2014/807/oj
1	1	Measures under Regulation (EC) No 1698/2005	Codes in the 2007-2013 programming period	Our code	Measure description	Measures under Regulation (EU) No 1305/2013 or Regulation (EU) No 1303/2013	Codes in the 2014-2020 programming period	Our code	description from original legislation	Measure description 1 (ARES 2018)	Measure description 2 (ARES 2018)	Notes	Potential additional matches based on measure wording	Wording notes
2	2	Article 20(a)(i) and Article 21: Training and information	111	V/B.1.1	Vocational training and information actions, including diffusion of scientific knowledge and innovative practices, for persons engaged in the agricultural, food and forestry sectors: the measure aims at fostering technical and economic training,, information and diffusion of knowledge in relation to agricultural, food and forestry matters, including expertise in new information technologies, as w…	Article 14 of Regulation (EU) No 1305/2013	1	IV/A.1		Knowledge transfer and information actions	This measure concerns training and other types of activities such as workshops, coaching, demonstration activities, information actions, short-term farm and forest exchange and visit schemes in order to enhance the human potential of persons engaged in the agricultural, food and forestry sectors, land managers and SMEs operating in rural areas.
13	3	Article 20(a)(ii) and Article 22: Setting up of young farmers	112	V/B.1.2.	Setting up of young farmers: the measure aims at facilitating both the initial establishment of farmers who are less than 40 years of age and who are setting-up for the first time, and the structural adjustment of their holdings after their initial setting up.	Article 19(1)(a)(i) of Regulation (EU) No 1305/2013	6	IV/A.6		Farm and business development	This measure supports the creation and development of new viable economic activities such as new holdings run by young farmers, new businesses in rural areas, or the development of small farms. Support is also given to new or existing enterprises for investments and development of non-agricultural activities which are essential for the development and competitiveness of rural areas and of all far…		II.6	Pillar I measure II.6 also deals with young farmers: "Payment for young farmers is a decoupled area payment granted on top of the basic payment to young farmers (of no more than 40 years of age who are setting up for the first time an agricultural holding as head of the holding, or who have already set up such a holding during the five years preceding the first application to the scheme). This pa…
51	4	Article 20(a)(iii) and Article 23: Early retirement	113	V/B.1.3	Early retirement of farmers and farm workers: this measure seeks to facilitate the structural adjustment of transferred holdings through the measure for the setting-up of young farmers, or by transferring the holding with a view to increasing its size. Support is available to farmers and farm workers aged at least 55 and deciding to definitely stopping their agricultural activity or stop farm wor…	/	/	NA
4	5	Article 20(a)(iv) and Article 24: Use of advisory services	114	V/B.1.4	Use of advisory services by farmers and forest holders: the support for the use by farmers and forest holders of management and advisory services aims at allowing them to improve the sustainable management of their holdings. The support available under this measure contributes to covers the costs arising from the use of advisory services.	Article 15(1)(a) of Regulation (EU) No 1305/2013	2	IV/A.2		Advisory services, farm management and farm relief services	This measure, through the use of advisory services as well as the setting up of advisory, farm management and farm relief services, aims to improve the sustainable management and the economic and environmental performance of farm and forest holdings and SMEs operating in rural areas. It also promotes the training of advisors.	Old V/B.1.4 and V/B.1.5 both became IV/A.2
5	6	Article 20(a)(v) and Article 25: Setting up of farm management, relief and advisory services	115	V/B.1.5	Setting up of farm management, farm relief and farm advisory services, as well as of forestry advisory services: the support available under this measure covers costs arising from the setting-up of farm management, farm relief and farm advisory services, as well as forestry advisory services.	Article 15(1)(b) of Regulation (EU) No 1305/2013	2	IV/A.2		Advisory services, farm management and farm relief services	This measure, through the use of advisory services as well as the setting up of advisory, farm management and farm relief services, aims to improve the sustainable management and the economic and environmental performance of farm and forest holdings and SMEs operating in rural areas. It also promotes the training of advisors.	Old V/B.1.4 and V/B.1.5 both became IV/A.2
8	7	Article 20(b)(i) and Article 26: Modernisation of agricultural holdings	121	V/B.1.6	Modernisation of agricultural holdings: the purpose of this measure is to modernize agricultural holdings to improve their economic performance through better use of the production factors he scope of the measure includes support for tangible and/or intangible investments for the introduction of new technologies and innovation, targeting quality, organic products and on/off-farm diversification, …	Article 17(1)(a) of Regulation (EU) No 1305/2013	4	IV/A.4		Investments in physical assets	This measure should help to improve the economic and environmental performance of agricultural holdings and rural enterprises, improve the efficiency of the agricultural products marketing and processing sector, provide infrastructure needed for the development of agriculture and forestry and support non-remunerative investments necessary to achieve environmental aims.	IV/A.4 is matched with four different earlier measures (V/B.1.6, V/B.1.8, V/B.1.10, V/B.2.6.)
29	8	Article 20(b)(ii) and Article 27: Improvement of the economic value of forests	122	V/B.1.7	Improving the economic value of forests: this measure makes available support for private forests owners (or their associations) or for Municipalities (or their associations) to carry out investments aiming at improving and broadening the economic value of their forests, or for increasing diversification of production and enhancing market opportunities.	Articles 21(1)(d) and 21(1)(e) of Regulation (EU) No 1305/2013	8	IV/A.13	"Article 21(1)(d) Investments improving the resilience and environmental value as well as the mitigation of potential forest ecosystems" "(e) investments in forestry technologies and in the processing, the mobilising and the marketing of forest products."	Investments in forest technologies, processing, mobilising and marketing of forest products	This sub-measure aims at providing support for investment in machinery and/or equipment related to harvesting, cutting, mobilising, processing the wood prior to industrial sawing of wood. The main goal of this sub-measure is to improve the economic value of forests.	Measure 122 (economic value of forest) then refers to two separate articles, one dealing with environmental value (IV/A.12) and one with investments in forestry technology (IV/A.13). Both the new measures are classified under Measure 8. I matched with IV/A.13 as that was closest to original intent. This measure might refer to IV/A.8 which is more encompassing.
9	9	Article 20(b)(iii) and Article 28: Adding value to agricultural and forestry products	123	V/B.1.8	Adding value to agricultural and forestry products: this measure provides support for tangible and/or intangible investments aiming at improving the processing and marketing of primary agricultural and forestry products.	Articles 17(1)(b) and 21(1)(e) of Regulation (EU) No 1305/2013	4	IV/A.4	Article 17: Investments in physical assets 1. Support under this measure shall cover tangible and/or intangible investments which: (b) concern the processing, marketing and/or development of agricultural products covered by Annex I to the Treaty or cotton, except fishery products; the output of the production process may be a product not covered by that Annex; Article 21 (1)(e) investments in for…	Investments in physical assets	This measure should help to improve the economic and environmental performance of agricultural holdings and rural enterprises, improve the efficiency of the agricultural products marketing and processing sector, provide infrastructure needed for the development of agriculture and forestry and support non-remunerative investments necessary to achieve environmental aims.	original measure V/B.1.8 split into two measures, IV/A.4 (code 4) and IV/A.13 (code 8). All legislation numbers identical, unclear how to distinguish. Listed this one as corresponding with IV/A.4 and the other instance as corresponding with IV/A.13
30	10	Article 20(b)(iii) and Article 28: Adding value to agricultural and forestry products	123	V/B.1.8	Adding value to agricultural and forestry products: this measure provides support for tangible and/or intangible investments aiming at improving the processing and marketing of primary agricultural and forestry products.	Articles 17(1)(b) and 21(1)(e) of Regulation (EU) No 1305/2013	8	IV/A.13	Article 17: Investments in physical assets 1. Support under this measure shall cover tangible and/or intangible investments which: (b) concern the processing, marketing and/or development of agricultural products covered by Annex I to the Treaty or cotton, except fishery products; the output of the production process may be a product not covered by that Annex; Article 21 (1)(e) investments in for…	Investments in forest technologies, processing, mobilising and marketing of forest products	This sub-measure aims at providing support for investment in machinery and/or equipment related to harvesting, cutting, mobilising, processing the wood prior to industrial sawing of wood. The main goal of this sub-measure is to improve the economic value of forests.	original measure V/B.1.8 split into two measures, IV/A.4 and IV/A.13. All legislation numbers identical, unclear how to distinguish. Listed this one as corresponding with IV/A.13 and the other instance as corresponding with IV/A.4
40	11	Article 20(b)(iv) and Article 29: Cooperation for development of new products, processes and technologies	124	V/B.1.9	Cooperation for development of new products, processes and technologies in the agriculture and food sector and in the forestry sector: this measure supports and promotes cooperation between farmers, the food and the raw materials processing industry and other parties to ensure that the agriculture and food sector and the forestry sector can take advantage of market opportunities through widesprea…	Article 35 of Regulation (EU) No 1305/2013	16	IV/A.21		Co-operation	This measure promotes forms of co-operation involving at least two entities and aiming to develop (inter alia): pilot projects; new products, practices, processes and technologies in the agriculture, food and forestry sectors; tourism services; short supply chains and local markets; joint projects / practices concerning the environment / climate change; projects for the sustainable provision of b…
10	12	Article 20(b)(v) and Article 30: Infrastructure related to the development and adaptation of agriculture and forestry	125	V/B.1.10	Improving and developing infrastructure related to the development and adaptation of agriculture and forestry: the support covers operations related to access to farm and forest land, land consolidation and improvement, energy supply and water management.	Article 17(1)(c) of Regulation (EU) No 1305/2013	4	IV/A.4		Investments in physical assets	This measure should help to improve the economic and environmental performance of agricultural holdings and rural enterprises, improve the efficiency of the agricultural products marketing and processing sector, provide infrastructure needed for the development of agriculture and forestry and support non-remunerative investments necessary to achieve environmental aims.
12	13	Article 20(b)(vi): Restoration and prevention actions	126	V/B.1.11	Restoring agricultural production potential damaged by natural disasters and introducing appropriate prevention actions: the measure provides support for restorative and preventive measures against natural disasters as a means to contribute to the agricultural competitiveness axis.	Article 18 of Regulation (EU) No 1305/2013	5	4		Restoring agricultural production potential damage by natural disasters and introduction of appropriate prevention actions	This measure should help farmers prevent natural disasters and catastrophic events or restore agricultural potential, which has been damaged, after its formal recognition by the competent public authorities of Member States, in order to help farm viability and competitiveness in the face of such events.		IV/A.11, also V/B.2.12, also III.10	disaster/forestry/fire/restore (IV/A.11: "This sub-measure aims at preventing and restoring (clearing and replanting) forestry potential after the occurrence of forest fires, other natural disasters including pest and disease outbreaks, as well as climate change related threats.") (V/B.2.12: "Restoring forestry potential and introducing prevention actions: this support is for restoring forestry p…
52	14	Article 20(c)(i) and Article 31: Meeting standards	131	V/B.1.12	Helping farmers to adapt to demanding standards based on Community legislation: the aim of this measure is to promote a more rapid implementation by farmers of demanding standards based on Community legislation concerning the environment, public health, animal and plant health, animal welfare and occupational safety and the respect of those standards by farmers. The measure partly covers the cost…	/	/	NA
6	15	Article 20(c)(ii) and Article 32: Food quality schemes	132	V/B.1.13	Supporting farmers who participate in food quality schemes: this measure provides support for farmers participating in Community or national food quality schemes in view of providing consumers with assurances on the quality of the product or the production process used as a result of their participation in such schemes, achieving added value for agricultural primary products and enhancing market …	Article 16(1) of Regulation (EU) No 1305/2013	3	IV/A.3		Quality schemes for agricultural products and foodstuffs	This measure supports all new entrants to the Union, national and voluntary quality schemes. Support may also cover costs arising from information and promotion activities in order to improve consumers' awareness of the existence and specifications of products produced under these Union and national quality schemes.
7	16	Article 20(c)(iii) and Article 33: Information and promotion for products under food quality schemes	133	V/B.1.14	Supporting producer groups for information and promotion activities for products under food quality schemes: support is provided to producer groups to inform consumers and promote products provided under quality schemes supported by Member States within their rural development programmes in view of improving consumers’ awareness of the existence and specifications of products produced under the a…	Article 16(2) of Regulation (EU) No 1305/2013	3	IV/A.3		Quality schemes for agricultural products and foodstuffs	This measure supports all new entrants to the Union, national and voluntary quality schemes. Support may also cover costs arising from information and promotion activities in order to improve consumers' awareness of the existence and specifications of products produced under these Union and national quality schemes.	V/B.1.14 could also match under aid to producer organizations (several measures under III.x) as well as stated match with information and promotion measures.	VI/A.1 and VI/B.1	both deal with information and promotion: VI/A.1 "Information provision and promotion measures concerning agricultural products and certain food products based on agricultural products implemented in the internal market or in third countries as listed in Regulation (EU) No 1144/2014 may be fully or partly financed by the Union budget, subject to the conditions laid down in this Regulation. These …
14	17	Article 20(d)(i) and Article 34: Semi-subsistence farming	141	V/B.1.15	Supporting semi-subsistence agricultural holdings undergoing restructuring: support is provided under this measure to agricultural holdings which produce primarily for their own consumption. This transitional measure has been dismissed in the 2014 – 2020 programming period.	Article 19(1)(a)(iii) of Regulation (EU) No 1305/2013	6	IV/A.6		Farm and business development	This measure supports the creation and development of new viable economic activities such as new holdings run by young farmers, new businesses in rural areas, or the development of small farms. Support is also given to new or existing enterprises for investments and development of non-agricultural activities which are essential for the development and competitiveness of rural areas and of all far…
31	18	Article 20(d)(ii) and Article 35: Producer groups	142	V/B.1.16	Supporting setting up of producer groups: support is provided to facilitate the setting-up and administrative operation of producer groups. This transitional measure has been dismissed in the 2014 – 2020 programming period.	Article 27 of Regulation (EU) No 1305/2013	9	IV/A.14		Setting up of producer groups and organisations	This measure supports the setting up of producer groups and organisations, especially in the early years, when additional costs are incurred so as to face jointly market challenges and strengthening bargain power in relation to production and marketing, including in local markets.	(note skips many measures between 8 and 14, after IV/A.8 measure number no longer matches code number (eg here measure 9 but IV/A.14)	V/B.1.14	Also refers to producer groups: "Supporting producer groups for information and promotion activities for products under food quality schemes: support is provided to producer groups to inform consumers and promote products provided under quality schemes supported by Member States within their rural development programmes in view of improving consumers’ awareness of the existence and specifications…
36	19	Article 36(a)(i): Natural handicap payments in mountain areas	211	V/B.2.1	Natural handicap payments to farmers in mountain areas: natural handicap payments in mountain areas contribute, through continued use of agricultural land, to maintaining the countryside, as well as to maintaining and promoting sustainable farming systems.	Article 31 of Regulation (EU) No 1305/2013	13	IV/A.18		Payments to areas facing natural or other specific constraints	This measure gives support to beneficiaries who suffer from particular constraints due to their location in mountain areas or other areas facing significant natural constraints or specific constraints.	Old separated mountain and non-mountain handicaps (V/B.2.1 and V/B.2.2). New does not distinguish (IV/A.18).	II.5	Pillar I measure also mentions natural constraints ("The payment to areas with natural constraints is an area based decoupled payment, provided on top of the basic payment to farmers who are situated in areas with natural constraints. This payment is optional for the Member States. Where applied, up to 5% of the annual national ceiling set out in Annex II can be used to finance this payment.")
37	20	Article 36(a)(ii): Natural handicap payments in areas other than mountain areas	212	V/B.2.2	Payments to farmers in areas with handicaps, other than mountain areas: natural handicap payments in in areas with handicaps, other than mountain areas contribute, through continued use of agricultural land, to maintaining the countryside, as well as to maintaining and promoting sustainable farming systems.	Article 31 of Regulation (EU) No 1305/2013	13	IV/A.18		Payments to areas facing natural or other specific constraints	This measure gives support to beneficiaries who suffer from particular constraints due to their location in mountain areas or other areas facing significant natural constraints or specific constraints.	Old separated mountain and non-mountain handicaps (V/B.2.1 and V/B.2.2). New does not distinguish(IV/A.18)	II.5	Pillar I measure also mentions natural constraints ("The payment to areas with natural constraints is an area based decoupled payment, provided on top of the basic payment to farmers who are situated in areas with natural constraints. This payment is optional for the Member States. Where applied, up to 5% of the annual national ceiling set out in Annex II can be used to finance this payment.")
34	21	Article 36(a)(iii) and Article 38: Natura 2000 and payments linked to Directive 2000/60/EC	213	V/B.2.3	Natura 2000 payments and payments linked to Directive 2000/60/EC: these payments are available to farmers to help them to address specific disadvantages in the areas concerned resulting from the implementation of Council Directive 79/409/EEC on the conservation of wild birds, Council Directive 92/43/EEC on the conservation of natural habitats and of wild fauna and flora in order to contribute to …	Article 30 of Regulation (EU) No 1305/2013	12	IV/A.17		Natura 2000 and Water Framework Directive payments	This measure gives compensatory support to beneficiaries who suffer from particular disadvantages due to specific mandatory requirements in the areas concerned resulting from the implementation of Birds and Habitats Directives and Water Framework Directive (WFD) when compared to the situation of farmers and foresters in other areas not concerned by these disadvantages.	Previously 2 separate Natura 2000 payments (V/B.2.3 for farmers and V/B.2.10 for forests). IV/A.17 combines Natura 2000 payments for both farmers and forests.
32	22	Article 36(a)(iv) and Article 39: Agri-environment payments	214	V/B.2.4	Agri-environment payments: these payments cover costs incurred and income foregone incurred by farmers and other land managers for their voluntary commitments to apply agricultural production methods compatible with the protection and improvement of the environment, the landscape and its features, natural resources, the soil and genetic diversity.	Articles 28 and 29 of Regulation (EU) No 1305/2013	10	IV/A.15		Agri-environment- climate	This measure encourages land managers to apply farming practices contributing to the protection of the environment, landscape, natural resources and climate mitigation and adaptation. It may concern not only environmentally beneficial improvements to farming practice but also the maintenance of existing beneficial practices.	unsure which of agri-env-climate or organic measure this refers to, identical description "Articles 28 and 29 of Regulation (EU) No 1305/2013" but different measure numbers (10 vs 11). So V/B.2.4 was split into two measures, IV/A.15 and IV/A.16.	I.7	Pillar I measure I.7 also mentions environmental payments: "Member States may grant specific support to farmers for: 1) specific types of farming which are important for the protection or enhancement of the environment, ... 5) specific agricultural activities entailing additional agri-environment benefits, ...They may use up to 10% (3.5% in the case of coupled payments) of their national ceiling …
33	23	Article 36(a)(iv) and Article 39: Agri-environment payments	214	V/B.2.4	Agri-environment payments: these payments cover costs incurred and income foregone incurred by farmers and other land managers for their voluntary commitments to apply agricultural production methods compatible with the protection and improvement of the environment, the landscape and its features, natural resources, the soil and genetic diversity.	Articles 28 and 29 of Regulation (EU) No 1305/2013	11	IV/A.16		Organic farming	This measure is focused on supporting the conversion to and/or the maintenance of organic farming practices and methods, with a view to encourage farmers to participate in such schemes, thus answering to society's demand for the use of environmentally friendly farm practices.	unsure which of agri-env-climate or organic measure this refers to, identical description "Articles 28 and 29 of Regulation (EU) No 1305/2013" but different measure numbers (10 vs 11). So V/B.2.4 was split into two measures, IV/A.15 and IV/A.16.
38	24	Article 36(a)(v) and Article 40: Animal welfare payments	215	V/B.2.5	Animal welfare payments: these payments cover costs incurred and income foregone incurred by farmers for their voluntary commitments to adopt standards of animal husbandry which go beyond the relevant mandatory standards.	Article 33 of Regulation (EU) No 1305/2013	14	IV/A.19		Animal welfare	This measure provides payments to farmers who undertake, on a voluntary basis, to carry out operations of one or more animal welfare commitments.		I.7	Pillar I measure also mentions animal welfare: "Member States may grant specific support to farmers for: 1) specific types of farming which are important for the protection or enhancement of the environment, 2) improving the quality of agricultural products, 3) improving the marketing of agricultural products, 4) practicing enhanced animal welfare standards, 5) specific agricultural activities en…
11	25	Article 36(a)(vi) and Article 41: Non-productive investments	216	V/B.2.6	Support for non-productive investments: Support is available for non-remunerative investments where they are necessary to achieve the commitments undertaken under agri-environmental schemes or other agri-environmental objectives, or where they enhance on-farm the public amenity value of Natura 2000 areas and other areas of high natural value.	Article 17(1)(d) of Regulation (EU) No 1305/2013	4	IV/A.4		Investments in physical assets	This measure should help to improve the economic and environmental performance of agricultural holdings and rural enterprises, improve the efficiency of the agricultural products marketing and processing sector, provide infrastructure needed for the development of agriculture and forestry and support non-remunerative investments necessary to achieve environmental aims.	changed phrasing from non-productive in old version to non-remunerative in new version	V/B.2.13	V/B.2.13: "Support for non-productive investments: this support is available for investments carried out in forests linked to the achievement of commitments undertaken pursuant to the forest-environment measure or other environmental objectives and which enhance the public amenity value of forest and wooded land of the area concerned."
24	26	Article 36(b)(i) and Article 43: First afforestation of agricultural land	221	V/B.2.7	First afforestation of agricultural land: the support is provided to farmers for first afforestation of agricultural land, i.e. where agricultural practices were undertaken. The payments cover establishment and maintenance costs as well as income foregone resulting from afforestation.	Article 21(1)(a) of Regulation (EU) No 1305/2013	8	IV/A.9	(a) afforestation and creation of woodland;	Afforestation and creation of woodland	This sub-measure provides support for operations of afforestation and creation of woodland on agricultural and non-agricultural land.
26	27	Article 36(b)(ii) and Article 44: First establishment of agroforestry systems on agricultural land	222	V/B.2.8	First establishment of agroforestry systems on agricultural land: the support is granted to farmers to create agroforestry systems combining extensive agriculture and forestry systems. The support covers establishment costs.	Article 21(1)(b) of Regulation (EU) No 1305/2013	8	IV/A.10	(b) establishment of agroforestry systems;	Establishment of agroforestry systems	This sub-measure supports the establishment of agroforestry systems and practices where woody perennials are deliberately integrated with crops and/or animals on the same land unit.
25	28	Article 36(b)(iii) and Article 45: First afforestation of non-agricultural land	223	V/B.2.9	First afforestation of non-agricultural land: the support is provided for afforestation of land that was not under agricultural cultivation. The payments include the establishment costs and in the case of abandoned farmland, also an annual premium.	Article 21(1)(a) of Regulation (EU) No 1305/2013	8	IV/A.9	(a) afforestation and creation of woodland;	Afforestation and creation of woodland	This sub-measure provides support for operations of afforestation and creation of woodland on agricultural and non-agricultural land.
35	29	Article 36(b)(iv) and Article 46: Natura 2000 payments	224	V/B.2.10	Natura 2000 payments: aims at providing support to private forest owners or associations in order to compensate for costs incurred and income foregone resulting from the restrictions on the use of forests and other wooded land related to the correct implementation of Directives 79/409/EEC and 92/43/EEC.	Article 30 of Regulation (EU) No 1305/2013	12	IV/A.17		Natura 2000 and Water Framework Directive payments	This measure gives compensatory support to beneficiaries who suffer from particular disadvantages due to specific mandatory requirements in the areas concerned resulting from the implementation of Birds and Habitats Directives and Water Framework Directive (WFD) when compared to the situation of farmers and foresters in other areas not concerned by these disadvantages.	Previously 2 separate Natura 2000 payments (V/B.2.3 for farmers and V/B.2.10 for forests). IV/A.17 combines Natura 2000 payments for both farmers and forests.
39	30	Article 36(b)(v) and Article 47: Forest-environment payments	225	V/B.2.11	Forest-environment payments: this support is for beneficiaries who make voluntary forest-environmental commitments for a period between five and seven years.	Article 34 of Regulation (EU) No 1305/2013	15	IV/A.20		Forest-environmental and climate services and forest conservation	This measure responds to the needs of promoting the sustainable management and improvement of forests and woodland, including the maintenance and improvement of biodiversity, water and soil resources and combating climate change and also to the need to conserve the forest genetic resources, including activities such as development of different varieties of forest species in order to adapt to spec…	code 16 matches IV/A.21 which above is listed only as Article 35, which matches. This description is ambiguous with many different articles but art. 35 does mention tourism.
27	31	Article 36(b)(vi) and Article 48: Restoring forestry potential and introducing preventive actions	226	V/B.2.12	Restoring forestry potential and introducing prevention actions: this support is for restoring forestry potential in forests damaged by natural disasters and fire and for introducing appropriate prevention actions.	Article 21(1)(c) of Regulation (EU) No 1305/2013	8	IV/A.11	(c) prevention and restoration of damage to forests from forest fires, natural disasters and catastrophic events, including pest and disease outbreaks, and climate related threats;	Prevention and restoration of damage to forests from forest fires, natural disasters and catastrophic events	This sub-measure aims at preventing and restoring (clearing and replanting) forestry potential after the occurrence of forest fires, other natural disasters including pest and disease outbreaks, as well as climate change related threats.		V/B.2.12 could match with V/B.1.11, restore/disaster/forestry/fire
28	32	Article 36(b)(vii) and Article 49: Non-productive investments	227	V/B.2.13	Support for non-productive investments: this support is available for investments carried out in forests linked to the achievement of commitments undertaken pursuant to the forest-environment measure or other environmental objectives and which enhance the public amenity value of forest and wooded land of the area concerned.	Article 21(1)(d) of Regulation (EU) No 1305/2013	8	IV/A.12	(d) investments improving the resilience and environmental value as well as the mitigation potential of forest ecosystems;	Investments improving the resilience and environmental value of forest ecosystems	This sub-measure supports actions that enhance the environmental value of the forest, facilitate the adaptation and mitigation of forests to climate change, provide ecosystem services and enhance the public amenity value of forest. The increase of the environmental value of the forest should be ensured.
15	33	Article 52(a)(i) and Article 53: Diversification into non-agricultural activities	311	V/B.3.1	Diversification into non-agricultural activities: this measure aims at providing support for rural people to diversify farming activities towards non-agricultural activities and develop non-agricultural sectors and promote employment.	Article 19(1)(a)(ii) and Article 19(1)(b) of Regulation (EU) No 1305/2013	6	IV/A.6		Farm and business development	This measure supports the creation and development of new viable economic activities such as new holdings run by young farmers, new businesses in rural areas, or the development of small farms. Support is also given to new or existing enterprises for investments and development of non-agricultural activities which are essential for the development and competitiveness of rural areas and of all far…
16	34	Article 52(a)(ii) and Article 54: Support for business creation and development	312	V/B.3.2	Support for the creation and development of micro-enterprises with a view to promoting entrepreneurship and developing the economic fabric: this measure aims at diversifying farming activities towards non-agricultural activities with the help of supporting the set-up of micro-enterprises that facilitate entrepreneurship in rural areas.	Article 19(1)(a)(ii) and Article 19(1)(b) of Regulation (EU) No 1305/2013	6	IV/A.6		Farm and business development	This measure supports the creation and development of new viable economic activities such as new holdings run by young farmers, new businesses in rural areas, or the development of small farms. Support is also given to new or existing enterprises for investments and development of non-agricultural activities which are essential for the development and competitiveness of rural areas and of all far…
17	35	Article 52(a)(iii) and Article 55: Encouragement of tourism activities	313	V/B.3.3	Encouragement of tourism activities: the support covers small-scale infrastructure such as information centres and the signposting of tourist sites, recreational infrastructure such as that offering access to natural areas and small-capacity accommodation and the development and/or marketing of tourism services relating to rural tourism.	Article 19(1)(a)(ii), Article 19(1)(b) and Articles 20 and 35 of Regulation (EU) No 1305/2013	6	IV/A.6		Farm and business development	This measure supports the creation and development of new viable economic activities such as new holdings run by young farmers, new businesses in rural areas, or the development of small farms. Support is also given to new or existing enterprises for investments and development of non-agricultural activities which are essential for the development and competitiveness of rural areas and of all far…	appears this row is exactly repeated twice; code 6 is listed twice in the original document within the same cell. V/B.3.3 split into three: IV/A.6 (code 6), IV/A.7 (code 7), IV/A.21 (code 16).
18	36	Article 52(a)(iii) and Article 55: Encouragement of tourism activities	313	V/B.3.3	Encouragement of tourism activities: the support covers small-scale infrastructure such as information centres and the signposting of tourist sites, recreational infrastructure such as that offering access to natural areas and small-capacity accommodation and the development and/or marketing of tourism services relating to rural tourism.	Article 19(1)(a)(ii), Article 19(1)(b) and Articles 20 and 35 of Regulation (EU) No 1305/2013	6	IV/A.6		Farm and business development	This measure supports the creation and development of new viable economic activities such as new holdings run by young farmers, new businesses in rural areas, or the development of small farms. Support is also given to new or existing enterprises for investments and development of non-agricultural activities which are essential for the development and competitiveness of rural areas and of all far…	appears this row is exactly repeated twice; code 6 is listed twice in the original document within the same cell. V/B.3.3 split into three: IV/A.6 (code 6), IV/A.7 (code 7), IV/A.21 (code 16).
20	37	Article 52(a)(iii) and Article 55: Encouragement of tourism activities	313	V/B.3.3	Encouragement of tourism activities: the support covers small-scale infrastructure such as information centres and the signposting of tourist sites, recreational infrastructure such as that offering access to natural areas and small-capacity accommodation and the development and/or marketing of tourism services relating to rural tourism.	Article 19(1)(a)(ii), Article 19(1)(b) and Articles 20 and 35 of Regulation (EU) No 1305/2013	7	IV/A.7		Basic services and village renewal in rural areas	This measure supports the interventions stimulating growth and promoting environmental and socio-economic sustainability of rural areas, in particular through the development of local infrastructure (including broadband, renewable energy and social infrastructure) and local basic services, as well as through the renewal of villages and activities aimed at the restoration and upgrading of the cult…	V/B.3.3 split into three: IV/A.6 (code 6), IV/A.7 (code 7), IV/A.21 (code 16).
41	38	Article 52(a)(iii) and Article 55: Encouragement of tourism activities	313	V/B.3.3	Encouragement of tourism activities: the support covers small-scale infrastructure such as information centres and the signposting of tourist sites, recreational infrastructure such as that offering access to natural areas and small-capacity accommodation and the development and/or marketing of tourism services relating to rural tourism.	Article 19(1)(a)(ii), Article 19(1)(b) and Articles 20 and 35 of Regulation (EU) No 1305/2013	16	IV/A.21		Co-operation	This measure promotes forms of co-operation involving at least two entities and aiming to develop (inter alia): pilot projects; new products, practices, processes and technologies in the agriculture, food and forestry sectors; tourism services; short supply chains and local markets; joint projects / practices concerning the environment / climate change; projects for the sustainable provision of b…	V/B.3.3 split into three: IV/A.6 (code 6), IV/A.7 (code 7), IV/A.21 (code 16).
21	39	Article 52(b)(i) and Article 56: Basic services for the economy and rural population	321	V/B.3.4	Basic services for the economy and rural population: this measure supports the improvement of basic services, including local access to Information and Communication Technologies (ICTs) and carry out investments. The measure includes support for setting up of basic services, including cultural and leisure activities, concerning a village or group of villages, and related small-scale infrastructur…	Article 20 of Regulation (EU) No 1305/2013	7	IV/A.7		Basic services and village renewal in rural areas	This measure supports the interventions stimulating growth and promoting environmental and socio-economic sustainability of rural areas, in particular through the development of local infrastructure (including broadband, renewable energy and social infrastructure) and local basic services, as well as through the renewal of villages and activities aimed at the restoration and upgrading of the cult…
22	40	Article 52(b)(ii): Village renewal and development	322	V/B.3.5	Village renewal and development: this measure aims at supporting village development.	Article 20 of Regulation (EU) No 1305/2013	7	IV/A.7		Basic services and village renewal in rural areas	This measure supports the interventions stimulating growth and promoting environmental and socio-economic sustainability of rural areas, in particular through the development of local infrastructure (including broadband, renewable energy and social infrastructure) and local basic services, as well as through the renewal of villages and activities aimed at the restoration and upgrading of the cult…	IV/A.7 matches with four earlier: B/B.3.3., V/B.3.4, V/B.3.5 and V/B.3.6.
23	41	Article 53(b)(iii) and Article 57: Conservation and upgrading of the rural heritage	323	V/B.3.6	Conservation and upgrading of the rural heritage: this measure support for the drawing-up of protection and management plans relating to Natura 2000 sites and other places of high natural value, environmental awareness actions and investments associated with maintenance, restoration and upgrading of the natural heritage and with the development of high natural value sites. The measure also suppor…	Article 20 of Regulation (EU) No 1305/2013	7	IV/A.7		Basic services and village renewal in rural areas	This measure supports the interventions stimulating growth and promoting environmental and socio-economic sustainability of rural areas, in particular through the development of local infrastructure (including broadband, renewable energy and social infrastructure) and local basic services, as well as through the renewal of villages and activities aimed at the restoration and upgrading of the cult…	old version V/B.3.6 more focused on nature conservation, Natura 2000 plans, environmental awareness. New version: more focus on infrastructure, environment much smaller focus, no mention of Natura 2000.
3	42	Article 52(c) and Article 58: Training and information	331	V/B.3.7	A training and information measure for economic actors operating in the fields covered by axis 3: this measure aims to enhance the human potential in rural areas to achieve the objectives of diversifying farming activities towards non-agricultural activities and develop non-agricultural sectors, promote employment, improve basic services and carry out investments.	Article 14 of Regulation (EU) No 1305/2013	1	IV/A.1		Knowledge transfer and information actions	This measure concerns training and other types of activities such as workshops, coaching, demonstration activities, information actions, short-term farm and forest exchange and visit schemes in order to enhance the human potential of persons engaged in the agricultural, food and forestry sectors, land managers and SMEs operating in rural areas.
53	43	Article 52(d) and Article 59: Skills acquisition, animation and implementation	341	V/B.3.8	A skills acquisition and animation measure with a view to preparing and implementing a local development strategy. Under this measure, support is provided for studies about the area and the local development strategy, for example the training of staff involved in the preparation and implementation of a local development strategy; promotional events and the training of leaders; implementation by p…	/	/	NA
47	44	Article 63(a): Local development strategies	41 (411, 412, 413)	V/B.4.1	Competitiveness (Measure 411); Environment/land management (Measure 412); Quality of life/diversification (Measure 413)	Article 35 of Regulation (EU) No 1303/2013	19	IV/A.24		Support for LEADER local development (CLLD – community-led local development)	This measure aims to maintain LEADER as an integrated territorial development tool on sub-regional ("local") level which will directly contribute to the balanced territorial development of rural areas, which is one of the overall objectives of the rural development policy. Support for community-led local development [LEADER under EAFRD] covers: (a) the costs of preparatory support consisting of c…	The original measure lists three different measures (411=V/B.4.1, 412= V/B.4.2, 413= V/B.4.3. Unclear which of these fits best; I added lines to give each one a correspondence to the new IV/A.24
48	44.1	Article 63(a): Local development strategies	41 (411, 412, 413)	V/B.4.2	Competitiveness (Measure 411); Environment/land management (Measure 412); Quality of life/diversification (Measure 413)	Article 35 of Regulation (EU) No 1303/2013	19	IV/A.24		Support for LEADER local development (CLLD – community-led local development)	This measure aims to maintain LEADER as an integrated territorial development tool on sub-regional ("local") level which will directly contribute to the balanced territorial development of rural areas, which is one of the overall objectives of the rural development policy. Support for community-led local development [LEADER under EAFRD] covers: (a) the costs of preparatory support consisting of c…	ROW ADDED (not in original legislation): The original measure lists three different measures (411=V/B.4.1, 412= V/B.4.2, 413= V/B.4.3. Unclear which of these fits best; I added lines to give each one a correspondence to the new IV/A.25
49	44.2	Article 63(a): Local development strategies	41 (411, 412, 413)	V/B.4.3	Competitiveness (Measure 411); Environment/land management (Measure 412); Quality of life/diversification (Measure 413)	Article 35 of Regulation (EU) No 1303/2013	19	IV/A.24		Support for LEADER local development (CLLD – community-led local development)	This measure aims to maintain LEADER as an integrated territorial development tool on sub-regional ("local") level which will directly contribute to the balanced territorial development of rural areas, which is one of the overall objectives of the rural development policy. Support for community-led local development [LEADER under EAFRD] covers: (a) the costs of preparatory support consisting of c…	ROW ADDED (not in original legislation): The original measure lists three different measures (411=V/B.4.1, 412= V/B.4.2, 413= V/B.4.3. Unclear which of these fits best; I added lines to give each one a correspondence to the new IV/A.25
45	45	Article 63(b): Implementing cooperation projects	421	V/B.4.4	Transnational and inter-regional cooperation	Article 35 of Regulation (EU) No 1303/2013	19	IV/A.24		Support for LEADER local development (CLLD – community-led local development)	This measure aims to maintain LEADER as an integrated territorial development tool on sub-regional ("local") level which will directly contribute to the balanced territorial development of rural areas, which is one of the overall objectives of the rural development policy. Support for community-led local development [LEADER under EAFRD] covers: (a) the costs of preparatory support consisting of c…	IV/A.24 is matched with five previous measures (V/B.4.1, 4.2, 4.3, 4.4, 4.5).
46	46	Article 63(c): Running the local action group, acquiring skills and animating the territory	431	V/B.4.5	Running the local action group, skills acquisition, animation	Article 35 of Regulation (EU) No 1303/2013	19	IV/A.24		Support for LEADER local development (CLLD – community-led local development)	This measure aims to maintain LEADER as an integrated territorial development tool on sub-regional ("local") level which will directly contribute to the balanced territorial development of rural areas, which is one of the overall objectives of the rural development policy. Support for community-led local development [LEADER under EAFRD] covers: (a) the costs of preparatory support consisting of c…
19	47	Chapter II of Title IV: Technical assistance	511	V/B.4.6	Technical assistance	Article 19(1)(c) of Regulation (EU) No 1305/2013: Annual payments to farmers participating in small farmers scheme	6	IV/A.6		Farm and business development	This measure supports the creation and development of new viable economic activities such as new holdings run by young farmers, new businesses in rural areas, or the development of small farms. Support is also given to new or existing enterprises for investments and development of non-agricultural activities which are essential for the development and competitiveness of rural areas and of all far…	Technical assistance V/B.4.6 was split into 3 measures: IV/A.6 (code 6), IV/A.22 (code 17) and IV/A.25 (code 20).
50	47	Chapter II of Title IV: Technical assistance	511	V/B.4.6	Technical assistance	Articles 51 to 54 of Regulation (EU) No 1305/2013: Technical assistance and networking	20	IV/A.25		Technical assistance	This measure gives to Members States the ability to provide a technical assistance to support actions that support administrative capacity linked to the management of ESI Funds. These actions may be addressed to the preparation, management, monitoring, evaluation, information and communication, networking, complaint resolution and control and audit of the Rural Development Programmes.	Technical assistance V/B.4.6 was split into 3 measures: IV/A.6 (code 6), IV/A.22 (code 17) and IV/A.25 (code 20).
42	49	Chapter II of Title IV: Technical assistance	511	V/B.4.6	Technical assistance	Article 36(1)(a) of Regulation (EU) No 1305/2013: Crop, animal, and plant insurance	17	IV/A.22		Risk management	This measure represents a new risk management toolkit and takes forward the possibilities that currently exist to support insurances and mutual funds via Member States' national direct payment envelopes to help farmers exposed to increasing economic and environmental risks. The measure also introduces an income stabilisation tool to provide compensation to farmers suffering a severe drop in their…	Technical assistance V/B.4.6 was split into 3 measures: IV/A.6 (code 6), IV/A.22 (code 17, listed in legislation with three separate sub-articles 36(1) (a, b, and c, therefore listed in three rows here)) and IV/A.25 (code 20).
43	50	Chapter II of Title IV: Technical assistance	511	V/B.4.6	Technical assistance	Article 36(1)(b) of Regulation (EU) No 1305/2013: Mutual funds for adverse climatic events, animal and plant diseases, pest infestations and environmental incidents	17	IV/A.22		Risk management	This measure represents a new risk management toolkit and takes forward the possibilities that currently exist to support insurances and mutual funds via Member States' national direct payment envelopes to help farmers exposed to increasing economic and environmental risks. The measure also introduces an income stabilisation tool to provide compensation to farmers suffering a severe drop in their…	Technical assistance V/B.4.6 was split into 3 measures: IV/A.6 (code 6), IV/A.22 (code 17) and IV/A.25 (code 20).
44	51	Chapter II of Title IV: Technical assistance	511	V/B.4.6	Technical assistance	Article 36(1)(c) of Regulation (EU) No 1305/2013: Income stabilisation tool	17	IV/A.22		Risk management	This measure represents a new risk management toolkit and takes forward the possibilities that currently exist to support insurances and mutual funds via Member States' national direct payment envelopes to help farmers exposed to increasing economic and environmental risks. The measure also introduces an income stabilisation tool to provide compensation to farmers suffering a severe drop in their…	Technical assistance V/B.4.6 was split into 3 measures: IV/A.6 (code 6), IV/A.22 (code 17) and IV/A.25 (code 20).
