# Supplementary material for: A harmonized and spatially explicit dataset from 16 million payments from the European Union's Common Agricultural Policy for 2015
Source: Patterns (N Y). 2021 Apr 9;2(4):100236. doi: 10.1016/j.patter.2021.100236 (PMC8085596; doi:10.1016/j.patter.2021.100236)
Supplement: Document S2. Tables S1–S13 [file mmc2.zip › Nicholas-Individual-Tables-R4/Table_S12_Nuts0_Compare.xlsx]

## Sheet: 12. NUTS0 Compare
	NUTS0	total_bil_euro	PI_bil_euro	PII_bil_euro	other_bil_euro	eurostat_bil_euro	eurostat2_bil_euro	ec_PII_bil_euro	year
1	DK	1.89817	1.65778	0.164951	0.0754384	1.00713	1.00715	0.11997	2014
2	AT	1.87408	0.731661	1.14241	0	1.38433	1.39299	0.249279	2015
3	BE	0.788466	0.623283	0.165183	0	NA	NA	0.0997033	2015
4	CY	0.0801449	0.057417	0.0229373	-0.000209431	NA	NA	0.0286641	2015
5	DE	6.74324	5.21412	1.52912	0	7.73136	7.73134	1.1943	2015
6	EE	0.228618	0.12097	0.105232	0.00241663	NA	NA	0.0734835	2015
7	EL	2.45204	2.1879	0.456759	-0.192622	2.39803	2.39802	0.619913	2015
8	ES	7.33599	5.37152	1.96341	0.00106462	5.49522	5.49522	1.37661	2015
9	FR	10.0585	7.86504	2.2203	-0.0268107	8.45803	8.45803	1.51432	2015
10	HR	0.144215	0.107712	0.0363794	0.000124445	0.11233	0.11233	0.0649214	2015
11	HU	2.39937	1.33293	0.567856	0.0338286	1.31817	NA	0.679168	2015
12	IE	1.56945	1.11586	0.453752	-0.000166126	1.47176	1.47175	0.496584	2015
13	IT	5.83219	6.0023e-07	0	5.83219	0	0	1.6723	2015
14	LU	0.0679295	0.0316309	0.0362986	0	NA	NA	0.0185997	2015
15	LV	0.328558	0.150512	0.164738	0.0133084	NA	NA	0.131388	2015
16	MT	0.0187536	0.00573625	0.0130173	0	NA	NA	0.0177222	2015
17	NL	1.11637	0.828261	0.135043	0	1.05601	1.05601	0.0900314	2015
18	PL	6.4742	3.46232	3.01188	0	NA	NA	2.20827	2015
19	PT	1.5277	0.646255	0.883355	-0.00190516	0.61031	0.61031	0.739831	2015
20	RO	0.974648	0.702261	0.272387	0	1.57689	1.57689	1.01881	2015
21	SK	0.296209	0.234054	0.0627329	-0.000578248	0.46684	0.46685	0.330449	2015
22	UK	4.35723	3.37605	0.981189	0	3.89601	3.89599	0.866426	2015
23	BG	1.34212	0.973679	0.368437	0	0.80963	0.80963	0.552717	2016
24	CZ	1.13444	0.864146	0.270289	5.18692e-06	1.13466	1.13465	0.420036	2016
25	SE	1.17917	0.692245	0.486921	0	0.94231	0.94231	0.288718	2016
26	FI	NA	NA	NA	NA	NA	NA	0.291935	2015
27	LT	0.718036	0.41267	0.302053	0.00331269	NA	NA	0.298569	2015
28	SI	0.311903	0.145424	0.166479	0	NA	NA	0.110607	2015
